# Supplementary material for: Functional analysis of LIPID TRANSFER PROTEIN 6 (LTP6) in pennycress and Arabidopsis reveals divergent roles in oil storage and seed coat development
Source: Plant J. 2026 Jul 13;127(1):e71038. doi: 10.1111/tpj.71038 (PMC13363014; doi:10.1111/tpj.71038)
Supplement: Supplementary file 4 — Dataset S1. Volcano plots data. [file TPJ-127-0-s004.xlsx]

## Sheet: Col-0 ld
Significant	#NAME?	Difference	Protein IDs	Majority protein IDs	id	Fasta headers	Symbol color	Symbol type	Symbol size	Show label	Only identified by site	Reverse	Potential contaminant	Taxonomy IDs	Taxonomy names	Peptides	Razor + unique peptides	Unique peptides	Sequence coverage [%]	Unique + razor sequence coverage [%]	Unique sequence coverage [%]	Mol. weight [kDa]	Q-value	Score	Intensity	iBAQ peptides	MS/MS count	Number Of Imputations	LFQ intensity 4c	LFQ intensity 4c1	LFQ intensity 4c2	LFQ intensity 4l	LFQ intensity 4l1	LFQ intensity 4l2	LFQ intensity 4m	LFQ intensity 4m1	LFQ intensity 4m2	LFQ intensity ac	LFQ intensity ac1	LFQ intensity ac2	LFQ intensity al	LFQ intensity al1	LFQ intensity al2	LFQ intensity am	LFQ intensity am1	LFQ intensity am2	LFQ intensity cc	LFQ intensity cc1	LFQ intensity cc2
+	1.24464	-2.4976	AT1G01900.1	AT1G01900.1	5	AT1G01900.1 | Symbols: ATSBT1.1, SBTI1.1 | subtilase family protein | chr1:310332-313011 FORWARD LENGTH=774	Color2 [DarkGray]	1	4					-1		10	10	10	22.1	22.1	22.1	83.246	0	121.87	8.3019e+09	31	72	7	-0.498244	-0.544626	-0.66193	-3.62534	-1.69652	-1.38754	-1.14604	0.02038	-1.15113	-1.01701	-1.82141	-1.30084	-4.03668	-1.82897	-1.65395	-2.85573	-1.20474	-0.818287	-3.7341	-1.93424	-2.0764
+	6.73901	-4.38839	AT1G03880.1	AT1G03880.1	11	AT1G03880.1 | Symbols: CRU2, CRB | cruciferin 2 | chr1:985786-987916 FORWARD LENGTH=455	Color2 [DarkGray]	1	4					-1		43	41	41	82.9	82.9	82.9	50.558	0	323.31	9168900000000	19	6446	0	7.53085	7.69035	7.63894	6.02722	6.232	6.5356	7.67012	7.27057	7.77182	7.26041	7.57443	7.61522	6.14922	6.53606	6.64353	7.50499	7.45989	7.51859	7.55126	7.71032	7.65031
+	4.31931	-3.68607	AT1G03890.1	AT1G03890.1	12	AT1G03890.1 | Symbols: | RmlC-like cupins superfamily protein | chr1:989250-990908 FORWARD LENGTH=451	Color2 [DarkGray]	1	4					-1		33	33	33	74.5	74.5	74.5	49.674	0	323.31	1090700000000	23	1605	0	5.24929	4.7575	5.01503	3.61383	3.98028	4.10443	5.50011	5.13114	5.22365	5.48032	4.72453	4.49953	3.71731	4.23555	4.30345	5.40443	5.02274	5.28987	5.26477	4.84731	4.88861
+	3.93654	-3.94308	AT1G04410.1;AT5G43330.1;AT5G56720.1	AT1G04410.1;AT5G43330.1	14	AT1G04410.1 | Symbols: | Lactate/malate dehydrogenase family protein | chr1:1189418-1191267 REVERSE LENGTH=332;AT5G43330.1 | Symbols: | Lactate/malate dehydrogenase family protein | chr5:17390552-17392449 FORWARD LENGTH=332	Color2 [DarkGray]	1	4					-1		15	15	15	52.1	52.1	52.1	35.571	0	323.31	31318000000	18	110	2	1.68304	1.56825	2.13216	-3.85614	-0.975719	-1.19849	0.860476	-0.150076	1.07624	1.37749	1.26757	1.96915	-0.781837	-0.0239508	-0.703389	-0.10562	-1.16183	-0.46516	1.09429	1.09717	1.43789
+	2.50122	3.27768	AT3G04400.2;AT3G04400.1;AT2G33370.1;AT1G04480.1	AT3G04400.2;AT3G04400.1;AT2G33370.1;AT1G04480.1	15	AT3G04400.2 | Symbols: emb2171 | Ribosomal protein L14p/L23e family protein | chr3:1167611-1168308 FORWARD LENGTH=125;AT3G04400.1 | Symbols: emb2171 | Ribosomal protein L14p/L23e family protein | chr3:1167339-1168308 FORWARD LENGTH=140;AT2G33370.1 | Symbol	Color2 [DarkGray]	1	4					-1		8	8	8	66.4	66.4	66.4	13.406	0	131.26	2618600000	8	33	18	-2.51827	-2.10308	-2.67095	-1.65625	-1.18508	-1.04291	-4.16738	-1.38096	-4.23819	-3.29981	-2.98434	-3.19566	-5.13018	-1.30066	-1.40854	-4.34909	-3.41726	-4.4719	-3.4179	-3.3827	-4.83998
+	5.28698	8.0311	AT1G04560.1	AT1G04560.1	16	AT1G04560.1 | Symbols: | AWPM-19-like family protein | chr1:1245070-1245888 FORWARD LENGTH=186	Color2 [DarkGray]	1	4					-1		6	6	6	47.8	47.8	47.8	19.846	0	193.14	114160000000	8	127	11	-3.20832	-3.39359	-4.00437	5.13644	4.15554	4.29271	4.15745	3.75518	-3.78154	-2.96987	-3.66174	-3.6909	4.54857	4.09929	3.942	5.0358	3.51323	3.81385	-2.94255	-3.10078	-2.77725
	0.515496	0.589016	AT1G04750.2;AT1G04750.1;AT2G33120.1;AT2G33120.2;AT2G33120.3;AT1G04760.1;AT2G32670.1	AT1G04750.2;AT1G04750.1;AT2G33120.1;AT2G33120.2;AT2G33120.3;AT1G04760.1;AT2G32670.1	19	AT1G04750.2 | Symbols: VAMP7B, VAMP721, ATVAMP721, AT VAMP7B | vesicle-associated membrane protein 721 | chr1:1331857-1333426 REVERSE LENGTH=181;AT1G04750.1 | Symbols: VAMP7B, VAMP721, ATVAMP721, AT VAMP7B | vesicle-associated membrane protein 721 | chr1:1	Color2 [DarkGray]	1	4					-1		2	2	2	13.3	13.3	13.3	20.507	0	20	916110000	13	19	19	-3.27371	-2.51891	-3.12404	-4.20801	-2.55712	-2.22976	-2.56859	-3.39553	-4.00192	-2.45687	-2.45525	-3.29291	-3.76578	-2.55831	-2.28774	-3.27745	-3.5294	-3.96988	-3.47338	-3.35798	-3.00546
+	2.86588	-2.89246	AT1G05510.1;AT2G31985.1	AT1G05510.1	21	AT1G05510.1 | Symbols: | Protein of unknown function (DUF1264) | chr1:1629527-1630690 FORWARD LENGTH=241	Color2 [DarkGray]	1	4					-1		25	25	25	91.3	91.3	91.3	27.293	0	323.31	160110000000	13	483	0	3.25691	2.98688	3.55056	0.0925463	0.855619	1.10309	1.8476	1.9868	2.97577	3.07762	2.80277	2.46743	0.718036	1.4217	1.30779	1.67393	0.942107	1.58284	2.86371	2.06375	2.54309
+	4.19138	-5.28946	AT1G07645.1	AT1G07645.1	32	AT1G07645.1 | Symbols: ATDSI-1VOC, DSI-1VOC | dessication-induced 1VOC superfamily protein | chr1:2367612-2368349 REVERSE LENGTH=137	Color2 [DarkGray]	1	4					-1		8	8	8	70.1	70.1	70.1	15.388	0	83.01	10811000000	9	56	12	-2.96034	0.604443	0.202126	-4.06385	-1.86271	-1.65313	-3.35997	-1.28524	0.270504	-3.08034	0.261943	0.740547	-3.46965	-1.21378	-1.63143	-3.63027	-4.06122	-5.08374	-0.129903	0.464445	0.695767
+	3.95485	2.91278	AT5G59970.1;AT5G59690.1;AT3G53730.1;AT3G46320.1;AT3G45930.1;AT2G28740.1;AT1G07820.2;AT1G07820.1;AT1G07660.1;AT1G07660.2	AT5G59970.1;AT5G59690.1;AT3G53730.1;AT3G46320.1;AT3G45930.1;AT2G28740.1;AT1G07820.2;AT1G07820.1;AT1G07660.1;AT1G07660.2	33	AT5G59970.1 | Symbols: | Histone superfamily protein | chr5:24146352-24146663 REVERSE LENGTH=103;AT5G59690.1 | Symbols: | Histone superfamily protein | chr5:24051649-24051960 FORWARD LENGTH=103;AT3G53730.1 | Symbols: | Histone superfamily protein | chr3	Color2 [DarkGray]	1	4					-1		6	6	6	51.5	51.5	51.5	11.409	0	41.807	3.062e+09	6	25	19	-2.25179	-3.84539	-3.60775	-1.48044	-1.55967	-4.77337	-4.88384	-3.56116	-3.7055	-4.19379	-4.07384	-2.33304	-1.68929	-1.33941	-1.28225	-4.53112	-4.57255	-4.01524	-3.72556	-3.24761	-3.48272
+	2.12626	3.46192	AT5G59850.1;AT1G07770.2;AT1G07770.1;AT3G46040.1;AT2G39590.1	AT5G59850.1;AT1G07770.2;AT1G07770.1;AT3G46040.1	35	AT5G59850.1 | Symbols: | Ribosomal protein S8 family protein | chr5:24112499-24113084 REVERSE LENGTH=130;AT1G07770.2 | Symbols: RPS15A | ribosomal protein S15A | chr1:2408413-2409065 REVERSE LENGTH=130;AT1G07770.1 | Symbols: RPS15A | ribosomal protein S15	Color2 [DarkGray]	1	4					-1		4	4	4	29.2	29.2	29.2	14.804	0	36.873	6.2607e+09	8	43	15	-3.64322	-2.59534	-3.58185	-0.169355	0.119559	0.743728	-3.21073	-0.908619	-2.84034	-2.89696	-3.13256	-2.60805	-0.641154	0.31494	0.389166	-3.01801	-4.45114	-4.62924	-3.94159	-3.48512	-4.17311
+	2.57808	-2.02735	AT5G60390.3;AT5G60390.1;AT1G07940.2;AT1G07940.1;AT1G07930.1;AT1G07920.1;AT5G60390.2;AT1G07930.2	AT5G60390.3;AT5G60390.1;AT1G07940.2;AT1G07940.1;AT1G07930.1;AT1G07920.1;AT5G60390.2;AT1G07930.2	37	AT5G60390.3 | Symbols: | GTP binding Elongation factor Tu family protein | chr5:24289226-24290675 FORWARD LENGTH=449;AT5G60390.1 | Symbols: | GTP binding Elongation factor Tu family protein | chr5:24289226-24290675 FORWARD LENGTH=449;AT1G07940.2 | Symbol	Color2 [DarkGray]	1	4					-1		20	20	20	54.3	54.3	54.3	49.502	0	323.31	230120000000	25	684	0	3.31238	3.23235	3.04003	1.28553	1.83225	1.8918	1.98978	2.14437	2.28764	3.15653	3.47917	3.56534	1.48455	1.87476	1.89736	1.84309	1.81313	1.79771	2.7975	3.41967	3.25493
+	3.71443	3.98086	AT1G07985.1	AT1G07985.1	38	AT1G07985.1 | Symbols: | Expressed protein | chr1:2475508-2475942 FORWARD LENGTH=144	Color2 [DarkGray]	1	4					-1		6	6	6	44.4	44.4	44.4	16.461	0	73.81	4730500000	5	44	18	-2.9564	-3.76132	-4.32634	-0.871321	-0.857753	-0.909488	-3.31906	-2.98764	-4.41413	-3.20703	-3.63929	-2.64792	-0.667702	-0.99672	-0.806517	-3.42754	-4.12714	-4.14987	-3.31584	-3.80692	-3.3127
+	2.42081	1.20994	AT1G57860.1;AT1G57660.1;AT1G09690.1;AT1G09590.1	AT1G57860.1;AT1G57660.1;AT1G09690.1;AT1G09590.1	48	AT1G57860.1 | Symbols: | Translation protein SH3-like family protein | chr1:21430034-21430827 REVERSE LENGTH=164;AT1G57660.1 | Symbols: | Translation protein SH3-like family protein | chr1:21355567-21356364 FORWARD LENGTH=164;AT1G09690.1 | Symbols: | Tr	Color2 [DarkGray]	1	4					-1		6	6	6	35.4	35.4	35.4	18.709	0	46.5	3.0527e+09	8	34	17	-2.95919	-3.04384	-3.43268	-0.862699	-0.930542	-0.650655	-2.9888	-1.61219	-4.02156	-1.93823	-3.11275	-4.17419	-1.27403	-1.03686	-0.740437	-5.10277	-4.4383	-4.62561	-3.34205	-2.9227	-2.91334
+	3.66849	-1.08564	AT1G09640.1;AT1G09640.2	AT1G09640.1;AT1G09640.2	49	AT1G09640.1 | Symbols: | Translation elongation factor EF1B, gamma chain | chr1:3120162-3122152 FORWARD LENGTH=414;AT1G09640.2 | Symbols: | Translation elongation factor EF1B, gamma chain | chr1:3120162-3122152 FORWARD LENGTH=265	Color2 [DarkGray]	1	4					-1		9	5	5	28.5	16.7	16.7	46.66	0	38.968	9393500000	17	66	8	0.336692	-0.280686	0.0136893	-3.42055	-1.12577	-3.49726	-3.39408	-0.345635	-0.305901	-2.96117	0.00316771	-0.298303	-3.78131	-0.491017	-0.645551	-4.00027	-5.82092	-0.967962	0.0102967	-0.0471649	-0.0226267
+	1.54122	-3.10897	AT3G62290.3;AT3G62290.2;AT3G62290.1;AT2G47170.1;AT1G70490.3;AT1G70490.2;AT1G70490.1;AT1G23490.1;AT1G10630.1;AT5G14670.1	AT3G62290.3;AT3G62290.2;AT3G62290.1;AT2G47170.1;AT1G70490.3;AT1G70490.2;AT1G70490.1;AT1G23490.1;AT1G10630.1;AT5G14670.1	52	AT3G62290.3 | Symbols: ARFA1E | ADP-ribosylation factor A1E | chr3:23052287-23053545 FORWARD LENGTH=181;AT3G62290.2 | Symbols: ARFA1E | ADP-ribosylation factor A1E | chr3:23052287-23053545 FORWARD LENGTH=181;AT3G62290.1 | Symbols: ATARFA1E, ARFA1E | ADP-ri	Color2 [DarkGray]	1	4					-1		5	5	5	42.5	42.5	42.5	20.607	0	58.613	4326600000	10	38	10	-1.08373	-2.02276	-1.55068	-2.87065	-2.23092	-2.03468	-4.01963	-1.61322	-1.74564	-4.15053	-2.16872	-3.38031	-2.51801	-1.75637	-1.80395	-3.25731	-4.29315	-3.86313	-1.50452	-2.25481	-0.915524
+	2.64141	-4.75422	AT1G11840.4;AT1G11840.3;AT1G11840.2;AT1G11840.1;AT1G11840.6;AT1G11840.5	AT1G11840.4;AT1G11840.3;AT1G11840.2;AT1G11840.1;AT1G11840.6;AT1G11840.5	57	AT1G11840.4 | Symbols: ATGLX1, GLX1 | glyoxalase I homolog | chr1:3996045-3997518 FORWARD LENGTH=283;AT1G11840.3 | Symbols: ATGLX1, GLX1 | glyoxalase I homolog | chr1:3996045-3997518 FORWARD LENGTH=283;AT1G11840.2 | Symbols: ATGLX1, GLX1 | glyoxalase I hom	Color2 [DarkGray]	1	4					-1		17	17	16	51.9	51.9	46.3	31.928	0	246.2	47715000000	12	183	1	1.47224	0.571687	1.25965	-2.34995	-1.27788	-1.40802	-1.56047	-0.407324	0.922969	1.80446	1.34618	1.23858	-2.55423	-0.658492	-0.481208	-0.320986	-0.773476	-0.474572	1.20803	1.54695	0.758393
+	3.39094	-2.48922	AT1G11910.1	AT1G11910.1	59	AT1G11910.1 | Symbols: APA1, ATAPA1 | aspartic proteinase A1 | chr1:4017119-4019874 REVERSE LENGTH=506	Color2 [DarkGray]	1	4					-1		22	22	19	60.9	60.9	52.2	54.613	0	323.31	152010000000	24	573	0	2.3371	3.14799	3.13822	1.19166	1.36485	1.88682	0.929001	1.5972	2.79349	2.16092	2.50117	2.5561	1.2611	1.36095	1.66661	1.33124	1.31131	1.47945	2.54179	2.37916	3.07965
+	2.93483	-5.40549	AT1G14930.1	AT1G14930.1	66	AT1G14930.1 | Symbols: | Polyketide cyclase/dehydrase and lipid transport superfamily protein | chr1:5152465-5153035 REVERSE LENGTH=155	Color2 [DarkGray]	1	4					-1		14	14	14	83.2	83.2	83.2	17.892	0	175.77	23019000000	8	117	8	-0.620558	0.113508	0.776808	-4.45331	-4.03813	-3.13155	-1.7806	-2.39673	0.0973442	0.0685226	1.60016	1.06441	-4.51864	-4.29145	-3.22802	-3.85588	-4.321	-0.885561	-0.825997	0.869826	0.800633
+	1.51501	-4.62528	AT1G14940.1;AT1G14940.2	AT1G14940.1;AT1G14940.2	67	AT1G14940.1 | Symbols: | Polyketide cyclase/dehydrase and lipid transport superfamily protein | chr1:5154775-5155512 REVERSE LENGTH=155;AT1G14940.2 | Symbols: | Polyketide cyclase/dehydrase and lipid transport superfamily protein | chr1:5154775-5155512 R	Color2 [DarkGray]	1	4					-1		12	12	10	55.5	55.5	51	17.879	0	183.27	23290000000	7	120	3	0.697722	0.199311	0.367975	-2.20691	-1.81887	-0.847764	-3.75473	-1.19123	0.173965	1.01931	0.552864	0.517974	-1.28951	-4.36993	-1.29417	-0.954241	-1.9103	-1.75399	0.418125	0.918696	0.73607
+	4.81382	-4.39159	AT1G14950.1;AT4G23670.1;AT4G14060.1;AT2G01530.1;AT2G01520.1;AT3G26460.1	AT1G14950.1	68	AT1G14950.1 | Symbols: | Polyketide cyclase/dehydrase and lipid transport superfamily protein | chr1:5157588-5158144 REVERSE LENGTH=155	Color2 [DarkGray]	1	4					-1		18	18	17	90.3	90.3	90.3	17.892	0	323.31	147290000000	8	341	0	3.38035	2.61284	3.3317	0.4401	0.519625	0.528546	1.56394	1.03731	2.49441	3.68263	3.47067	3.38727	0.812872	0.238114	0.433308	1.60605	0.26372	0.673164	2.95355	3.47108	2.97507
	0.757755	-0.737082	AT1G15930.2;AT1G15930.1	AT1G15930.2;AT1G15930.1	69	AT1G15930.2 | Symbols: | Ribosomal protein L7Ae/L30e/S12e/Gadd45 family protein | chr1:5471702-5472741 FORWARD LENGTH=144;AT1G15930.1 | Symbols: | Ribosomal protein L7Ae/L30e/S12e/Gadd45 family protein | chr1:5471702-5472741 FORWARD LENGTH=144	Color2 [DarkGray]	1	4					-1		3	3	1	25	25	12.5	15.377	0	33.079	3.488e+09	9	15	17	-2.6368	-1.41139	-0.327619	-2.16136	-1.90976	-1.06953	-2.79628	-0.902438	-0.695266	-2.80451	-3.96028	-4.49864	-4.94724	-1.11674	-1.2267	-3.58366	-3.88662	-1.25114	-3.43278	-3.67545	-3.34151
+	1.92847	-1.4652	AT1G16030.1	AT1G16030.1	70	AT1G16030.1 | Symbols: Hsp70b | heat shock protein 70B | chr1:5502386-5504326 REVERSE LENGTH=646	Color2 [DarkGray]	1	4					-1		29	23	22	48.6	42.4	40.6	70.914	0	323.31	25384000000	36	186	1	-0.077466	0.0184293	0.335195	-1.05036	-1.01456	-0.816373	-1.6903	-1.30011	-1.23957	0.315512	0.74321	1.18142	-1.55823	-1.01851	-1.05641	-0.531684	-2.90484	-1.68796	-0.655921	0.499419	-0.0826113
+	1.33751	-2.97561	AT1G16470.2;AT1G16470.1;AT1G79210.3;AT1G79210.2;AT1G79210.1	AT1G16470.2;AT1G16470.1;AT1G79210.3;AT1G79210.2;AT1G79210.1	72	AT1G16470.2 | Symbols: PAB1 | proteasome subunit PAB1 | chr1:5623122-5625439 FORWARD LENGTH=235;AT1G16470.1 | Symbols: PAB1 | proteasome subunit PAB1 | chr1:5623122-5625439 FORWARD LENGTH=235;AT1G79210.3 | Symbols: | N-terminal nucleophile aminohydrolases	Color2 [DarkGray]	1	4					-1		7	7	7	47.7	47.7	47.7	25.701	0	77.826	11880000000	13	104	5	-0.925527	-0.441024	-0.532897	-1.48872	-1.28454	-0.968893	-0.540069	0.298724	0.159107	-1.02543	-0.677788	-0.890038	-4.27889	-1.30293	-1.05676	-0.592464	-0.210592	0.203428	-3.54105	-0.910614	-0.891637
+	2.38676	4.81506	AT1G17810.1	AT1G17810.1	79	AT1G17810.1 | Symbols: BETA-TIP | beta-tonoplast intrinsic protein | chr1:6130209-6131442 FORWARD LENGTH=267	Color2 [DarkGray]	1	4					-1		4	4	1	23.2	23.2	12.7	28.182	0	88.44	11633000000	5	26	18	-3.09112	-3.96248	-4.14329	3.19615	1.31842	1.34721	-3.14569	-3.21617	-3.60302	-3.43316	-2.14583	-3.548	2.53698	0.125085	0.0842474	-4.02789	-4.37143	-3.30967	-3.79569	-3.54457	-3.37566
+	3.57658	3.50964	AT1G18540.1	AT1G18540.1	85	AT1G18540.1 | Symbols: | Ribosomal protein L6 family protein | chr1:6377448-6378548 REVERSE LENGTH=233	Color2 [DarkGray]	1	4					-1		14	14	7	59.2	59.2	33	26.152	0	126.41	9079400000	12	80	16	-3.57846	-3.13275	-3.65976	0.137227	0.0263478	-0.0177788	-0.90189	-1.10846	-3.38962	-3.43359	-3.19168	-2.7611	-0.174915	-0.416207	-0.142804	-3.77756	-3.81583	-3.51728	-4.26229	-3.58052	-3.29575
+	2.69596	-4.63823	AT1G19570.1;AT1G19570.2;AT1G19550.1	AT1G19570.1;AT1G19570.2	88	AT1G19570.1 | Symbols: DHAR1, ATDHAR1, DHAR5 | dehydroascorbate reductase | chr1:6773462-6774413 REVERSE LENGTH=213;AT1G19570.2 | Symbols: DHAR1, ATDHAR1, DHAR5 | dehydroascorbate reductase | chr1:6773462-6774413 REVERSE LENGTH=212	Color2 [DarkGray]	1	4					-1		13	13	13	86.4	86.4	86.4	23.641	0	323.31	25817000000	15	178	4	0.419647	0.600059	0.588269	-4.20109	-2.23105	-1.87143	-2.64553	-1.37542	0.240069	0.197219	-0.159191	0.0416322	-2.72661	-1.39839	-1.71136	-3.78301	-3.28491	-1.65798	-0.396119	-0.151134	0.366371
+	2.69792	-3.26438	AT1G20225.1	AT1G20225.1	95	AT1G20225.1 | Symbols: | Thioredoxin superfamily protein | chr1:7007966-7009318 REVERSE LENGTH=233	Color2 [DarkGray]	1	4					-1		5	5	5	29.6	29.6	29.6	26.052	0	56.751	2742500000	15	19	20	-1.2897	-2.86206	-1.42536	-3.96378	-2.55489	-4.37785	-3.14213	-3.54344	-1.87942	-1.57346	-1.63085	-1.4682	-3.77622	-4.69456	-4.91186	-3.38349	-5.35122	-4.03453	-2.59614	-2.67094	-1.75972
+	2.18762	-5.1061	AT1G20620.5;AT1G20620.1;AT1G20620.2;AT1G20620.4	AT1G20620.5;AT1G20620.1;AT1G20620.2;AT1G20620.4	98	AT1G20620.5 | Symbols: CAT3, SEN2, ATCAT3 | catalase 3 | chr1:7143142-7146193 FORWARD LENGTH=485;AT1G20620.1 | Symbols: CAT3, SEN2, ATCAT3 | catalase 3 | chr1:7143142-7146193 FORWARD LENGTH=492;AT1G20620.2 | Symbols: CAT3, SEN2, ATCAT3 | catalase 3 | chr1:	Color2 [DarkGray]	1	4					-1		12	12	7	28	28	17.5	55.967	0	177.79	34571000000	25	107	3	1.98054	1.78084	1.57879	-5.49685	0.0914149	-0.069686	-3.80155	0.735713	0.466505	1.743	2.09445	1.96889	-0.420409	-0.155505	0.160819	0.487941	0.370157	0.349467	1.92078	2.48789	2.11892
+	5.29524	-3.36897	AT1G20630.1	AT1G20630.1	99	AT1G20630.1 | Symbols: CAT1 | catalase 1 | chr1:7146812-7149609 FORWARD LENGTH=492	Color2 [DarkGray]	1	4					-1		8	6	6	19.9	15.4	15.4	56.761	0	83.276	5802600000	24	84	4	-1.54929	-1.73989	-1.19659	-2.03018	-2.41645	-2.43201	-5.55768	-1.40725	-1.52107	-1.42979	-1.21573	-1.17675	-3.92912	-2.50423	-2.44646	-3.75965	-2.19784	-2.13627	-1.17861	-0.862158	-1.158
+	5.53379	-2.65561	AT1G21750.1;AT1G21750.2	AT1G21750.1;AT1G21750.2	105	AT1G21750.1 | Symbols: ATPDIL1-1, ATPDI5, PDI5, PDIL1-1 | PDI-like 1-1 | chr1:7645767-7648514 FORWARD LENGTH=501;AT1G21750.2 | Symbols: ATPDIL1-1, PDIL1-1 | PDI-like 1-1 | chr1:7645767-7648695 FORWARD LENGTH=487	Color2 [DarkGray]	1	4					-1		36	36	32	71.5	71.5	69.3	55.601	0	323.31	94574000000	34	467	0	1.4185	1.27686	1.10824	-0.628278	-0.861353	-0.794176	-0.197302	-0.584155	0.867782	1.24511	1.39728	1.11598	-0.348362	-0.84677	-0.566212	-0.301879	-0.631389	-0.597257	1.06627	1.17514	1.21969
	0.0766378	0.267542	AT1G21900.1	AT1G21900.1	107	AT1G21900.1 | Symbols: | emp24/gp25L/p24 family/GOLD family protein | chr1:7691165-7692327 REVERSE LENGTH=216	Color2 [DarkGray]	1	4					-1		3	3	3	9.7	9.7	9.7	24.346	0	20.687	943700000	6	17	20	-3.11919	-2.92808	-3.17675	-2.40647	-2.17269	-1.94097	-4.8496	-3.98877	-3.55874	-4.53493	-4.27487	-2.55453	-2.88964	-2.41619	-2.1201	-3.48775	-4.06437	-3.99921	-4.10836	-3.40594	-2.8216
+	2.18938	4.00958	AT4G09800.1;AT1G34030.1;AT1G22780.1	AT4G09800.1;AT1G34030.1;AT1G22780.1	111	AT4G09800.1 | Symbols: RPS18C | S18 ribosomal protein | chr4:6173818-6174963 FORWARD LENGTH=152;AT1G34030.1 | Symbols: | Ribosomal protein S13/S18 family | chr1:12370285-12371465 REVERSE LENGTH=152;AT1G22780.1 | Symbols: PFL, RPS18A, PFL1 | Ribosomal prot	Color2 [DarkGray]	1	4					-1		5	5	5	40.8	40.8	40.8	17.545	0	117.23	14826000000	8	73	12	-3.17632	-3.26859	-3.98606	1.53531	1.50502	1.62408	-0.64467	0.0619618	-1.19672	-2.30933	-3.98597	-3.58755	1.69954	1.1	1.44403	-3.1099	-1.45125	-1.40953	-4.58635	-4.01681	-2.12007
+	1.49057	1.39968	AT1G23290.1	AT1G23290.1	113	AT1G23290.1 | Symbols: RPL27A, RPL27AB | Ribosomal protein L18e/L15 superfamily protein | chr1:8263007-8263447 FORWARD LENGTH=146	Color2 [DarkGray]	1	4					-1		5	5	1	36.3	36.3	12.3	16.292	0	41.153	2749900000	8	32	16	-2.5243	-2.746	-3.72235	-1.55397	-1.13769	-0.993178	-3.38828	-1.78397	-2.25907	-3.27164	-2.41715	-2.99271	-1.77914	-1.72562	-1.43738	-3.90791	-4.38374	-3.91555	-3.9735	-2.60189	-3.81837
+	0.942628	1.75844	AT3G62250.1;AT1G23410.1;AT2G47110.1;AT2G47110.2;AT4G05320.3;AT5G03240.2;AT5G03240.3;AT1G65350.1;AT5G37640.1;AT4G05320.1;AT2G36170.1;AT4G05320.6;AT4G05320.5;AT5G20620.1;AT4G05320.2;AT4G05320.4;AT5G03240.1;AT4G02890.4;AT4G02890.3;AT3G52590.1;AT1G55060.1;AT4G05050.1;AT4G05050.2;AT4G02890.2;AT4G02890.1;AT4G05050.3;AT1G31340.1;AT2G35635.1;AT4G05050.4;AT3G09790.1	AT3G62250.1;AT1G23410.1;AT2G47110.1;AT2G47110.2;AT4G05320.3;AT5G03240.2;AT5G03240.3;AT1G65350.1;AT5G37640.1;AT4G05320.1;AT2G36170.1;AT4G05320.6;AT4G05320.5;AT5G20620.1;AT4G05320.2;AT4G05320.4;AT5G03240.1;AT4G02890.4;AT4G02890.3;AT3G52590.1;AT1G55060.1;AT4G05050.1;AT4G05050.2;AT4G02890.2;AT4G02890.1;AT4G05050.3;AT1G31340.1;AT2G35635.1;AT4G05050.4;AT3G09790.1	114	AT3G62250.1 | Symbols: UBQ5 | ubiquitin 5 | chr3:23037138-23037611 FORWARD LENGTH=157;AT1G23410.1 | Symbols: | Ribosomal protein S27a / Ubiquitin family protein | chr1:8314940-8315410 FORWARD LENGTH=156;AT2G47110.1 | Symbols: UBQ6 | ubiquitin 6 | chr2:193	Color2 [DarkGray]	1	4					-1		8	8	8	38.9	38.9	38.9	17.797	0	128.63	20870000000	7	101	3	-3.35956	-0.393983	-0.468255	0.391694	0.698885	1.03867	-1.42537	0.12129	-0.767403	0.253646	-1.15332	-0.147476	0.440613	0.792311	0.934153	-1.44835	-0.525516	-0.26221	-2.88514	-0.182701	-0.848026
+	2.43247	-5.13435	AT1G24360.1	AT1G24360.1	115	AT1G24360.1 | Symbols: | NAD(P)-binding Rossmann-fold superfamily protein | chr1:8640820-8643283 FORWARD LENGTH=319	Color2 [DarkGray]	1	4					-1		12	12	12	43.3	43.3	43.3	33.548	0	323.31	22624000000	16	117	2	0.704384	1.40741	0.747258	-1.37613	-2.0932	-1.36568	-4.05784	0.376335	0.719658	0.327317	0.516499	0.709956	-3.02437	-1.45724	-1.26481	-0.597182	-0.676422	-0.539916	0.135974	0.562079	0.709916
+	1.80947	-1.495	AT1G69620.1;AT1G26880.1;AT1G26880.2;AT3G28900.1	AT1G69620.1;AT1G26880.1;AT1G26880.2;AT3G28900.1	120	AT1G69620.1 | Symbols: RPL34 | ribosomal protein L34 | chr1:26189900-26191081 FORWARD LENGTH=119;AT1G26880.1 | Symbols: | Ribosomal protein L34e superfamily protein | chr1:9315640-9316681 REVERSE LENGTH=120;AT1G26880.2 | Symbols: | Ribosomal protein L34e	Color2 [DarkGray]	1	4					-1		2	2	2	16.8	16.8	16.8	13.65	0	14.02	997940000	4	17	23	-2.45742	-3.50047	-3.91894	-1.36963	-1.9017	-1.08097	-3.27991	-2.84867	-3.82591	-3.41957	-3.20366	-2.96449	-1.93605	-4.88817	-3.8245	-4.40171	-3.76289	-4.5828	-3.10827	-3.35185	-2.66448
+	2.03882	3.03577	AT1G27400.1;AT1G67430.1;AT1G67430.2	AT1G27400.1;AT1G67430.1;AT1G67430.2	122	AT1G27400.1 | Symbols: | Ribosomal protein L22p/L17e family protein | chr1:9515230-9516725 FORWARD LENGTH=176;AT1G67430.1 | Symbols: | Ribosomal protein L22p/L17e family protein | chr1:25262209-25263627 FORWARD LENGTH=175;AT1G67430.2 | Symbols: | Riboso	Color2 [DarkGray]	1	4					-1		5	5	5	26.1	26.1	26.1	19.897	0	32.324	6.6464e+09	10	38	17	-2.81261	-3.00982	-3.52474	0.475538	0.768634	0.554249	-0.378919	-3.38914	-4.29483	-3.08872	-3.98345	-3.52461	0.176605	0.0834902	0.185605	-2.57006	-3.45102	-4.033	-2.31067	-4.16045	-2.46914
+	1.73031	2.4763	AT1G27990.1	AT1G27990.1	124	AT1G27990.1 | Symbols: | unknown protein;BEST Arabidopsis thaliana protein match is: unknown protein (TAIR:AT5G52420.1);Has 86 Blast hits to 86 proteins in 15 species: Archae - 0;Bacteria - 0;Metazoa - 0;Fungi - 0;Plants - 84;Viruses - 0;Other Euk	Color2 [DarkGray]	1	4					-1		3	3	3	12.5	12.5	12.5	29.76	0	28.795	1.981e+09	12	20	19	-2.17244	-3.60007	-3.01841	-3.83105	-0.778963	-0.870807	-2.76112	-2.54414	-3.98772	-3.05508	-4.13552	-2.07263	-5.63084	-0.945062	-1.27053	-3.03585	-4.98406	-3.96581	-3.36509	-4.00766	-3.11493
+	1.64356	-3.05357	AT1G29680.1	AT1G29680.1	132	AT1G29680.1 | Symbols: | Protein of unknown function (DUF1264) | chr1:10377900-10378931 REVERSE LENGTH=237	Color2 [DarkGray]	1	4					-1		4	4	4	19.8	19.8	19.8	26.875	0	44.332	4.1764e+09	15	42	18	-0.714028	-0.860662	-0.428945	-4.28926	-3.98826	-3.5084	-4.84298	-3.42089	-0.72539	-3.66152	-0.298067	-0.918348	-5.12422	-3.57854	-3.2047	-2.88224	-3.1695	-4.02226	-2.99154	-0.761838	-0.713697
+	1.64514	-1.76383	AT1G30230.1;AT1G30230.2	AT1G30230.1;AT1G30230.2	134	AT1G30230.1 | Symbols: | Glutathione S-transferase, C-terminal-like;Translation elongation factor EF1B/ribosomal protein S6 | chr1:10639286-10640515 FORWARD LENGTH=231;AT1G30230.2 | Symbols: | Glutathione S-transferase, C-terminal-like;Translation elong	Color2 [DarkGray]	1	4					-1		7	7	6	49.4	49.4	45.9	25.132	0	84.597	6.655e+09	11	58	9	-0.501648	-1.36966	-0.70335	-3.49112	-2.65728	-3.07908	-2.61418	-2.51937	-1.28064	-1.20524	-1.54037	-1.68462	-4.88663	-2.19739	-1.73547	-4.5143	-3.85552	-1.62167	-1.66247	-0.744881	-1.5268
+	3.20811	3.36208	AT1G33120.1;AT1G33140.1;AT4G10450.1	AT1G33120.1;AT1G33140.1	143	AT1G33120.1 | Symbols: | Ribosomal protein L6 family | chr1:12010986-12012223 FORWARD LENGTH=194;AT1G33140.1 | Symbols: PGY2 | Ribosomal protein L6 family | chr1:12023360-12024502 FORWARD LENGTH=194	Color2 [DarkGray]	1	4					-1		11	11	11	58.8	58.8	58.8	22.017	0	282.31	24585000000	10	146	11	-3.09168	-3.47327	-2.61636	0.810769	0.723297	1.34459	-0.830971	0.457405	-1.36371	-3.5799	-2.64125	-3.99647	0.311855	0.934194	0.659466	-3.32229	-3.10656	-1.95539	-3.39406	-3.27172	-3.07537
	0.293478	-0.667649	AT1G34430.1	AT1G34430.1	146	AT1G34430.1 | Symbols: EMB3003 | 2-oxoacid dehydrogenases acyltransferase family protein | chr1:12588027-12590084 REVERSE LENGTH=465	Color2 [DarkGray]	1	4					-1		6	4	4	20.9	15.5	15.5	48.306	0	41.63	1.9416e+09	23	29	13	-3.76106	-3.65734	-2.43326	-1.96215	-1.58005	-1.38702	-2.86814	-1.31923	-1.73838	-2.73468	-3.65524	-3.01642	-2.51781	-1.84024	-1.5457	-4.1699	-1.5025	-1.6584	-3.25144	-2.09092	-1.9462
+	2.3897	2.75738	AT3G18740.1;AT1G36240.1	AT3G18740.1;AT1G36240.1	148	AT3G18740.1 | Symbols: | Ribosomal protein L7Ae/L30e/S12e/Gadd45 family protein | chr3:6453437-6453870 FORWARD LENGTH=112;AT1G36240.1 | Symbols: | Ribosomal protein L7Ae/L30e/S12e/Gadd45 family protein | chr1:13614890-13616233 FORWARD LENGTH=112	Color2 [DarkGray]	1	4					-1		5	5	2	35.7	35.7	11.6	12.279	0	37.073	4905000000	5	37	15	-3.22952	-2.50201	-3.52064	-0.0359633	0.0199821	-0.0787583	-4.52646	-0.356155	-1.47538	-3.58255	-3.29742	-3.88402	-0.542052	-0.832099	-0.117372	-4.45289	-3.29494	-1.27923	-4.01124	-3.81554	-2.69221
+	2.36118	-3.90452	AT1G42970.1	AT1G42970.1	150	AT1G42970.1 | Symbols: GAPB | glyceraldehyde-3-phosphate dehydrogenase B subunit | chr1:16127552-16129584 FORWARD LENGTH=447	Color2 [DarkGray]	1	4					-1		13	9	9	31.5	21.7	21.7	47.659	0	74.166	4952100000	28	60	6	-1.00295	-1.23011	-1.87379	-3.83701	-2.61085	-1.94714	-1.54236	-1.25381	-1.37345	-1.28156	-0.935799	-0.889619	-2.46003	-2.52586	-2.78328	-1.64866	-4.45769	-1.94385	-1.72436	-1.15283	-1.59743
+	1.93704	1.71942	AT1G43170.9;AT1G43170.8;AT1G43170.7;AT1G43170.6;AT1G43170.5;AT1G43170.3;AT1G43170.2;AT1G43170.1;AT1G43170.4;AT1G61580.1	AT1G43170.9;AT1G43170.8;AT1G43170.7;AT1G43170.6;AT1G43170.5;AT1G43170.3;AT1G43170.2;AT1G43170.1;AT1G43170.4	151	AT1G43170.9 | Symbols: RP1 | ribosomal protein 1 | chr1:16266992-16268631 FORWARD LENGTH=389;AT1G43170.8 | Symbols: RP1 | ribosomal protein 1 | chr1:16266992-16268631 FORWARD LENGTH=389;AT1G43170.7 | Symbols: RP1 | ribosomal protein 1 | chr1:16266992-16268	Color2 [DarkGray]	1	4					-1		9	9	9	21.9	21.9	21.9	44.559	0	72.826	5010200000	25	52	16	-3.08826	-3.19507	-3.02604	-0.791238	-0.928275	-0.559228	-1.3521	-1.18371	-3.16846	-2.38543	-4.00391	-2.92027	-0.91465	-0.725621	-1.36083	-4.53141	-3.5943	-4.76381	-3.57151	-3.34629	-2.74251
+	1.06619	1.97652	AT1G44575.1;AT1G44575.2	AT1G44575.1;AT1G44575.2	154	AT1G44575.1 | Symbols: NPQ4, PSBS | Chlorophyll A-B binding family protein | chr1:16871768-16873194 FORWARD LENGTH=265;AT1G44575.2 | Symbols: NPQ4, PSBS | Chlorophyll A-B binding family protein | chr1:16871768-16872548 FORWARD LENGTH=205	Color2 [DarkGray]	1	4					-1		8	8	8	36.6	36.6	36.6	28.007	0	110.76	6.7045e+09	13	75	11	-2.04975	-3.85997	-3.30783	-0.816066	-0.321898	-0.202664	-3.12783	-1.06628	-2.05389	-3.96483	-3.02551	-2.54912	-1.1857	-0.845332	-0.62156	-4.34482	-3.98988	-1.29392	-4.06503	-1.4395	-3.29018
+	2.30842	1.81403	AT1G47260.1;AT1G19580.2	AT1G47260.1	156	AT1G47260.1 | Symbols: APFI, GAMMA CA2 | gamma carbonic anhydrase 2 | chr1:17321384-17323347 REVERSE LENGTH=278	Color2 [DarkGray]	1	4					-1		6	6	5	32.4	32.4	29.5	30.065	0	42.799	2277500000	16	23	17	-3.13269	-3.20869	-3.1537	-3.31869	-1.63581	-1.3662	-4.89359	-3.43371	-3.96762	-3.65521	-3.59849	-3.12743	-3.04331	-1.7561	-1.7844	-3.99858	-5.0073	-1.44329	-3.04984	-3.8096	-3.27995
+	3.54208	-2.90777	AT1G47980.1	AT1G47980.1	160	AT1G47980.1 | Symbols: | unknown protein;FUNCTIONS IN: molecular_function unknown;INVOLVED IN: biological_process unknown;LOCATED IN: endomembrane system;EXPRESSED IN: 6 plant structures;EXPRESSED DURING: 4 anthesis, F mature embryo stage, petal diff	Color2 [DarkGray]	1	4					-1		6	6	5	22.5	22.5	16.8	34.293	0	46.683	1.8741e+09	14	15	18	-2.57203	-4.49224	-2.75748	-3.78587	-5.51491	-3.9035	-3.98901	-3.73381	-2.20762	-1.55377	-2.66254	-2.33845	-3.60809	-5.46978	-4.11483	-3.8339	-4.35919	-4.48447	-2.35615	-2.50554	-2.37278
+	3.25004	-2.11554	AT1G48130.1	AT1G48130.1	162	AT1G48130.1 | Symbols: ATPER1, PER1 | 1-cysteine peroxiredoxin 1 | chr1:17780610-17781500 FORWARD LENGTH=216	Color2 [DarkGray]	1	4					-1		14	14	14	69	69	69	24.081	0	230.1	32192000000	14	148	2	0.416252	-0.68777	-0.426079	-0.571338	-0.134546	-0.531099	-4.00825	-1.45824	0.536901	1.32107	0.992362	0.408947	-0.26087	-0.126574	0.48379	-1.87639	-4.20953	-1.9639	1.2592	1.32981	1.68895
+	3.04894	4.46535	AT1G48990.1	AT1G48990.1	165	AT1G48990.1 | Symbols: | Oleosin family protein | chr1:18121470-18121979 FORWARD LENGTH=169	Color2 [DarkGray]	1	4					-1		3	3	3	27.2	27.2	27.2	18.443	0	68.659	9628800000	6	53	18	-3.45382	-3.19782	-2.97418	0.519535	0.304963	0.864782	-2.86208	-3.36751	-5.20122	-2.94662	-2.98986	-3.31844	-0.387069	0.527747	0.328505	-4.08334	-2.83758	-5.031	-3.54421	-3.63462	-3.39286
+	1.56803	1.83769	AT1G51980.1;AT1G51980.2;AT3G16480.1	AT1G51980.1;AT1G51980.2;AT3G16480.1	169	AT1G51980.1 | Symbols: | Insulinase (Peptidase family M16) protein | chr1:19323692-19326771 REVERSE LENGTH=503;AT1G51980.2 | Symbols: | Insulinase (Peptidase family M16) protein | chr1:19323929-19326771 REVERSE LENGTH=451;AT3G16480.1 | Symbols: MPPalpha	Color2 [DarkGray]	1	4					-1		12	12	12	30.6	30.6	30.6	54.401	0	103.6	3.6172e+09	24	49	12	-2.49381	-3.03921	-4.05856	-1.54483	-1.67925	-4.02444	-3.57231	-1.42016	-3.63504	-3.52532	-3.24772	-2.86609	-1.83963	-2.11884	-1.79354	-1.61041	-1.45728	-1.46829	-4.34803	-3.37779	-2.52683
+	2.55901	-5.37221	AT1G53240.1	AT1G53240.1	174	AT1G53240.1 | Symbols: mMDH1 | Lactate/malate dehydrogenase family protein | chr1:19854966-19856802 REVERSE LENGTH=341	Color2 [DarkGray]	1	4					-1		16	16	9	69.2	69.2	43.7	35.804	0	293.54	31520000000	15	171	2	0.817631	1.31954	1.07996	-2.86134	-1.5687	-1.85297	-1.11387	-0.702921	0.860529	0.470393	1.3411	1.01603	-3.20481	-1.89877	-1.23909	-1.18705	-1.69086	-1.45666	0.0956937	0.78414	1.67245
+	1.49843	-2.76256	AT1G53850.2;AT1G53850.1	AT1G53850.2;AT1G53850.1	177	AT1G53850.2 | Symbols: PAE1 | 20S proteasome alpha subunit E1 | chr1:20104131-20105792 REVERSE LENGTH=237;AT1G53850.1 | Symbols: PAE1, ATPAE1 | 20S proteasome alpha subunit E1 | chr1:20104131-20105792 REVERSE LENGTH=237	Color2 [DarkGray]	1	4					-1		10	10	4	48.9	48.9	23.2	25.947	0	99.525	4856300000	14	53	11	-1.78626	-1.23163	-1.83357	-2.48213	-2.1709	-1.80395	-4.5297	-0.407324	-1.24686	-2.12136	-1.87327	-2.81722	-3.90375	-2.34773	-2.07784	-3.41163	-0.655382	-0.737521	-3.97961	-1.90099	-1.70763
+	1.49272	-3.33015	AT1G54100.2;AT1G54100.1	AT1G54100.2;AT1G54100.1	179	AT1G54100.2 | Symbols: ALDH7B4 | aldehyde dehydrogenase 7B4 | chr1:20195435-20198853 REVERSE LENGTH=508;AT1G54100.1 | Symbols: ALDH7B4 | aldehyde dehydrogenase 7B4 | chr1:20195435-20198853 REVERSE LENGTH=508	Color2 [DarkGray]	1	4					-1		14	14	14	29.1	29.1	29.1	54.208	0	142.33	7.4032e+09	24	76	12	0.0805603	-1.04023	-0.537586	-3.93831	-2.91617	-3.2619	-2.80324	-1.2907	-2.30547	-0.381519	-1.11732	-0.506407	-3.51756	-2.36636	-2.04077	-3.76907	-4.9404	-1.8211	-4.23454	-1.28825	-1.13
+	2.58685	4.16563	AT1G54860.1	AT1G54860.1	182	AT1G54860.1 | Symbols: | Glycoprotein membrane precursor GPI-anchored | chr1:20457522-20458434 REVERSE LENGTH=200	Color2 [DarkGray]	1	4					-1		2	2	2	12	12	12	21.569	0	49.984	21293000000	9	65	6	-3.2082	-3.38973	-4.52907	2.51243	2.08877	2.51717	1.74417	1.00304	-1.1225	-1.43885	-2.31544	-4.1807	1.16394	2.26665	2.70806	1.19572	0.163231	0.826662	-1.85601	-3.12882	-3.55132
+	2.56896	-2.72605	AT1G54870.1	AT1G54870.1	183	AT1G54870.1 | Symbols: | NAD(P)-binding Rossmann-fold superfamily protein | chr1:20459011-20460417 FORWARD LENGTH=335	Color2 [DarkGray]	1	4					-1		26	26	26	68.1	68.1	68.1	36.764	0	323.31	299930000000	16	713	0	3.48846	3.32255	3.31356	1.3768	1.77635	2.06143	2.18048	2.71736	2.94221	3.29385	3.25644	3.56642	1.61529	2.35248	2.39378	2.36444	2.09902	2.62228	3.51857	3.11726	3.35124
+	2.2245	-3.61985	AT1G56070.1;AT3G12915.2	AT1G56070.1	185	AT1G56070.1 | Symbols: LOS1 | Ribosomal protein S5/Elongation factor G/III/V family protein | chr1:20968245-20971077 REVERSE LENGTH=843	Color2 [DarkGray]	1	4					-1		29	29	20	46.1	46.1	28.9	93.89	0	323.31	47464000000	44	261	3	1.00182	1.82323	1.90683	-2.28558	-1.42208	-0.814007	-5.14239	-0.142714	-0.192748	0.510544	2.00768	1.88384	-2.94163	-1.79624	-0.43662	-1.89211	-0.886308	-0.615127	-0.516822	0.846834	1.58237
+	2.63429	-4.36933	AT1G56330.1;AT4G02080.1;AT3G62560.1;AT1G09180.1;AT1G02620.1	AT1G56330.1;AT4G02080.1;AT3G62560.1;AT1G09180.1	186	AT1G56330.1 | Symbols: SAR1, ATSAR1, ATSARA1B, ATSAR1B, SAR1B | secretion-associated RAS 1B | chr1:21086845-21088478 REVERSE LENGTH=193;AT4G02080.1 | Symbols: ASAR1, ATSARA1C, ATSAR2, SAR2 | secretion-associated RAS super family 2 | chr4:921554-922547 FORW	Color2 [DarkGray]	1	4					-1		6	6	6	43	43	43	21.986	0	84.286	3.0953e+09	13	35	13	-1.65611	-3.51162	-1.75967	-2.68579	-2.29004	-2.26394	-4.65453	-2.77416	-1.68982	-1.71171	-2.86813	-1.9908	-3.18173	-4.14615	-2.56068	-4.13952	-4.32842	-5.16311	-1.70083	-0.892534	-0.568666
+	2.0794	-3.6832	AT1G56340.1;AT1G56340.2;AT1G09210.1	AT1G56340.1;AT1G56340.2	187	AT1G56340.1 | Symbols: CRT1, CRT1a, AtCRT1a | calreticulin 1a | chr1:21090059-21092630 REVERSE LENGTH=425;AT1G56340.2 | Symbols: CRT1, CRT1a, AtCRT1a | calreticulin 1a | chr1:21090022-21092630 REVERSE LENGTH=424	Color2 [DarkGray]	1	4					-1		10	10	10	32.7	32.7	32.7	48.527	0	121.04	6.7126e+09	27	60	12	-2.8875	-0.865083	-0.185504	-2.8193	-3.47851	-2.95962	-3.54217	-2.8929	-0.762558	-1.97744	-1.05685	-1.3901	-4.06312	-3.55391	-1.97283	-3.89736	-3.65165	-4.22289	-2.44036	-1.03579	-0.680306
+	3.51427	-1.61265	AT1G57720.2;AT1G57720.1	AT1G57720.2;AT1G57720.1	189	AT1G57720.2 | Symbols: | Translation elongation factor EF1B, gamma chain | chr1:21377873-21380114 FORWARD LENGTH=413;AT1G57720.1 | Symbols: | Translation elongation factor EF1B, gamma chain | chr1:21377873-21380114 FORWARD LENGTH=413	Color2 [DarkGray]	1	4					-1		13	13	9	38	38	26.2	46.4	0	173.15	18574000000	18	147	3	0.500578	-0.490399	0.0113419	-0.705279	-0.839671	-1.60465	-0.673748	-0.678441	-0.949355	0.117634	0.203055	-0.148811	-0.833098	-0.798251	-0.388951	-0.251865	-3.77149	-1.6275	0.0795668	0.15567	0.384708
+	2.62143	-1.01998	AT1G62290.2;AT1G62290.1	AT1G62290.2;AT1G62290.1	198	AT1G62290.2 | Symbols: | Saposin-like aspartyl protease family protein | chr1:23010107-23012681 REVERSE LENGTH=513;AT1G62290.1 | Symbols: | Saposin-like aspartyl protease family protein | chr1:23010107-23012681 REVERSE LENGTH=513	Color2 [DarkGray]	1	4					-1		15	12	12	40.4	31.8	31.8	55.748	0	205.09	57291000000	23	240	0	1.82033	2.46112	2.33001	1.86301	2.1074	2.46346	1.86702	1.11906	2.15683	1.31109	2.09068	1.77533	1.95989	1.89748	2.52061	1.07983	0.379358	1.41907	2.09256	2.19749	2.27974
+	2.40032	-4.77912	AT1G62710.1	AT1G62710.1	200	AT1G62710.1 | Symbols: BETA-VPE, BETAVPE | beta vacuolar processing enzyme | chr1:23224070-23226857 REVERSE LENGTH=486	Color2 [DarkGray]	1	4					-1		6	6	6	27.6	27.6	27.6	53.827	0	220.46	19251000000	22	103	6	0.872907	0.615951	0.933524	-2.70483	-1.94424	-1.16918	-0.20755	-0.133402	0.15744	0.869323	0.958738	-0.0492804	-2.82884	-1.19772	-1.09649	-0.856659	-3.62499	-4.4566	1.00824	-0.041115	0.589361
+	4.07767	6.55401	AT1G65090.2;AT1G65090.3;AT1G65090.1	AT1G65090.2;AT1G65090.3;AT1G65090.1	205	AT1G65090.2 | Symbols: | unknown protein;FUNCTIONS IN: molecular_function unknown;INVOLVED IN: biological_process unknown;LOCATED IN: cellular_component unknown;BEST Arabidopsis thaliana protein match is: unknown protein (TAIR:AT5G36100.1);Has 1234 B	Color2 [DarkGray]	1	4					-1		11	11	11	39.8	39.8	39.8	41.866	0	323.31	40470000000	20	140	18	-2.63184	-4.4807	-3.86569	2.14715	2.2436	2.34698	-4.55374	-4.13248	-3.87296	-3.97156	-3.52201	-3.35747	1.99582	2.19089	2.32354	-4.35992	-3.97158	-4.7826	-3.53482	-3.84593	-2.81994
+	3.32085	-5.21901	AT1G65930.1;AT1G54340.1	AT1G65930.1	209	AT1G65930.1 | Symbols: cICDH | cytosolic NADP+-dependent isocitrate dehydrogenase | chr1:24539088-24541861 FORWARD LENGTH=410	Color2 [DarkGray]	1	4					-1		20	20	19	54.9	54.9	52.9	45.746	0	291.12	25786000000	25	156	5	0.695667	1.20656	1.1166	-4.87029	-1.74239	-1.15203	-4.92043	-0.768855	-0.266219	0.362092	0.454804	1.46623	-5.14363	-2.10904	-1.24174	-4.379	-2.24376	-1.11778	-0.341739	0.551823	0.404195
+	2.72776	-4.05823	AT1G65980.1;AT1G65980.2;AT1G65970.1;AT1G60740.1	AT1G65980.1;AT1G65980.2	210	AT1G65980.1 | Symbols: TPX1 | thioredoxin-dependent peroxidase 1 | chr1:24559524-24560753 REVERSE LENGTH=162;AT1G65980.2 | Symbols: TPX1 | thioredoxin-dependent peroxidase 1 | chr1:24559595-24560753 REVERSE LENGTH=121	Color2 [DarkGray]	1	4					-1		12	12	12	78.4	78.4	78.4	17.428	0	143.97	16776000000	6	78	6	0.468361	-0.230692	0.560498	-3.97729	-2.56612	-2.06842	-5.40657	-1.82905	0.0547093	0.475996	-0.181313	-0.415973	-3.86426	-2.1567	-1.58871	-0.452905	-4.14833	-2.24595	0.180866	-0.18175	0.355362
+	2.56163	-4.05822	AT1G66430.1	AT1G66430.1	213	AT1G66430.1 | Symbols: | pfkB-like carbohydrate kinase family protein | chr1:24778400-24780393 FORWARD LENGTH=384	Color2 [DarkGray]	1	4					-1		9	9	8	29.2	29.2	26.6	41.471	0	137.94	5325100000	20	29	15	-0.529033	-0.638046	-0.470222	-4.67132	-4.05595	-3.58918	-3.51516	-4.11144	-0.918914	-0.677108	-0.0695912	-0.536983	-3.51408	-4.19439	-2.23638	-2.78296	-4.84985	-4.29365	-1.09659	-0.517444	-0.616923
+	1.32518	-3.95359	AT1G67090.1;AT1G67090.2	AT1G67090.1	214	AT1G67090.1 | Symbols: RBCS1A | ribulose bisphosphate carboxylase small chain 1A | chr1:25048465-25049249 REVERSE LENGTH=180	Color2 [DarkGray]	1	4					-1		9	9	5	53.3	53.3	28.3	20.216	0	206.76	32713000000	12	121	3	1.60404	1.25758	1.30584	0.439161	0.450562	0.968973	1.80664	2.02366	1.37265	1.67333	0.765833	1.48904	-5.50521	0.177269	0.594266	1.71635	1.18587	1.54671	0.342807	0.487945	1.26299
+	1.56624	1.65855	AT1G67730.1	AT1G67730.1	216	AT1G67730.1 | Symbols: YBR159, KCR1, ATKCR1 | beta-ketoacyl reductase 1 | chr1:25391676-25393365 FORWARD LENGTH=318	Color2 [DarkGray]	1	4					-1		8	8	8	33.3	33.3	33.3	35.761	0	70.314	2493400000	18	41	19	-3.0033	-4.11781	-3.67457	-1.7273	-1.74851	-1.46093	-3.47941	-4.16868	-3.86215	-2.58218	-2.95888	-3.54499	-3.17341	-2.17286	-1.96282	-3.54573	-4.72131	-4.45043	-3.26879	-3.78792	-3.94168
+	0.764636	-1.34428	AT1G68560.1;AT3G45940.1	AT1G68560.1	217	AT1G68560.1 | Symbols: ATXYL1, XYL1, TRG1 | alpha-xylosidase 1 | chr1:25734435-25737897 REVERSE LENGTH=915	Color2 [DarkGray]	1	4					-1		19	19	18	29.1	29.1	28.3	102.4	0	162.47	11709000000	45	130	6	-3.62769	-4.25625	-2.79035	-2.40432	-1.55581	-1.34403	-0.190801	0.471406	-1.56123	-3.3535	-2.73589	-2.35664	-2.02497	-1.1313	-1.04424	-0.615613	0.525496	0.016139	-2.43927	-4.42994	-2.70341
+	1.19246	0.659088	AT1G70770.2;AT1G70770.1;AT1G23170.2;AT1G23170.1	AT1G70770.2;AT1G70770.1	227	AT1G70770.2 | Symbols: | Protein of unknown function DUF2359, transmembrane | chr1:26688622-26691185 REVERSE LENGTH=610;AT1G70770.1 | Symbols: | Protein of unknown function DUF2359, transmembrane | chr1:26688622-26691185 REVERSE LENGTH=610	Color2 [DarkGray]	1	4					-1		7	7	7	15.1	15.1	15.1	66.864	0	47.174	895640000	32	20	20	-2.85395	-2.67024	-3.79059	-4.43747	-2.37179	-1.74008	-3.93099	-3.09347	-3.2946	-2.34586	-3.09294	-3.72732	-4.75517	-2.59111	-2.25483	-3.94889	-4.05734	-4.50452	-2.83878	-3.50149	-2.71563
+	1.78724	-3.63555	AT1G70840.1;AT1G70850.3;AT1G70850.1;AT1G70850.2	AT1G70840.1	229	AT1G70840.1 | Symbols: MLP31 | MLP-like protein 31 | chr1:26713170-26714014 REVERSE LENGTH=171	Color2 [DarkGray]	1	4					-1		9	9	9	45.6	45.6	45.6	19.138	0	126.34	10888000000	12	57	13	-0.0800074	-0.124454	-0.0357732	-3.37226	-2.43533	-4.71671	-3.6995	-3.47342	-0.506428	-0.423466	0.68932	0.36094	-4.23465	-1.42188	-3.03456	-4.37607	-3.19001	-4.35739	-1.52151	0.180695	-0.285352
+	1.81791	-1.19402	AT1G71695.1	AT1G71695.1	232	AT1G71695.1 | Symbols: | Peroxidase superfamily protein | chr1:26964359-26966557 FORWARD LENGTH=358	Color2 [DarkGray]	1	4					-1		13	13	13	36	36	36	39.559	0	219.62	49568000000	15	233	0	0.129018	0.531311	0.612681	0.234183	1.07552	1.28429	1.75248	2.30171	1.59816	0.565401	0.361415	-0.0707772	0.234229	0.605379	0.81003	1.16303	1.68022	2.04582	-0.209681	-0.410669	0.325104
+	2.93647	3.97955	AT1G72370.2;AT1G72370.1;AT3G04770.2;AT3G04770.1	AT1G72370.2;AT1G72370.1	234	AT1G72370.2 | Symbols: P40, AP40, RP40, RPSAA | 40s ribosomal protein SA | chr1:27243148-27244842 REVERSE LENGTH=294;AT1G72370.1 | Symbols: P40, AP40, RP40, RPSAA | 40s ribosomal protein SA | chr1:27243148-27244842 REVERSE LENGTH=298	Color2 [DarkGray]	1	4					-1		10	10	10	40.5	40.5	40.5	31.981	0	158.38	17479000000	14	116	12	-2.59699	-2.65897	-3.6103	0.739799	1.21389	1.11494	-0.601003	0.00640758	-2.16808	-3.80927	-3.96293	-3.86721	0.732496	0.662464	0.964089	-3.19131	-3.33008	-1.2658	-4.05621	-4.01973	-2.82069
+	2.02506	-3.24831	AT1G74030.1	AT1G74030.1	238	AT1G74030.1 | Symbols: ENO1 | enolase 1 | chr1:27839465-27841901 REVERSE LENGTH=477	Color2 [DarkGray]	1	4					-1		14	14	14	35.8	35.8	35.8	51.474	0	196.65	6.9408e+09	21	59	12	-1.42462	-1.10173	-1.13935	-3.36625	-3.32495	-5.06865	-4.138	-1.76241	-1.83204	-1.72241	-1.51665	-1.59691	-3.86994	-3.69057	-2.84743	-3.85362	-3.33891	-3.46243	-1.34092	-1.735	-0.784329
+	4.12844	2.31782	AT1G74060.1;AT1G74050.1	AT1G74060.1;AT1G74050.1	239	AT1G74060.1 | Symbols: | Ribosomal protein L6 family protein | chr1:27850033-27851299 REVERSE LENGTH=233;AT1G74050.1 | Symbols: | Ribosomal protein L6 family protein | chr1:27847256-27848680 REVERSE LENGTH=233	Color2 [DarkGray]	1	4					-1		12	5	5	51.5	25.3	25.3	26.008	0	84.8	5227100000	11	44	15	-2.77358	-3.96362	-3.46444	-0.389692	-0.227946	-0.0527952	-1.33615	-1.15404	-1.66629	-3.17983	-2.10198	-3.47529	-0.699082	-0.432308	-0.41279	-3.73775	-4.17474	-4.98523	-3.39519	-3.25165	-3.3331
+	2.42115	-3.05829	AT1G77120.1	AT1G77120.1	248	AT1G77120.1 | Symbols: ADH1, ADH, ATADH, ATADH1 | alcohol dehydrogenase 1 | chr1:28975509-28977216 FORWARD LENGTH=379	Color2 [DarkGray]	1	4					-1		18	18	18	54.9	54.9	54.9	41.178	0	152.83	19212000000	20	143	1	0.490336	-0.448632	0.528192	-1.54351	-1.68703	-1.46491	-2.34242	-1.08547	-1.17109	0.121912	-0.381841	-0.0108595	-1.56764	-1.5248	-1.51636	-1.23983	-4.48112	-1.34154	-0.0817753	-0.413914	-0.0775497
+	2.85543	-3.94152	AT1G77510.1	AT1G77510.1	249	AT1G77510.1 | Symbols: ATPDIL1-2, PDI6, ATPDI6, PDIL1-2 | PDI-like 1-2 | chr1:29126742-29129433 FORWARD LENGTH=508	Color2 [DarkGray]	1	4					-1		22	18	18	51	48.8	48.8	56.364	0	323.31	12704000000	33	104	7	-1.2522	-0.813574	-0.159709	-3.93909	-3.76711	-3.33352	-4.08607	-2.28605	-1.58742	-0.408201	0.0494645	-0.253564	-3.60308	-3.36644	-2.21428	-3.04772	-5.66966	-3.65579	-1.4098	-0.751794	0.14656
+	3.02206	-4.62439	AT1G78370.1	AT1G78370.1	253	AT1G78370.1 | Symbols: ATGSTU20, GSTU20 | glutathione S-transferase TAU 20 | chr1:29484428-29485204 REVERSE LENGTH=217	Color2 [DarkGray]	1	4					-1		12	12	12	50.7	50.7	50.7	25.006	0	122.96	11325000000	16	89	8	-0.115465	-0.483312	0.142961	-3.75	-2.0134	-1.73468	-4.87714	-1.42144	-0.811982	-0.412478	-0.205106	-0.291563	-3.90674	-1.83952	-1.64609	-1.51542	-3.65627	-1.55345	-1.09851	-0.746287	-0.540756
+	2.55226	-3.86495	AT1G78380.1;AT1G17170.1;AT1G78320.1	AT1G78380.1	254	AT1G78380.1 | Symbols: ATGSTU19, GST8, GSTU19 | glutathione S-transferase TAU 19 | chr1:29486659-29487819 REVERSE LENGTH=219	Color2 [DarkGray]	1	4					-1		11	11	11	41.6	41.6	41.6	25.65	0	83.998	11340000000	14	88	7	0.0472671	-0.268986	-0.000135271	-4.04899	-2.47097	-3.55706	-4.47496	-1.4122	-0.301081	0.253421	0.00783434	-0.355505	-3.11028	-2.09558	-1.38725	-1.46273	-1.75259	-1.76634	-0.422243	-0.440659	0.514028
+	2.88823	-4.99879	AT1G79550.2;AT1G79550.1	AT1G79550.2;AT1G79550.1	260	AT1G79550.2 | Symbols: PGK | phosphoglycerate kinase | chr1:29924347-29926295 REVERSE LENGTH=401;AT1G79550.1 | Symbols: PGK | phosphoglycerate kinase | chr1:29924347-29926295 REVERSE LENGTH=401	Color2 [DarkGray]	1	4					-1		25	25	21	68.6	68.6	64.3	42.131	0	323.31	73952000000	25	361	0	1.10383	1.46148	1.56597	-4.05789	-1.45347	-1.29872	-2.56296	-0.382067	1.15301	1.22724	1.60307	1.13968	-2.72872	-1.0371	-0.665967	-0.886773	-2.05735	-0.70434	0.644661	1.2876	1.36324
+	4.86576	-5.76218	AT1G79690.1	AT1G79690.1	261	AT1G79690.1 | Symbols: atnudt3, NUDT3 | nudix hydrolase homolog 3 | chr1:29985360-29990171 FORWARD LENGTH=772	Color2 [DarkGray]	1	4					-1		47	47	47	58.9	58.9	58.9	86.856	0	323.31	52293000000	47	276	2	1.78074	0.916686	1.39148	-3.04111	-2.13105	-3.29453	-3.72296	-0.799279	-0.301463	1.85212	0.207651	1.09848	-2.75118	-1.71468	-1.29163	-3.22322	-4.16801	-1.73649	0.979917	0.903947	1.21636
+	2.59087	-3.40284	AT2G01140.1	AT2G01140.1	264	AT2G01140.1 | Symbols: | Aldolase superfamily protein | chr2:95006-96491 REVERSE LENGTH=391	Color2 [DarkGray]	1	4					-1		17	17	14	42.2	42.2	37.3	42.327	0	220.65	16026000000	21	116	4	-0.229881	-0.0366554	-0.000214392	-3.62917	-2.87483	-2.39028	-1.66518	-1.25026	-0.565659	-0.426467	0.12253	0.894139	-5.01759	-1.91765	-1.77819	-1.88286	-1.78201	-2.07848	-0.800878	-0.126717	-0.627687
	0.464466	1.43156	AT2G01250.1;AT2G01250.2	AT2G01250.1;AT2G01250.2	265	AT2G01250.1 | Symbols: | Ribosomal protein L30/L7 family protein | chr2:132943-134264 REVERSE LENGTH=242;AT2G01250.2 | Symbols: | Ribosomal protein L30/L7 family protein | chr2:133038-134264 REVERSE LENGTH=184	Color2 [DarkGray]	1	4					-1		14	6	6	50.8	29.3	29.3	28.171	0	171.27	5153500000	14	43	17	-2.98581	-3.47527	-4.09991	-0.623267	-0.448426	-0.413049	-3.37092	-1.12288	-3.05338	-3.34789	-4.30755	-3.66805	-1.38035	-0.874218	-0.612616	-3.30099	-3.43117	-4.92437	-3.96654	-2.37673	-3.76198
+	1.79705	2.76396	AT3G10610.1;AT2G05220.2;AT2G05220.1;AT5G04800.4;AT5G04800.3;AT5G04800.2;AT5G04800.1;AT2G04390.1	AT3G10610.1;AT2G05220.2;AT2G05220.1;AT5G04800.4;AT5G04800.3;AT5G04800.2;AT5G04800.1;AT2G04390.1	273	AT3G10610.1 | Symbols: | Ribosomal S17 family protein | chr3:3319459-3319881 FORWARD LENGTH=140;AT2G05220.2 | Symbols: | Ribosomal S17 family protein | chr2:1894757-1895179 REVERSE LENGTH=140;AT2G05220.1 | Symbols: | Ribosomal S17 family protein | chr2:	Color2 [DarkGray]	1	4					-1		4	4	4	24.3	24.3	24.3	16.036	0	29.155	3.9978e+09	4	34	18	-2.75891	-3.62974	-4.57923	-0.128247	-0.401803	0.136643	-3.24338	-3.58306	-3.72428	-2.79236	-3.22223	-2.98923	-0.187308	-0.462576	-0.288088	-3.21091	-3.18384	-3.36389	-3.37443	-2.40646	-4.32485
+	3.68757	-4.91292	AT2G05990.2;AT2G05990.1	AT2G05990.2;AT2G05990.1	281	AT2G05990.2 | Symbols: MOD1, ENR1 | NAD(P)-binding Rossmann-fold superfamily protein | chr2:2322876-2324867 FORWARD LENGTH=390;AT2G05990.1 | Symbols: MOD1, ENR1 | NAD(P)-binding Rossmann-fold superfamily protein | chr2:2322876-2324867 FORWARD LENGTH=390	Color2 [DarkGray]	1	4					-1		19	19	19	67.7	67.7	67.7	41.213	0	323.31	33640000000	22	219	2	0.502278	0.94489	1.22185	-2.21534	-1.70503	-1.56575	-0.414671	-0.351055	0.862951	1.13922	0.275711	0.713219	-1.99113	-1.75975	-1.21382	-0.618607	-1.00081	-0.743542	-0.0500823	0.0341945	0.232136
+	2.42378	2.73087	AT2G07698.1;ATMG01190.1	AT2G07698.1;ATMG01190.1	282	AT2G07698.1 | Symbols: | ATPase, F1 complex, alpha subunit protein | chr2:3361474-3364028 FORWARD LENGTH=777;ATMG01190.1 | Symbols: ATP1 | ATP synthase subunit 1 | chrM:302166-303689 REVERSE LENGTH=507	Color2 [DarkGray]	1	4					-1		19	19	18	27.3	27.3	26.4	85.932	0	323.31	20902000000	32	232	8	-2.11338	-3.46566	-4.46703	-0.994912	-0.235588	0.0628331	-0.613823	-0.00716623	-1.21488	-1.77419	-3.10234	-2.77784	-0.994181	-0.190266	-0.0665023	0.023593	0.486996	0.3667	-3.37517	-2.4257	-3.78603
+	3.22221	-3.8479	AT2G16600.2;AT2G16600.1	AT2G16600.2;AT2G16600.1	289	AT2G16600.2 | Symbols: ROC3 | rotamase CYP 3 | chr2:7200862-7201383 FORWARD LENGTH=151;AT2G16600.1 | Symbols: ROC3 | rotamase CYP 3 | chr2:7200862-7201383 FORWARD LENGTH=173	Color2 [DarkGray]	1	4					-1		6	4	4	41.7	35.8	35.8	15.992	0	58.597	3.6968e+09	9	26	17	-0.683784	-1.26954	-1.11193	-4.6267	-3.62857	-6.17733	-3.80201	-4.15148	-2.11908	-1.81189	-1.35694	-1.31703	-5.03711	-4.34119	-2.61105	-5.29856	-3.80582	-3.2593	-0.774873	-0.977912	-1.38696
+	2.8339	3.24133	AT5G07090.2;AT2G17360.1;AT5G07090.1;AT5G58420.1;AT2G17360.2	AT5G07090.2;AT2G17360.1;AT5G07090.1;AT5G58420.1;AT2G17360.2	291	AT5G07090.2 | Symbols: | Ribosomal protein S4 (RPS4A) family protein | chr5:2202783-2203805 FORWARD LENGTH=244;AT2G17360.1 | Symbols: | Ribosomal protein S4 (RPS4A) family protein | chr2:7546598-7548138 FORWARD LENGTH=261;AT5G07090.1 | Symbols: | Riboso	Color2 [DarkGray]	1	4					-1		14	14	14	57.8	57.8	57.8	27.707	0	183.15	14962000000	16	124	16	-3.18772	-3.37219	-4.1858	0.0754816	0.20804	0.574327	-1.41313	-0.812771	-4.29308	-1.89411	-3.50964	-3.43946	-0.49353	-0.0400211	0.369339	-3.49458	-4.76203	-5.21016	-3.48679	-3.34655	-4.16011
+	2.89529	2.7271	AT2G18020.1;AT3G51190.1	AT2G18020.1	292	AT2G18020.1 | Symbols: EMB2296 | Ribosomal protein L2 family | chr2:7837151-7838160 FORWARD LENGTH=258	Color2 [DarkGray]	1	4					-1		8	8	2	33.7	33.7	14.3	27.859	0	135.77	12325000000	14	104	15	-2.908	-3.75968	-3.95625	-0.00102848	0.421759	0.634028	-0.76486	-0.349698	-3.01294	-2.3996	-3.79479	-3.26035	-0.21675	0.0047955	0.0959347	-3.82026	-4.74028	-1.9836	-2.62876	-3.46408	-2.83526
+	1.87783	1.89102	AT2G18540.1	AT2G18540.1	296	AT2G18540.1 | Symbols: | RmlC-like cupins superfamily protein | chr2:8042382-8045008 REVERSE LENGTH=707	Color2 [DarkGray]	1	4					-1		15	15	14	21.8	21.8	21.6	84.768	0	160.46	10799000000	22	114	4	-1.99535	-2.30407	-2.53005	-0.656836	0.0744036	0.0480213	-3.54483	-2.07498	-2.06895	-2.28412	-1.99981	-2.45353	-0.907036	-1.45735	-0.54274	-3.87154	-3.99055	-3.39503	-2.48307	-1.93448	-2.13866
+	1.16385	2.06147	AT2G19730.3;AT2G19730.2;AT2G19730.1	AT2G19730.3;AT2G19730.2;AT2G19730.1	300	AT2G19730.3 | Symbols: | Ribosomal L28e protein family | chr2:8511752-8512995 FORWARD LENGTH=143;AT2G19730.2 | Symbols: | Ribosomal L28e protein family | chr2:8511752-8512995 FORWARD LENGTH=143;AT2G19730.1 | Symbols: | Ribosomal L28e protein family | ch	Color2 [DarkGray]	1	4					-1		5	5	4	42.7	42.7	33.6	15.895	0	97.119	4.0419e+09	7	37	17	-2.80489	-2.91941	-4.16242	-0.941353	-0.706973	-0.18829	-4.65964	-1.26426	-3.90602	-3.48145	-2.8619	-2.71737	-1.16395	-0.75158	-1.03483	-2.9751	-4.59495	-3.6637	-3.77784	-3.18301	-2.87069
+	4.6301	-5.36902	AT2G19900.1;AT1G79750.1;AT5G25880.1;AT5G11670.1	AT2G19900.1	305	AT2G19900.1 | Symbols: ATNADP-ME1, NADP-ME1 | NADP-malic enzyme 1 | chr2:8592106-8595403 REVERSE LENGTH=581	Color2 [DarkGray]	1	4					-1		26	26	26	56.8	56.8	56.8	64.278	0	323.31	40114000000	31	210	3	1.02083	0.79934	1.1154	-3.73523	-1.87956	-1.69438	-2.73322	-0.380127	-0.920556	1.26344	0.79662	0.882062	-5.22343	-1.19122	-1.41267	-0.802724	-1.29936	-0.945478	0.49936	0.494992	0.592439
+	2.09581	1.69245	AT2G20360.1	AT2G20360.1	308	AT2G20360.1 | Symbols: | NAD(P)-binding Rossmann-fold superfamily protein | chr2:8786070-8789098 FORWARD LENGTH=402	Color2 [DarkGray]	1	4					-1		11	11	11	39.1	39.1	39.1	43.935	0	91.355	2331500000	25	44	15	-3.21967	-3.79298	-3.95814	-3.42659	-1.96739	-2.13259	-2.73372	-1.9408	-4.23783	-3.45427	-3.40594	-2.58484	-4.087	-2.07393	-1.73633	-3.53784	-2.16803	-2.24278	-3.6515	-3.3957	-4.16981
+	1.37643	1.24589	AT2G20530.2;AT2G20530.1;AT1G03860.2;AT1G03860.3;AT1G03860.1	AT2G20530.2;AT2G20530.1;AT1G03860.2;AT1G03860.3;AT1G03860.1	311	AT2G20530.2 | Symbols: ATPHB6, PHB6 | prohibitin 6 | chr2:8842300-8843787 FORWARD LENGTH=286;AT2G20530.1 | Symbols: ATPHB6, PHB6 | prohibitin 6 | chr2:8842300-8843787 FORWARD LENGTH=286;AT1G03860.2 | Symbols: ATPHB2, PHB2 | prohibitin 2 | chr1:979611-98087	Color2 [DarkGray]	1	4					-1		3	2	2	14.3	9.1	9.1	31.636	0	15.22	1268500000	13	15	18	-2.77049	-3.89342	-4.0797	-4.63337	-2.54276	-2.01905	-3.84105	-3.015	-3.42766	-3.38389	-3.21656	-2.9438	-2.46469	-2.50257	-2.36994	-4.03723	-4.56362	-4.00963	-4.05977	-3.33291	-3.55337
+	1.15872	1.13364	AT2G20990.1;AT2G20990.2;AT2G20990.3;AT2G21010.1	AT2G20990.1;AT2G20990.2;AT2G20990.3	314	AT2G20990.1 | Symbols: SYTA, NTMC2TYPE1.1, ATSYTA, NTMC2T1.1, SYT1 | synaptotagmin A | chr2:9014827-9017829 FORWARD LENGTH=541;AT2G20990.2 | Symbols: SYTA | synaptotagmin A | chr2:9014827-9017829 FORWARD LENGTH=565;AT2G20990.3 | Symbols: SYTA | synaptotagm	Color2 [DarkGray]	1	4					-1		4	4	4	9.8	9.8	9.8	61.743	0	34.488	759380000	34	22	20	-2.90677	-3.66113	-3.73379	-4.35107	-2.36878	-2.29737	-4.06381	-4.71304	-3.37394	-4.27539	-3.56399	-3.46756	-4.08123	-2.97076	-2.61763	-4.15763	-5.40012	-4.82902	-3.58401	-2.71289	-3.92183
+	3.74595	4.74454	AT2G21160.1;AT2G21160.2	AT2G21160.1;AT2G21160.2	315	AT2G21160.1 | Symbols: | Translocon-associated protein (TRAP), alpha subunit | chr2:9068428-9070207 FORWARD LENGTH=258;AT2G21160.2 | Symbols: | Translocon-associated protein (TRAP), alpha subunit | chr2:9068428-9070310 FORWARD LENGTH=188	Color2 [DarkGray]	1	4					-1		6	6	6	24.4	24.4	24.4	28.167	0	72.696	8921900000	6	58	17	-2.37042	-3.36684	-4.34713	0.853622	0.260864	0.305883	-4.08813	-3.65319	-2.13258	-3.52053	-3.36851	-3.02493	1.29545	0.162015	-0.0436153	-4.168	-4.24199	-4.558	-4.10307	-3.0199	-3.5535
+	2.21698	-2.66793	AT2G21170.2;AT2G21170.1	AT2G21170.2;AT2G21170.1	316	AT2G21170.2 | Symbols: TIM, PDTPI | triosephosphate isomerase | chr2:9071047-9073106 REVERSE LENGTH=306;AT2G21170.1 | Symbols: TIM, PDTPI | triosephosphate isomerase | chr2:9071047-9073106 REVERSE LENGTH=315	Color2 [DarkGray]	1	4					-1		6	6	6	34.6	34.6	34.6	32.306	0	77.874	4405700000	16	39	17	-1.51542	-1.79391	-1.69188	-4.27629	-4.74586	-4.23335	-4.33011	-3.94523	-2.53264	-0.956848	-1.16855	-1.58183	-2.91798	-5.63476	-4.21292	-3.46524	-4.55351	-4.98489	-1.81896	-1.58513	-1.78381
	0.536801	1.18224	AT2G21660.2;AT2G21660.1	AT2G21660.2;AT2G21660.1	320	AT2G21660.2 | Symbols: ATGRP7, CCR2 | cold, circadian rhythm, and rna binding 2 | chr2:9265477-9266316 REVERSE LENGTH=159;AT2G21660.1 | Symbols: ATGRP7, CCR2, GR-RBP7, GRP7 | cold, circadian rhythm, and rna binding 2 | chr2:9265477-9266316 REVERSE LENGTH=1	Color2 [DarkGray]	1	4					-1		3	3	2	23.3	23.3	16.4	15.548	0	57.763	5640100000	11	34	16	-2.83887	-3.46608	-3.83969	0.714969	0.221956	0.871496	-3.65072	-3.75744	-2.08952	-3.2872	-3.24373	-3.47658	-1.32414	-0.129678	-0.0354465	-3.28505	-3.59693	-4.02572	-3.7996	-2.94435	-0.622997
+	1.51671	-2.8349	AT2G22240.1;AT2G22240.2;AT5G10170.1;AT4G39800.1	AT2G22240.1;AT2G22240.2;AT5G10170.1	323	AT2G22240.1 | Symbols: ATMIPS2, MIPS2, ATIPS2 | myo-inositol-1-phosphate synthase 2 | chr2:9451901-9453938 REVERSE LENGTH=510;AT2G22240.2 | Symbols: ATMIPS2, MIPS2, ATIPS2 | myo-inositol-1-phosphate synthase 2 | chr2:9451901-9453375 REVERSE LENGTH=380;AT5G	Color2 [DarkGray]	1	4					-1		3	3	3	7.5	7.5	7.5	56.337	0	22.231	2.1074e+09	24	15	18	-0.828794	-3.28458	-3.15587	-3.97621	-3.58507	-4.85264	-2.18509	-2.68916	-2.21166	-3.20151	-1.29226	-2.04527	-4.81077	-3.93752	-4.90595	-2.71175	-2.91523	-3.74392	-4.25121	-1.49369	-1.97991
+	1.6226	-3.39019	AT2G24200.1;AT2G24200.2;AT2G24200.3	AT2G24200.1;AT2G24200.2;AT2G24200.3	327	AT2G24200.1 | Symbols: | Cytosol aminopeptidase family protein | chr2:10287017-10289450 REVERSE LENGTH=520;AT2G24200.2 | Symbols: | Cytosol aminopeptidase family protein | chr2:10287017-10289450 REVERSE LENGTH=520;AT2G24200.3 | Symbols: | Cytosol aminop	Color2 [DarkGray]	1	4					-1		13	13	9	42.9	42.9	32.3	54.509	0	118.98	10110000000	29	73	11	-1.29873	-0.680785	-0.115777	-4.76677	-2.50123	-2.90297	-4.12187	-0.617324	-0.701907	-2.86766	-0.447345	-0.861726	-3.95884	-4.73008	-2.13293	-3.28789	-1.40469	-1.6897	-3.61195	-0.643074	-0.872864
+	3.97624	-3.24548	AT2G27020.1	AT2G27020.1	338	AT2G27020.1 | Symbols: PAG1 | 20S proteasome alpha subunit G1 | chr2:11528515-11530858 REVERSE LENGTH=249	Color2 [DarkGray]	1	4					-1		7	7	7	31.7	31.7	31.7	27.377	0	66.578	5490600000	16	56	5	-0.990614	-2.0519	-2.75611	-2.55192	-2.15033	-1.95214	-0.548275	-0.856233	-2.36711	-1.39112	-1.93771	-1.60371	-3.76454	-1.65037	-2.09488	-0.856761	-1.43704	-1.1208	-1.51577	-1.93757	-2.09992
	0.322557	0.63133	AT2G27530.2;AT2G27530.1	AT2G27530.2;AT2G27530.1	340	AT2G27530.2 | Symbols: PGY1 | Ribosomal protein L1p/L10e family | chr2:11763443-11764570 REVERSE LENGTH=216;AT2G27530.1 | Symbols: PGY1 | Ribosomal protein L1p/L10e family | chr2:11763443-11764570 REVERSE LENGTH=216	Color2 [DarkGray]	1	4					-1		6	4	4	31	19.9	19.9	24.425	0	33.069	2169600000	11	21	18	-3.54929	-3.40205	-3.39806	-1.81624	-1.66912	-1.20387	-4.25634	-1.76113	-4.44054	-3.2559	-3.75128	-3.47215	-1.8692	-1.56612	-1.35994	-3.64288	-4.51794	-3.04774	-3.4495	-3.54195	-2.92013
+	3.52317	-2.82651	AT2G28490.1	AT2G28490.1	344	AT2G28490.1 | Symbols: | RmlC-like cupins superfamily protein | chr2:12178812-12180983 REVERSE LENGTH=511	Color2 [DarkGray]	1	4					-1		20	20	20	40.1	40.1	40.1	55.704	0	323.31	598590000000	17	859	0	4.16398	4.23202	4.18305	2.41975	2.8357	3.11944	3.35872	3.61014	3.95009	4.47159	4.60135	4.56471	2.87796	3.08557	3.03931	3.46759	3.03905	3.31389	4.01853	4.61146	4.03059
+	2.52188	3.24719	AT2G31610.1	AT2G31610.1	350	AT2G31610.1 | Symbols: | Ribosomal protein S3 family protein | chr2:13450384-13451669 FORWARD LENGTH=250	Color2 [DarkGray]	1	4					-1		14	14	1	50.4	50.4	5.2	27.519	0	118.25	13790000000	16	104	12	-2.72988	-3.77715	-3.57221	0.811799	0.704449	0.895767	-1.1328	-0.0308385	-2.1008	-2.32286	-3.66338	-3.07306	-0.23783	0.642106	0.791931	-3.87558	-2.03209	-1.81898	-4.28524	-3.78311	-2.82301
	0.109808	0.441351	AT2G33040.1	AT2G33040.1	356	AT2G33040.1 | Symbols: ATP3 | gamma subunit of Mt ATP synthase | chr2:14018978-14021047 REVERSE LENGTH=325	Color2 [DarkGray]	1	4					-1		7	7	7	27.4	27.4	27.4	35.448	0	92.354	3.6185e+09	19	35	15	-3.71529	-3.52727	-4.58381	-1.50543	-1.419	-0.305286	-4.37864	-0.965678	-1.05346	-2.69242	-3.69805	-2.68188	-4.54216	-1.22617	-1.26201	-0.310156	-3.69644	-4.44416	-2.79647	-4.18273	-4.08271
+	1.22869	-1.55455	AT2G33070.1;AT2G33070.2;AT2G33070.3	AT2G33070.1;AT2G33070.2;AT2G33070.3	357	AT2G33070.1 | Symbols: NSP2, ATNSP2 | nitrile specifier protein 2 | chr2:14029350-14030934 REVERSE LENGTH=471;AT2G33070.2 | Symbols: NSP2, ATNSP2 | nitrile specifier protein 2 | chr2:14029350-14030934 REVERSE LENGTH=471;AT2G33070.3 | Symbols: NSP2 | nitril	Color2 [DarkGray]	1	4					-1		29	29	26	68.4	68.4	64.5	51.214	0	323.31	74801000000	31	412	0	0.993193	0.718505	0.852143	-0.588173	0.0083498	0.272292	0.694428	1.02985	0.400128	0.843699	0.414177	0.278151	-0.82646	0.0649131	0.109131	0.290218	0.0140753	0.199219	0.542999	-0.0632378	0.457142
+	3.55164	-5.05276	AT2G33150.1	AT2G33150.1	358	AT2G33150.1 | Symbols: PKT3, PED1, KAT2 | peroxisomal 3-ketoacyl-CoA thiolase 3 | chr2:14047814-14050983 REVERSE LENGTH=462	Color2 [DarkGray]	1	4					-1		12	12	12	41.8	41.8	41.8	48.578	0	323.31	20463000000	23	165	7	-0.754554	-0.30317	-0.54344	-3.19473	-2.46618	-3.39528	-3.2743	-1.86518	-1.36823	-0.928156	-0.191624	0.512656	-3.91718	-3.05424	-2.16655	-3.07981	-3.44656	-2.40328	-0.401286	0.463174	0.0264063
+	3.33678	-6.06488	AT2G33590.1;AT2G33600.1	AT2G33590.1;AT2G33600.1	362	AT2G33590.1 | Symbols: | NAD(P)-binding Rossmann-fold superfamily protein | chr2:14224622-14226365 FORWARD LENGTH=321;AT2G33600.1 | Symbols: | NAD(P)-binding Rossmann-fold superfamily protein | chr2:14226873-14228498 FORWARD LENGTH=321	Color2 [DarkGray]	1	4					-1		12	12	12	38.9	38.9	38.9	35.875	0	105.12	15388000000	13	59	8	0.593128	0.957874	0.463845	-4.59663	-1.32016	0.461106	-4.9214	0.179026	0.603776	0.856938	-1.03922	0.668889	-5.96207	-0.576524	-0.0988889	-3.98848	1.17559	0.0346542	0.351808	0.896352	0.489605
+	2.51668	1.69113	AT2G34480.1;AT3G14600.1;AT1G29965.1;AT1G29970.2	AT2G34480.1;AT3G14600.1;AT1G29965.1;AT1G29970.2	364	AT2G34480.1 | Symbols: | Ribosomal protein L18ae/LX family protein | chr2:14532916-14534161 REVERSE LENGTH=178;AT3G14600.1 | Symbols: | Ribosomal protein L18ae/LX family protein | chr3:4910773-4911933 FORWARD LENGTH=178;AT1G29965.1 | Symbols: | Ribosoma	Color2 [DarkGray]	1	4					-1		7	7	7	26.4	26.4	26.4	21.307	0	47.485	2620100000	8	31	16	-2.35391	-4.1024	-3.59744	-1.23176	-1.06664	-0.790381	-1.11837	-1.70302	-3.62386	-3.68386	-4.81412	-3.429	-1.2388	-0.989237	-0.984131	-4.52321	-3.58568	-4.13381	-2.86166	-3.36013	-3.49715
+	3.62404	-3.92563	AT2G36460.1;AT2G36460.2	AT2G36460.1;AT2G36460.2	369	AT2G36460.1 | Symbols: | Aldolase superfamily protein | chr2:15296929-15298387 REVERSE LENGTH=358;AT2G36460.2 | Symbols: | Aldolase superfamily protein | chr2:15296929-15297732 REVERSE LENGTH=267	Color2 [DarkGray]	1	4					-1		18	8	8	59.8	28.2	28.2	38.386	0	181.49	10118000000	23	63	13	-0.280922	-0.496895	-0.834417	-4.17381	-4.38204	-3.81349	-3.91498	-0.727295	-1.30888	-0.228201	-0.214431	-0.211565	-3.35349	-3.92623	-3.97878	-1.59556	-3.31362	-1.08793	-0.41536	-0.236271	-0.901116
+	5.79268	-3.93107	AT2G36530.1	AT2G36530.1	370	AT2G36530.1 | Symbols: LOS2, ENO2 | Enolase | chr2:15321081-15323786 REVERSE LENGTH=444	Color2 [DarkGray]	1	4					-1		24	24	24	75.7	75.7	75.7	47.719	0	323.31	100750000000	25	333	0	2.19311	1.68352	1.52389	-0.980239	-0.816212	-0.536869	0.597731	0.387159	0.943744	2.0194	1.54707	1.85924	-0.84174	-0.588743	-0.280618	0.409764	0.0865587	-0.182103	1.69159	1.72223	1.58169
+	1.87701	1.58607	AT3G53020.1;AT2G36620.1	AT3G53020.1;AT2G36620.1	371	AT3G53020.1 | Symbols: STV1, RPL24B, RPL24 | Ribosomal protein L24e family protein | chr3:19660749-19661912 REVERSE LENGTH=163;AT2G36620.1 | Symbols: RPL24A | ribosomal protein L24 | chr2:15350548-15351819 REVERSE LENGTH=164	Color2 [DarkGray]	1	4					-1		3	3	3	15.3	15.3	15.3	18.632	0	48.169	1.8056e+09	5	27	20	-3.62873	-2.44846	-3.41083	-4.86796	-1.43029	-0.799108	-5.57417	-3.7786	-3.76439	-4.00103	-2.93372	-2.89388	-4.35474	-1.49406	-1.40248	-4.12443	-4.09189	-3.48393	-3.75181	-2.68135	-2.78662
+	2.68953	-3.89222	AT2G36640.1	AT2G36640.1	372	AT2G36640.1 | Symbols: ATECP63, ECP63 | embryonic cell protein 63 | chr2:15357019-15358552 REVERSE LENGTH=448	Color2 [DarkGray]	1	4					-1		11	10	10	30.4	28.6	28.6	48.492	0	82.741	3.4705e+09	18	26	19	-3.08432	-2.69213	-1.44632	-4.26886	-4.37443	-2.15309	-2.84562	-3.69474	-4.41844	-1.26937	-1.43027	-1.61322	-3.9226	-3.93132	-4.02583	-3.71969	-4.77552	-4.91335	-1.64094	-1.41753	-1.2374
+	2.65143	2.99808	AT2G37270.2;AT2G37270.1	AT2G37270.2;AT2G37270.1	374	AT2G37270.2 | Symbols: ATRPS5B, RPS5B | ribosomal protein 5B | chr2:15647883-15649042 REVERSE LENGTH=207;AT2G37270.1 | Symbols: ATRPS5B, RPS5B | ribosomal protein 5B | chr2:15647883-15649042 REVERSE LENGTH=207	Color2 [DarkGray]	1	4					-1		8	8	3	33.3	33.3	15.9	22.99	0	250.26	7.5571e+09	11	77	14	-3.35573	-3.38732	-3.49336	-0.0944971	-0.0203425	-0.162917	-2.37536	-1.50555	-4.81809	-2.3349	-3.1209	-3.04649	-0.130898	-0.835806	-0.606289	-4.47359	-4.15123	-2.2503	-4.46277	-3.85167	-2.99642
	0.425209	0.256616	AT2G39990.1	AT2G39990.1	384	AT2G39990.1 | Symbols: EIF2, AteIF3f, eIF3F | eukaryotic translation initiation factor 2 | chr2:16698332-16699929 REVERSE LENGTH=293	Color2 [DarkGray]	1	4					-1		5	5	5	27.6	27.6	27.6	31.862	0	52.618	733130000	16	15	18	-2.58661	-3.55612	-3.04853	-2.3622	-2.48303	-1.9453	-3.84862	-4.66123	-3.58493	-3.94019	-4.16106	-4.12489	-2.68367	-2.69244	-2.40446	-3.84915	-4.01434	-4.97768	-2.77038	-3.65325	-3.13413
+	0.984864	1.92759	AT2G41840.1	AT2G41840.1	390	AT2G41840.1 | Symbols: | Ribosomal protein S5 family protein | chr2:17460016-17461398 REVERSE LENGTH=285	Color2 [DarkGray]	1	4					-1		9	9	3	35.1	35.1	14.4	30.878	0	156.16	6.8305e+09	16	87	17	-2.01243	-4.04949	-3.33775	-0.647211	-0.578389	-0.466283	-3.80616	-1.73926	-3.75973	-3.09529	-3.94984	-3.34748	-1.13715	-1.1013	-0.635987	-3.61588	-4.19929	-4.04706	-4.94434	-3.55426	-1.87921
+	2.34534	-1.94874	AT2G42560.1	AT2G42560.1	394	AT2G42560.1 | Symbols: | late embryogenesis abundant domain-containing protein / LEA domain-containing protein | chr2:17714813-17716821 REVERSE LENGTH=635	Color2 [DarkGray]	1	4					-1		35	35	35	61.7	61.7	61.7	67.195	0	323.31	72611000000	40	463	0	0.356419	1.2635	1.04913	-0.780041	-0.450485	-0.0503687	-1.39715	-1.43864	0.868326	1.91776	1.45304	1.11348	-0.654955	-0.146535	-0.402761	-0.777642	-2.81228	-2.03333	1.07727	1.38457	1.5988
+	2.12178	3.58967	AT5G45775.1;AT5G45775.2;AT4G18730.1;AT3G58700.1;AT2G42740.1	AT5G45775.1;AT5G45775.2;AT4G18730.1;AT3G58700.1;AT2G42740.1	396	AT5G45775.1 | Symbols: | Ribosomal L5P family protein | chr5:18565281-18566377 REVERSE LENGTH=172;AT5G45775.2 | Symbols: | Ribosomal L5P family protein | chr5:18565281-18566496 REVERSE LENGTH=182;AT4G18730.1 | Symbols: RPL16B | ribosomal protein L16B | c	Color2 [DarkGray]	1	4					-1		10	10	10	50.6	50.6	50.6	19.775	0	102.51	10897000000	7	81	13	-2.55147	-3.45909	-2.19355	0.377398	0.762916	0.616785	0.588858	0.382268	-2.2069	-2.77769	-1.59471	-3.71139	-0.092621	0.575389	0.928332	-4.18968	-4.6383	-1.10322	-2.97339	-4.34224	-3.66453
	0.566148	0.756607	AT3G59540.1;AT2G43460.1	AT3G59540.1;AT2G43460.1	401	AT3G59540.1 | Symbols: | Ribosomal L38e protein family | chr3:21995897-21996742 REVERSE LENGTH=69;AT2G43460.1 | Symbols: | Ribosomal L38e protein family | chr2:18046285-18047292 REVERSE LENGTH=69	Color2 [DarkGray]	1	4					-1		4	4	4	56.5	56.5	56.5	8.1216	0	40.701	1.8168e+09	3	22	18	-3.57098	-2.87459	-3.36612	-1.38706	-1.36097	-1.14982	-4.94519	-1.7854	-4.10065	-3.2273	-3.9706	-3.7203	-4.56672	-2.00635	-1.75013	-3.57814	-5.08366	-3.98368	-3.55505	-3.38633	-1.95813
+	2.21194	3.15754	AT2G44120.1;AT2G44120.2;AT3G13580.3;AT3G13580.2;AT3G13580.1	AT2G44120.1;AT2G44120.2;AT3G13580.3;AT3G13580.2;AT3G13580.1	409	AT2G44120.1 | Symbols: | Ribosomal protein L30/L7 family protein | chr2:18249227-18250402 REVERSE LENGTH=242;AT2G44120.2 | Symbols: | Ribosomal protein L30/L7 family protein | chr2:18249227-18250417 REVERSE LENGTH=247;AT3G13580.3 | Symbols: | Ribosomal	Color2 [DarkGray]	1	4					-1		14	14	6	46.7	46.7	25.2	27.939	0	204.5	9291700000	14	96	14	-3.12233	-3.80234	-4.19764	-0.000946129	0.201256	0.00488686	-2.9451	-1.02943	-3.37815	-3.2212	-3.7428	-4.14251	-0.854764	0.0370398	0.308833	-2.69942	-4.9529	-2.61686	-4.36873	-2.97389	-2.7897
	0.527406	0.812979	AT2G45470.1	AT2G45470.1	418	AT2G45470.1 | Symbols: FLA8, AGP8 | FASCICLIN-like arabinogalactan protein 8 | chr2:18742797-18744059 REVERSE LENGTH=420	Color2 [DarkGray]	1	4					-1		6	6	4	21.9	21.9	20	43.074	0	76.511	4.1956e+09	15	54	6	-1.49203	-1.46664	-0.857396	-1.666	-2.12775	-1.86926	-3.17308	-1.9238	-2.6551	-3.52946	-1.24676	-3.0118	-2.29473	-2.20392	-1.68709	-2.14988	-4.88034	-1.81678	-3.83873	-2.29381	-1.70569
+	2.40257	1.84034	AT2G45710.1;AT3G61110.1;AT3G61111.1	AT2G45710.1;AT3G61110.1;AT3G61111.1	420	AT2G45710.1 | Symbols: | Zinc-binding ribosomal protein family protein | chr2:18831243-18831999 FORWARD LENGTH=84;AT3G61110.1 | Symbols: ARS27A, RS27A | ribosomal protein S27 | chr3:22611710-22612632 FORWARD LENGTH=86;AT3G61111.1 | Symbols: | Zinc-bindin	Color2 [DarkGray]	1	4					-1		4	4	3	46.4	46.4	31	9.405	0	27.279	1.8265e+09	3	22	19	-3.14831	-3.40971	-3.50039	-1.412	-1.00521	-0.804231	-3.54826	-3.89873	-3.61739	-2.19081	-3.1296	-2.47442	-4.52185	-1.55939	-1.2911	-3.54527	-3.24693	-3.27369	-3.90926	-3.9173	-3.16593
+	2.17185	-3.21978	AT2G47470.1;AT2G47470.3;AT2G47470.4;AT2G47470.2	AT2G47470.1;AT2G47470.3;AT2G47470.4;AT2G47470.2	427	AT2G47470.1 | Symbols: ATPDIL2-1, UNE5, MEE30, PDI11, ATPDI11 | thioredoxin family protein | chr2:19481503-19483683 FORWARD LENGTH=361;AT2G47470.3 | Symbols: ATPDIL2-1, UNE5, MEE30, PDI11, ATPDI11 | thioredoxin family protein | chr2:19481503-19483571 FORWA	Color2 [DarkGray]	1	4					-1		12	12	12	36.3	36.3	36.3	39.496	0	213.78	12624000000	20	91	9	-1.266	-1.08805	-0.750634	-4.28256	-2.31318	-2.37274	-3.51826	-2.3504	-0.420038	-1.57003	0.0415774	-0.40477	-4.52567	-3.05607	-2.06895	-2.56662	-4.48324	-3.2264	-1.87136	-0.378315	-0.808752
+	3.20246	5.02755	AT3G01280.1	AT3G01280.1	430	AT3G01280.1 | Symbols: VDAC1, ATVDAC1 | voltage dependent anion channel 1 | chr3:85754-87612 FORWARD LENGTH=276	Color2 [DarkGray]	1	4					-1		15	15	11	52.9	52.9	48.2	29.425	0	323.31	24124000000	14	154	7	-2.49759	-3.47569	-3.76111	0.386766	0.496913	0.637906	-4.78524	-0.88366	-2.7413	-2.7601	-2.41738	-3.41589	0.308779	0.291799	0.664762	-3.55276	-2.49882	-1.86274	-4.10558	-4.24174	-2.7128
+	4.95429	5.42521	AT3G01570.1	AT3G01570.1	432	AT3G01570.1 | Symbols: | Oleosin family protein | chr3:222152-222778 REVERSE LENGTH=183	Color2 [DarkGray]	1	4					-1		11	11	11	36.1	36.1	36.1	19.754	0	323.31	707740000000	5	650	0	-1.45609	-2.86643	-0.65483	6.28781	5.90856	6.11218	2.0085	2.43315	1.28515	-0.306523	-2.26208	-2.43779	6.19314	5.73033	5.6211	1.33081	2.05952	1.29316	1.62399	1.53433	1.15403
+	3.69931	2.97976	AT3G02090.1;AT3G02090.2	AT3G02090.1;AT3G02090.2	435	AT3G02090.1 | Symbols: MPPBETA | Insulinase (Peptidase family M16) protein | chr3:365624-368526 FORWARD LENGTH=531;AT3G02090.2 | Symbols: MPPBETA | Insulinase (Peptidase family M16) protein | chr3:365624-368534 FORWARD LENGTH=535	Color2 [DarkGray]	1	4					-1		15	15	15	39.4	39.4	39.4	59.159	0	323.31	11218000000	27	160	9	-3.55428	-3.12925	-4.33088	-1.44789	-0.835416	-0.735939	-3.24123	-1.30997	-4.43207	-3.54107	-3.55941	-3.64661	-1.6354	-0.891254	-0.505347	-1.73737	-1.70886	-1.36124	-3.33544	-2.92382	-3.63445
+	1.55184	-3.26208	AT3G02230.1;AT5G50750.1;AT3G08900.1	AT3G02230.1	437	AT3G02230.1 | Symbols: RGP1, ATRGP1 | reversibly glycosylated polypeptide 1 | chr3:415463-417304 FORWARD LENGTH=357	Color2 [DarkGray]	1	4					-1		15	15	7	55.5	55.5	29.4	40.629	0	177.55	22997000000	24	160	1	-0.705052	-0.225185	-0.0171253	-1.88148	-1.38067	-1.16125	-0.778385	0.491342	0.49498	-0.220993	-0.398446	0.12543	-1.82353	-1.27915	-1.36828	-0.618864	-0.461085	-0.422166	-1.45714	-0.878457	-0.218739
+	2.66874	-2.63345	AT3G04120.1	AT3G04120.1	453	AT3G04120.1 | Symbols: GAPC, GAPC-1, GAPC1 | glyceraldehyde-3-phosphate dehydrogenase C subunit 1 | chr3:1081077-1083131 FORWARD LENGTH=338	Color2 [DarkGray]	1	4					-1		28	28	3	85.5	85.5	13.6	36.914	0	323.31	216800000000	21	599	0	3.08082	2.83601	2.84766	0.94989	1.22947	1.72786	3.3715	2.38364	2.81444	2.59739	1.74839	2.00045	0.81475	1.41375	1.74641	2.46779	1.49287	2.09473	2.67482	1.97669	2.14347
+	2.71248	-3.67222	AT3G04790.1	AT3G04790.1	454	AT3G04790.1 | Symbols: | Ribose 5-phosphate isomerase, type A protein | chr3:1313365-1314195 FORWARD LENGTH=276	Color2 [DarkGray]	1	4					-1		2	2	2	11.2	11.2	11.2	29.305	0	13.926	2322500000	17	14	19	-3.89195	-1.66042	-2.08306	-3.68853	-3.92759	-4.20921	-3.89279	-2.87519	-2.03223	-1.56291	-1.10023	-3.29037	-4.41661	-4.37009	-4.27349	-3.84537	-4.44565	-3.53142	-1.76155	-1.01737	-1.41772
+	4.06852	3.29153	AT3G04840.1	AT3G04840.1	455	AT3G04840.1 | Symbols: | Ribosomal protein S3Ae | chr3:1329751-1331418 FORWARD LENGTH=262	Color2 [DarkGray]	1	4					-1		9	9	6	39.7	39.7	28.6	29.85	0	100.12	6.1801e+09	15	63	15	-3.35917	-3.76003	-2.6757	0.773545	0.281385	0.641902	-0.592904	-0.774306	-2.09189	-3.19834	-3.47824	-3.58494	-0.196875	0.0630767	0.226385	-4.04852	-4.66693	-3.77848	-3.8564	-3.52194	-3.68916
+	3.2599	2.76463	AT3G04920.1	AT3G04920.1	456	AT3G04920.1 | Symbols: | Ribosomal protein S24e family protein | chr3:1360989-1362065 FORWARD LENGTH=133	Color2 [DarkGray]	1	4					-1		4	4	2	30.8	30.8	21.8	15.372	0	51.147	5400100000	4	57	18	-3.62459	-3.07569	-3.58775	-0.321322	-0.32299	0.0522554	-3.18213	-3.74054	-4.04228	-2.54028	-4.25123	-2.68037	-0.203832	-0.621718	-0.671048	-3.13114	-5.65527	-4.37221	-3.63514	-3.24603	-3.58821
+	3.05297	-2.77213	AT3G05260.1	AT3G05260.1	459	AT3G05260.1 | Symbols: | NAD(P)-binding Rossmann-fold superfamily protein | chr3:1497665-1498919 REVERSE LENGTH=289	Color2 [DarkGray]	1	4					-1		15	15	15	77.9	77.9	77.9	31.451	0	323.31	39248000000	14	164	0	0.88854	0.660526	0.808921	-1.69154	-0.785994	-0.640447	-0.173629	0.376458	0.65841	0.675454	0.955534	0.897739	-1.82688	-0.218514	-0.122113	-0.0648444	-0.317111	-0.31043	0.495604	0.464997	0.471301
+	1.11945	-3.0974	AT3G06050.1	AT3G06050.1	464	AT3G06050.1 | Symbols: PRXIIF, ATPRXIIF | peroxiredoxin IIF | chr3:1826311-1827809 REVERSE LENGTH=201	Color2 [DarkGray]	1	4					-1		7	7	7	60.2	60.2	60.2	21.445	0	72.769	3.0832e+09	12	23	16	-2.51743	-4.20669	-1.11323	-4.13227	-3.812	-5.01593	-2.95168	-3.91259	-1.08599	-1.45141	-0.511909	-1.62185	-4.90826	-3.47797	-3.61546	-4.52278	-3.32013	-3.36568	-4.43338	-0.581341	-0.842699
+	2.72323	2.59431	AT3G08580.2;AT3G08580.1	AT3G08580.2;AT3G08580.1	473	AT3G08580.2 | Symbols: AAC1 | ADP/ATP carrier 1 | chr3:2605706-2607030 REVERSE LENGTH=381;AT3G08580.1 | Symbols: AAC1 | ADP/ATP carrier 1 | chr3:2605706-2607030 REVERSE LENGTH=381	Color2 [DarkGray]	1	4					-1		16	16	10	31.5	31.5	22.8	41.475	0	201.49	15599000000	22	163	9	-3.04941	-2.78555	-4.19419	-0.618715	0.21428	0.311754	-0.371265	-0.215985	-2.39107	-3.481	-3.0513	-3.85984	-1.06029	-0.132744	0.200455	-0.39498	0.311457	0.044772	-3.78403	-2.60232	-2.90229
+	3.77745	-4.30234	AT3G08590.1;AT3G08590.2;AT1G09780.1	AT3G08590.1;AT3G08590.2	474	AT3G08590.1 | Symbols: | Phosphoglycerate mutase, 2,3-bisphosphoglycerate-independent | chr3:2608683-2611237 REVERSE LENGTH=560;AT3G08590.2 | Symbols: | Phosphoglycerate mutase, 2,3-bisphosphoglycerate-independent | chr3:2608683-2611237 REVERSE LENGTH=56	Color2 [DarkGray]	1	4					-1		10	10	10	31.8	31.8	31.8	60.763	0	105.39	5246600000	32	39	13	-0.787581	-0.919724	-1.17798	-4.0473	-5.28541	-3.88816	-2.94053	-1.78757	-1.63409	-1.00371	-0.710589	-1.48947	-3.93232	-3.23091	-3.35207	-4.87008	-5.41036	-4.33161	-1.92227	-1.35296	-1.20602
+	4.08944	4.78313	AT3G09200.1;AT3G09200.2;AT3G11250.1;AT2G40010.1	AT3G09200.1;AT3G09200.2;AT3G11250.1	476	AT3G09200.1 | Symbols: | Ribosomal protein L10 family protein | chr3:2823364-2825020 REVERSE LENGTH=320;AT3G09200.2 | Symbols: | Ribosomal protein L10 family protein | chr3:2823364-2825020 REVERSE LENGTH=287;AT3G11250.1 | Symbols: | Ribosomal protein L1	Color2 [DarkGray]	1	4					-1		14	14	14	86.2	86.2	86.2	34.133	0	323.31	16276000000	9	143	11	-3.75896	-2.71752	-3.00993	0.504718	1.30323	1.26144	-0.0348932	0.0316174	-1.3415	-2.84116	-3.26411	-4.35477	0.21637	0.376157	0.902984	-1.39551	-0.443361	-0.315867	-4.74258	-3.7406	-4.28353
+	1.60312	2.43999	AT3G09630.1;AT3G09630.2	AT3G09630.1;AT3G09630.2	478	AT3G09630.1 | Symbols: | Ribosomal protein L4/L1 family | chr3:2953813-2955444 FORWARD LENGTH=406;AT3G09630.2 | Symbols: | Ribosomal protein L4/L1 family | chr3:2953813-2955444 FORWARD LENGTH=405	Color2 [DarkGray]	1	4					-1		16	16	6	44.6	44.6	17.7	44.702	0	280.62	14754000000	19	142	13	-2.82981	-4.01348	-3.62491	1.2417	0.268725	0.280886	-5.08607	-0.714663	-2.73246	-3.51075	-2.53573	-3.21271	0.285775	0.210417	0.174509	-4.47208	-3.72866	-2.94128	-4.5167	-2.46353	-2.64052
+	2.37296	-3.47982	AT3G09820.1;AT3G09820.2;AT5G03300.1	AT3G09820.1;AT3G09820.2;AT5G03300.1	481	AT3G09820.1 | Symbols: ADK1, ATADK1 | adenosine kinase 1 | chr3:3012122-3014624 FORWARD LENGTH=344;AT3G09820.2 | Symbols: ADK1 | adenosine kinase 1 | chr3:3012645-3014624 FORWARD LENGTH=302;AT5G03300.1 | Symbols: ADK2 | adenosine kinase 2 | chr5:796573-798	Color2 [DarkGray]	1	4					-1		13	13	13	54.9	54.9	54.9	37.836	0	163.57	6.4994e+09	17	51	12	-1.08385	-0.877091	-0.676488	-4.28687	-3.63176	-3.34552	-3.45126	-2.40243	-1.53796	-1.63294	-1.22202	-0.289446	-3.16711	-3.31105	-2.62079	-3.97608	-3.84924	-5.21261	-1.67395	-2.17931	-1.04043
+	3.952	-4.21635	AT3G10920.2;AT3G10920.1	AT3G10920.2;AT3G10920.1	487	AT3G10920.2 | Symbols: MSD1 | manganese superoxide dismutase 1 | chr3:3418015-3419581 FORWARD LENGTH=230;AT3G10920.1 | Symbols: MSD1, MEE33, ATMSD1 | manganese superoxide dismutase 1 | chr3:3418015-3419581 FORWARD LENGTH=231	Color2 [DarkGray]	1	4					-1		7	7	7	38.3	38.3	38.3	25.344	0	100.12	5718200000	9	38	16	-0.472331	-0.730116	-0.545627	-4.0104	-2.86945	-4.67041	-3.92513	-3.30269	-1.09443	-1.03458	-1.22556	-1.5328	-4.14201	-4.43886	-4.49744	-4.08595	-4.6947	-3.86716	-1.54151	-1.07415	-1.09105
+	1.92549	-3.07025	AT3G11050.1;AT3G61010.1	AT3G11050.1	489	AT3G11050.1 | Symbols: ATFER2, FER2 | ferritin 2 | chr3:3463651-3465294 FORWARD LENGTH=253	Color2 [DarkGray]	1	4					-1		12	12	12	47	47	47	28.378	0	323.31	33074000000	13	191	1	-1.35085	-2.41212	-0.72889	-0.49022	-0.179725	0.273899	2.10869	1.59973	0.648676	-1.14806	-1.62089	-1.75637	-0.389127	0.434083	0.614834	2.07523	1.31512	1.97359	-2.49108	-2.08933	-1.75918
+	3.10942	2.87552	AT3G11510.1	AT3G11510.1	492	AT3G11510.1 | Symbols: | Ribosomal protein S11 family protein | chr3:3623757-3624866 REVERSE LENGTH=150	Color2 [DarkGray]	1	4					-1		7	7	1	41.3	41.3	7.3	16.273	0	98.621	5224000000	6	44	16	-3.94583	-4.30911	-3.49477	-0.549874	-0.358267	-0.224846	-4.39174	-1.57866	-3.92122	-4.40059	-3.14393	-3.14965	-1.06365	-0.361795	-0.195005	-4.5622	-3.26017	-4.18762	-3.40553	-3.24418	-3.54588
+	2.25154	-2.90729	AT3G11630.1;AT5G06290.1	AT3G11630.1;AT5G06290.1	493	AT3G11630.1 | Symbols: | Thioredoxin superfamily protein | chr3:3672189-3673937 FORWARD LENGTH=266;AT5G06290.1 | Symbols: 2-Cys Prx B, 2CPB | 2-cysteine peroxiredoxin B | chr5:1919380-1921211 FORWARD LENGTH=273	Color2 [DarkGray]	1	4					-1		8	8	8	45.1	45.1	45.1	29.092	0	221.07	12592000000	15	97	6	-2.77922	0.0147457	-0.115863	-4.902	-1.03938	-0.797463	-3.5645	-0.913222	0.134074	-1.62765	-0.783268	-0.499049	-1.98912	-1.39207	-1.13372	-4.30805	-1.59971	-1.15628	-0.858651	-0.523784	-0.0940046
+	2.65133	-4.96158	AT3G12203.1	AT3G12203.1	499	AT3G12203.1 | Symbols: scpl17 | serine carboxypeptidase-like 17 | chr3:3891357-3893956 REVERSE LENGTH=437	Color2 [DarkGray]	1	4					-1		7	7	7	23.3	23.3	23.3	49.504	0	63.597	8743300000	27	51	12	-0.624263	-0.249238	-0.868016	-4.47824	-2.26217	-4.21392	-3.8695	-1.23904	-0.333991	-0.816681	-0.144432	-0.689326	-5.09176	-1.89719	-3.66254	-5.13993	-4.78616	-1.61647	-0.935816	-0.562199	-0.325171
+	1.59153	-0.856139	AT3G12580.1	AT3G12580.1	502	AT3G12580.1 | Symbols: HSP70, ATHSP70 | heat shock protein 70 | chr3:3991487-3993689 REVERSE LENGTH=650	Color2 [DarkGray]	1	4					-1		32	32	9	48.8	48.8	16.5	71.101	0	323.31	112050000000	37	573	0	1.90438	1.77676	1.86001	1.27243	1.31685	1.37638	0.508098	0.893661	0.830515	2.07437	2.04456	2.48931	0.92287	1.04526	1.26951	0.703338	-0.0730296	0.406671	1.62904	2.1166	1.7118
+	1.84184	-3.56498	AT3G12780.1	AT3G12780.1	503	AT3G12780.1 | Symbols: PGK1 | phosphoglycerate kinase 1 | chr3:4061127-4063140 REVERSE LENGTH=481	Color2 [DarkGray]	1	4					-1		19	17	8	49.7	46.2	28.3	50.111	0	193.24	19437000000	33	121	5	-0.264485	-0.412639	-0.595673	-4.6688	-2.86421	-2.7794	-4.86697	-2.25551	-0.547334	-0.264359	-0.559215	-1.09441	-4.47271	-2.97765	-2.54568	-3.39778	-1.66603	-1.41858	-0.623002	-0.553897	-0.0689137
	0.554787	1.12415	AT3G13920.1;AT3G13920.3;AT3G13920.4;AT3G13920.2;AT1G54270.1;AT1G54270.2;AT1G72730.1	AT3G13920.1;AT3G13920.3;AT3G13920.4;AT3G13920.2;AT1G54270.1;AT1G54270.2	507	AT3G13920.1 | Symbols: EIF4A1, RH4, TIF4A1 | eukaryotic translation initiation factor 4A1 | chr3:4592635-4594128 REVERSE LENGTH=412;AT3G13920.3 | Symbols: EIF4A1, RH4, TIF4A1 | eukaryotic translation initiation factor 4A1 | chr3:4592635-4594094 REVERSE LEN	Color2 [DarkGray]	1	4					-1		13	13	13	38.3	38.3	38.3	46.704	0	136.12	7.7681e+09	23	91	7	-2.24752	-1.49842	-1.89066	-1.04111	-0.300284	-0.642623	-2.93937	-2.29133	-1.54775	-2.82453	-1.86768	-1.56227	-0.930225	-0.802151	-0.383474	-4.44961	-3.94792	-2.25609	-3.77784	-1.172	-1.25452
+	1.96514	2.06198	AT3G14360.1	AT3G14360.1	512	AT3G14360.1 | Symbols: | alpha/beta-Hydrolases superfamily protein | chr3:4791596-4793534 FORWARD LENGTH=518	Color2 [DarkGray]	1	4					-1		11	11	11	25.3	25.3	25.3	59.606	0	86.174	2727700000	31	57	19	-3.75188	-4.70112	-4.84897	-2.65185	-2.00833	-1.92961	-4.54804	-3.65683	-3.52905	-2.99587	-2.27936	-2.9063	-3.92599	-2.17661	-2.05628	-3.57146	-4.48506	-3.69989	-3.86006	-2.56603	-3.78748
+	3.99093	-4.05438	AT3G15260.2;AT3G15260.1;AT4G28400.1;AT2G20630.1;AT2G20630.2;AT5G10740.1	AT3G15260.2;AT3G15260.1	517	AT3G15260.2 | Symbols: | Protein phosphatase 2C family protein | chr3:5138842-5140242 FORWARD LENGTH=289;AT3G15260.1 | Symbols: | Protein phosphatase 2C family protein | chr3:5138842-5140242 FORWARD LENGTH=289	Color2 [DarkGray]	1	4					-1		13	13	13	46.4	46.4	46.4	31.63	0	151.23	14068000000	15	106	8	0.266329	-0.252827	0.229646	-3.04642	-3.14279	-4.56841	-4.45364	-2.49895	-0.187303	0.0454061	-0.0425272	-1.33178	-2.80004	-2.87641	-3.06211	-1.55659	-4.20755	-3.14575	-0.352099	-0.869379	-0.342703
+	2.2661	-1.09355	AT3G15670.1	AT3G15670.1	520	AT3G15670.1 | Symbols: | Late embryogenesis abundant protein (LEA) family protein | chr3:5310141-5310901 REVERSE LENGTH=225	Color2 [DarkGray]	1	4					-1		17	17	15	59.6	59.6	50.7	24.186	0	323.31	52942000000	18	289	0	1.26062	0.436289	0.975147	-0.193409	-0.465641	-0.0060262	-0.521597	-1.25191	0.714189	2.11646	0.965675	0.723784	0.00840092	0.0784233	-0.0813701	-0.500017	-3.22998	-1.28261	1.31042	1.12466	1.02902
+	1.36068	-1.90439	AT3G16190.1	AT3G16190.1	522	AT3G16190.1 | Symbols: | Isochorismatase family protein | chr3:5489883-5491195 REVERSE LENGTH=196	Color2 [DarkGray]	1	4					-1		9	9	9	74	74	74	21.858	0	114.87	3.6885e+09	8	36	14	-0.800065	-1.46855	-1.40917	-3.50257	-3.26994	-2.9125	-3.79305	-2.35587	-1.42637	-1.2672	-1.81848	-1.55187	-4.14996	-4.38271	-3.18315	-3.25306	-4.25968	-3.50356	-3.14186	-2.00865	-2.1457
+	2.17645	-4.49028	AT3G16640.1	AT3G16640.1	524	AT3G16640.1 | Symbols: TCTP | translationally controlled tumor protein | chr3:5669709-5670729 REVERSE LENGTH=168	Color2 [DarkGray]	1	4					-1		7	7	7	44	44	44	18.91	0	59.239	14542000000	9	64	5	0.753964	0.790698	0.761434	-4.23278	-2.68813	-2.49239	-4.35671	-1.28966	0.582448	0.700095	0.82633	-0.794002	-1.83401	-1.66032	-1.90763	-1.42332	-4.17022	-1.85468	0.672217	-0.415336	1.09601
	0.0304941	0.0499761	AT3G17520.1	AT3G17520.1	529	AT3G17520.1 | Symbols: | Late embryogenesis abundant protein (LEA) family protein | chr3:5999462-6000358 REVERSE LENGTH=298	Color2 [DarkGray]	1	4					-1		13	13	13	34.9	34.9	34.9	32.559	0	269.6	9657100000	15	76	5	0.496451	-3.53763	-1.16467	-0.754988	-1.16048	-0.77837	-1.00427	-3.74143	-0.871415	0.969188	-1.15643	-1.19216	-1.08101	-1.22066	-0.718237	-1.05241	-3.81486	-4.55155	-0.34603	-1.31928	-0.509042
+	3.02449	3.06373	AT3G18570.1	AT3G18570.1	539	AT3G18570.1 | Symbols: | Oleosin family protein | chr3:6396072-6396572 REVERSE LENGTH=166	Color2 [DarkGray]	1	4					-1		2	2	2	13.3	13.3	13.3	18.135	0	49.508	3.6182e+09	3	31	20	-3.83737	-3.02642	-3.77845	-0.179096	-0.903714	-4.57869	-4.27499	-2.82972	-4.44658	-3.87278	-3.69587	-3.4107	-0.0354522	-5.033	-1.25292	-4.75636	-3.76681	-4.3835	-3.24327	-3.11391	-2.72074
+	1.63806	2.16825	AT3G18820.1;AT3G16100.1;AT1G52280.1;AT1G49300.2;AT1G49300.1;AT1G22740.1	AT3G18820.1;AT3G16100.1;AT1G52280.1	540	AT3G18820.1 | Symbols: ATRABG3F, ATRAB7B, RAB71, RABG3F, RAB7B | RAB GTPase homolog G3F | chr3:6484266-6486005 FORWARD LENGTH=206;AT3G16100.1 | Symbols: ATRABG3C, ATRAB7D, RABG3c | RAB GTPase homolog G3C | chr3:5459270-5460556 FORWARD LENGTH=206;AT1G52280.	Color2 [DarkGray]	1	4					-1		5	5	5	32.5	32.5	32.5	23.102	0	79.711	3.556e+09	13	46	14	-3.08287	-1.5891	-1.8737	-1.23127	-0.740197	-1.63725	-3.19005	-4.37203	-1.95528	-3.31107	-1.54203	-1.94804	-4.26597	-1.81765	-2.33969	-3.74059	-3.64368	-4.11899	-4.46	-3.14625	-3.12199
	0.301523	0.571521	AT3G19920.1	AT3G19920.1	542	AT3G19920.1 | Symbols: | unknown protein;BEST Arabidopsis thaliana protein match is: unknown protein (TAIR:AT5G64230.1);Has 217 Blast hits to 217 proteins in 16 species: Archae - 0;Bacteria - 2;Metazoa - 0;Fungi - 0;Plants - 215;Viruses - 0;Other	Color2 [DarkGray]	1	4					-1		7	7	7	20.4	20.4	20.4	45.264	0	53.403	1.7013e+09	23	24	20	-2.81099	-3.30421	-2.00659	-1.58632	-2.20856	-2.53711	-4.032	-4.01877	-3.69182	-3.02023	-2.80834	-3.51295	-3.97021	-3.14254	-2.4364	-4.57458	-3.69369	-4.11034	-3.33696	-4.08376	-3.10271
+	2.11675	2.04125	AT3G20000.1	AT3G20000.1	543	AT3G20000.1 | Symbols: TOM40 | translocase of the outer mitochondrial membrane 40 | chr3:6967685-6970247 FORWARD LENGTH=309	Color2 [DarkGray]	1	4					-1		8	8	8	45	45	45	34.25	0	54.643	1385800000	14	24	20	-3.23061	-3.10128	-4.36794	-4.28553	-2.02216	-2.24363	-4.20904	-2.90769	-4.50697	-3.15701	-2.95083	-2.52415	-2.60322	-4.19194	-2.03394	-4.91316	-5.35512	-4.05563	-2.33339	-3.35305	-3.06794
+	2.94706	-3.96203	AT3G21370.1;AT1G52400.2;AT1G66270.2;AT3G09260.1;AT1G66280.1;AT1G66270.1;AT1G52400.3;AT1G52400.1	AT3G21370.1	548	AT3G21370.1 | Symbols: BGLU19 | beta glucosidase 19 | chr3:7524286-7527579 REVERSE LENGTH=527	Color2 [DarkGray]	1	4					-1		24	24	23	54.5	54.5	52.8	60.014	0	323.31	196090000000	26	565	0	2.37452	2.17065	2.23981	0.367713	0.503926	0.840481	2.57662	1.83268	0.793619	2.43715	2.61071	2.55776	0.607083	0.433846	0.963269	2.28643	1.08274	1.57578	2.33772	2.23837	2.04824
+	1.19783	-0.3104	AT3G21380.1;AT3G16450.3;AT3G16450.2;AT3G16450.1;AT3G16440.1	AT3G21380.1	549	AT3G21380.1 | Symbols: | Mannose-binding lectin superfamily protein | chr3:7528478-7530457 FORWARD LENGTH=460	Color2 [DarkGray]	1	4					-1		24	24	24	68.9	68.9	68.9	49.723	0	323.31	52729000000	22	348	0	0.895224	0.926242	0.580427	-0.0187859	-0.0159619	0.527095	0.940947	0.881407	0.546865	0.683547	0.071337	-0.132054	0.110842	0.0933834	0.521443	0.263465	-0.245434	0.228518	0.345229	0.325831	0.68536
+	2.06374	-3.71187	AT3G22500.1	AT3G22500.1	556	AT3G22500.1 | Symbols: ATECP31 | Seed maturation protein | chr3:7971920-7972865 REVERSE LENGTH=256	Color2 [DarkGray]	1	4					-1		11	11	11	75.8	75.8	75.8	26.779	0	323.31	26673000000	14	144	7	-1.63339	0.538476	0.788049	-3.97434	-1.79375	-2.09006	-3.93535	-2.85926	0.830933	-0.027528	1.51623	0.202928	-1.9523	-1.57718	-0.911643	-3.79835	-4.36138	-4.67576	-0.578601	1.38006	1.69633
+	3.15735	-1.91897	AT3G22640.1	AT3G22640.1	558	AT3G22640.1 | Symbols: PAP85 | cupin family protein | chr3:8011902-8013883 REVERSE LENGTH=486	Color2 [DarkGray]	1	4					-1		42	42	42	75.9	75.9	75.9	55.062	0	323.31	1181800000000	25	1712	0	5.0425	4.59981	4.99238	3.22559	3.9374	4.20754	4.68639	5.05703	5.1985	4.98795	4.97971	4.44919	3.4115	4.00394	4.10354	4.50949	4.94272	4.94081	4.69487	4.98116	4.61057
+	2.6932	-1.84972	AT3G23400.1	AT3G23400.1	561	AT3G23400.1 | Symbols: FIB4 | Plastid-lipid associated protein PAP / fibrillin family protein | chr3:8376636-8378225 REVERSE LENGTH=284	Color2 [DarkGray]	1	4					-1		8	8	8	31.7	31.7	31.7	30.454	0	80.76	5.8747e+09	14	43	8	-1.60566	-1.56241	-2.41518	-1.75811	-2.06383	-1.68253	-4.36622	-4.29669	-1.69565	-1.37369	-1.89296	-2.04732	-4.51212	-2.02056	-2.04283	-2.94052	-4.60147	-4.53453	-0.93611	-1.6037	-1.09973
+	2.80031	-2.47375	AT3G23940.2;AT3G23940.1	AT3G23940.2;AT3G23940.1	564	AT3G23940.2 | Symbols: | dehydratase family | chr3:8648780-8652323 FORWARD LENGTH=606;AT3G23940.1 | Symbols: | dehydratase family | chr3:8648780-8652323 FORWARD LENGTH=608	Color2 [DarkGray]	1	4					-1		4	4	4	7.8	7.8	7.8	64.713	0	25.335	1.5939e+09	32	12	18	-3.06457	-2.87326	-2.00645	-3.91855	-4.93892	-4.08343	-4.05134	-3.04302	-2.43545	-2.0963	-1.97578	-1.99658	-4.25304	-4.80226	-3.44878	-2.61655	-4.32435	-3.33365	-2.17755	-2.25962	-1.59708
+	4.36812	3.77627	AT3G25520.1;AT3G25520.2	AT3G25520.1;AT3G25520.2	570	AT3G25520.1 | Symbols: ATL5, PGY3, OLI5, RPL5A | ribosomal protein L5 | chr3:9269573-9271327 REVERSE LENGTH=301;AT3G25520.2 | Symbols: ATL5 | ribosomal protein L5 | chr3:9269573-9270434 REVERSE LENGTH=190	Color2 [DarkGray]	1	4					-1		15	15	3	57.8	57.8	4.7	34.358	0	323.31	18479000000	10	136	13	-2.85273	-3.82178	-3.68072	0.500627	1.19336	1.23163	-0.873684	-0.118767	-2.23634	-2.54907	-3.48461	-3.43183	0.352085	0.623768	1.08516	-4.23025	-3.39131	-2.51909	-3.59113	-3.04871	-3.25076
	0.148573	0.463547	AT3G25860.1	AT3G25860.1	572	AT3G25860.1 | Symbols: LTA2, PLE2 | 2-oxoacid dehydrogenases acyltransferase family protein | chr3:9460632-9462585 FORWARD LENGTH=480	Color2 [DarkGray]	1	4					-1		10	10	8	37.5	37.5	32.3	50.08	0	128.59	11771000000	23	122	3	-3.14709	-1.7558	-2.64406	-0.930657	-0.301164	-0.490293	-0.900666	-0.222862	-1.27398	-3.19433	-2.06329	-1.78586	-1.83275	-0.845907	-0.661929	-1.13466	-0.147243	-0.405021	-4.23917	-1.81549	-1.31983
+	3.37416	-2.41295	AT3G26650.1	AT3G26650.1	575	AT3G26650.1 | Symbols: GAPA, GAPA-1 | glyceraldehyde 3-phosphate dehydrogenase A subunit | chr3:9795226-9796848 FORWARD LENGTH=396	Color2 [DarkGray]	1	4					-1		16	16	4	46.2	46.2	12.6	42.489	0	323.31	18324000000	25	146	1	0.200354	0.257914	0.294078	-1.63337	-0.977281	-0.615277	-0.258144	0.150447	-0.136538	-0.0262529	0.112691	-0.173721	-1.38476	-0.745399	-0.798681	-0.245965	-0.393141	-0.495107	-0.316255	-0.0532406	0.308751
+	2.0394	-3.34961	AT3G26720.1;AT3G26720.2	AT3G26720.1;AT3G26720.2	576	AT3G26720.1 | Symbols: | Glycosyl hydrolase family 38 protein | chr3:9816707-9823056 FORWARD LENGTH=1019;AT3G26720.2 | Symbols: | Glycosyl hydrolase family 38 protein | chr3:9816707-9822958 FORWARD LENGTH=943	Color2 [DarkGray]	1	4					-1		15	15	15	20.3	20.3	20.3	115.22	0	160.08	5109300000	50	58	11	-3.64751	-0.710021	-0.884429	-2.58245	-3.92031	-3.10715	-4.81543	-1.90174	-1.59377	-1.45363	-1.63752	-2.11684	-4.64249	-3.81999	-3.01526	-4.60515	-4.41086	-2.07622	-2.51195	-2.47188	-1.45274
+	4.79926	7.09154	AT3G27660.1	AT3G27660.1	580	AT3G27660.1 | Symbols: OLEO4, OLE3 | oleosin 4 | chr3:10243851-10244821 FORWARD LENGTH=191	Color2 [DarkGray]	1	4					-1		19	19	19	50.8	50.8	50.8	20.313	0	323.31	1052400000000	5	1084	1	-2.71804	-4.40472	-1.99879	6.66714	6.20907	5.99695	2.2196	1.762	-0.126894	-3.33205	-5.21178	-2.06756	6.31972	5.86227	5.87212	1.75322	0.760109	1.59791	0.81691	0.12602	0.223048
+	4.96066	-6.82314	AT3G44100.1	AT3G44100.1	586	AT3G44100.1 | Symbols: | MD-2-related lipid recognition domain-containing protein | chr3:15866162-15867273 REVERSE LENGTH=152	Color2 [DarkGray]	1	4					-1		3	3	3	21.7	21.7	21.7	16.07	0	18.746	15581000000	4	42	13	1.67567	0.794284	1.72501	-3.48406	-0.627941	-4.49809	-4.05059	-3.92265	1.02702	2.44096	1.29599	1.05419	-4.70442	-0.388561	-0.243478	-4.74617	-4.91165	-3.23143	1.67337	1.29057	0.806382
	0.635126	0.525127	AT3G44330.1	AT3G44330.1	588	AT3G44330.1 | Symbols: | INVOLVED IN: protein processing;LOCATED IN: mitochondrion, endoplasmic reticulum, plasma membrane, vacuole;EXPRESSED IN: 25 plant structures;EXPRESSED DURING: 13 growth stages;CONTAINS InterPro DOMAIN/s: Nicalin (InterPro:IPR0	Color2 [DarkGray]	1	4					-1		5	5	5	10.4	10.4	10.4	62.202	0	39.104	692250000	28	12	21	-3.22231	-2.50834	-3.96386	-3.98895	-3.61699	-3.00717	-3.9824	-4.35338	-4.06404	-3.2959	-3.73574	-2.93757	-3.30868	-4.97165	-3.48897	-4.025	-5.09763	-4.39619	-4.18482	-4.00846	-3.76824
+	1.12286	2.50362	AT5G62300.2;AT5G62300.1;AT3G45030.1	AT5G62300.2;AT5G62300.1;AT3G45030.1	589	AT5G62300.2 | Symbols: | Ribosomal protein S10p/S20e family protein | chr5:25021388-25022235 REVERSE LENGTH=124;AT5G62300.1 | Symbols: | Ribosomal protein S10p/S20e family protein | chr5:25021388-25022235 REVERSE LENGTH=124;AT3G45030.1 | Symbols: | Ribo	Color2 [DarkGray]	1	4					-1		5	5	2	34.7	34.7	18.5	13.878	0	40.752	5.9274e+09	6	36	18	-3.02749	-4.13495	-3.57992	0.342224	0.622244	0.923397	-4.17098	0.159004	-3.32994	-2.87436	-3.33362	-3.65766	-0.0561916	-5.62411	0.397126	-4.58575	-4.65777	-0.92246	-3.79387	-3.68016	-3.13576
+	2.07047	-1.36173	AT3G46230.1;AT1G53540.1;AT5G59720.1;AT2G29500.1	AT3G46230.1	591	AT3G46230.1 | Symbols: ATHSP17.4, HSP17.4 | heat shock protein 17.4 | chr3:16984263-16984733 REVERSE LENGTH=156	Color2 [DarkGray]	1	4					-1		7	7	7	51.3	51.3	51.3	17.439	0	68.486	4351100000	8	38	9	-2.08453	-2.10048	-3.71707	-1.87563	-1.69228	-4.30359	-4.03636	-4.47624	-3.78605	-1.27919	-1.38543	-1.44902	-2.09465	-1.84124	-1.583	-4.21818	-1.3221	-3.47436	-1.19346	-1.11546	-0.363381
+	1.54368	2.43991	AT3G48890.1;AT5G52240.2;AT5G52240.1	AT3G48890.1	600	AT3G48890.1 | Symbols: ATMP2, ATMAPR3, MSBP2, MAPR3 | membrane-associated progesterone binding protein 3 | chr3:18129669-18131353 FORWARD LENGTH=233	Color2 [DarkGray]	1	4					-1		4	4	4	32.6	32.6	32.6	25.382	0	39.757	1231600000	11	15	23	-2.03813	-3.231	-4.1393	-3.94507	-4.1057	-4.17639	-4.46854	-3.69568	-3.55428	-3.47883	-2.93583	-4.04844	-3.63575	-5.52084	-1.81327	-3.3459	-4.64871	-4.64731	-3.09568	-4.22252	-2.05072
+	3.02185	-5.2651	AT3G48990.1	AT3G48990.1	602	AT3G48990.1 | Symbols: | AMP-dependent synthetase and ligase family protein | chr3:18159031-18161294 REVERSE LENGTH=514	Color2 [DarkGray]	1	4					-1		18	18	18	42.8	42.8	42.8	55.544	0	182.07	15973000000	22	144	6	-0.357239	-0.405806	0.0506568	-3.60887	-2.60588	-2.37493	-3.54055	-0.91794	-0.754378	-0.713439	1.14854	0.944554	-2.73963	-2.42305	-3.47555	-4.80015	-1.34949	-1.5333	-0.364017	1.38044	0.525109
+	2.41272	3.14978	AT3G49010.4;AT3G49010.3;AT3G49010.2;AT3G49010.1;AT3G49010.5;AT3G48960.1;AT5G23900.1	AT3G49010.4;AT3G49010.3;AT3G49010.2;AT3G49010.1	603	AT3G49010.4 | Symbols: ATBBC1, BBC1, RSU2 | breast basic conserved 1 | chr3:18166971-18168047 REVERSE LENGTH=204;AT3G49010.3 | Symbols: ATBBC1, BBC1, RSU2 | breast basic conserved 1 | chr3:18166971-18168047 REVERSE LENGTH=206;AT3G49010.2 | Symbols: ATBBC1,	Color2 [DarkGray]	1	4					-1		7	7	7	40.2	40.2	40.2	23.539	0	313	8.3751e+09	10	62	17	-3.01002	-3.43518	-4.73339	-0.562447	-0.00779913	0.222442	-3.96307	-0.808197	-4.00184	-3.50216	-2.93194	-3.32016	-0.738947	-0.317312	-0.0568995	-2.77629	-4.13065	-4.06309	-4.03741	-4.12413	-2.61221
+	0.977064	2.00813	AT3G49910.1;AT5G67510.1	AT3G49910.1	605	AT3G49910.1 | Symbols: | Translation protein SH3-like family protein | chr3:18504311-18504751 FORWARD LENGTH=146	Color2 [DarkGray]	1	4					-1		6	6	6	36.3	36.3	36.3	16.944	0	49.671	4497500000	6	30	18	-2.17624	-3.21095	-2.7818	0.496116	-0.28106	0.145046	-2.67942	-2.82847	-2.96373	-2.65816	-2.90666	-3.48599	-0.192375	-0.515621	-0.491192	-3.43584	-2.75314	-0.823745	-3.72321	-3.02399	-4.30941
+	4.16278	-4.70475	AT3G51800.3;AT3G51800.1;AT3G51800.2	AT3G51800.3;AT3G51800.1;AT3G51800.2	611	AT3G51800.3 | Symbols: ATG2 | metallopeptidase M24 family protein | chr3:19211261-19213568 REVERSE LENGTH=385;AT3G51800.1 | Symbols: ATG2, EBP1, ATEBP1 | metallopeptidase M24 family protein | chr3:19211261-19213568 REVERSE LENGTH=392;AT3G51800.2 | Symbols:	Color2 [DarkGray]	1	4					-1		9	9	9	31.9	31.9	31.9	42.295	0	161.28	8.4615e+09	21	57	15	-0.858879	-1.02934	-1.18396	-3.94084	-2.88951	-3.59174	-4.33557	-3.64743	-1.85367	-0.992938	-0.634586	-0.70286	-4.49878	-5.03704	-3.31141	-3.50467	-4.88651	-4.49158	-1.30822	-0.690741	-0.571713
	0.303716	0.77039	AT3G52850.1;AT2G30290.1;AT2G30290.2	AT3G52850.1	617	AT3G52850.1 | Symbols: VSR1, BP-80, ATELP, BP80, BP80B, ATELP1, ATVSR1, GFS1, VSR1;1, BP80-1;1 | vacuolar sorting receptor homolog 1 | chr3:19587999-19591690 FORWARD LENGTH=623	Color2 [DarkGray]	1	4					-1		9	9	8	18.3	18.3	16.1	68.991	0	61.94	3.3432e+09	38	41	12	-2.35121	-3.03981	-2.4838	-0.442177	-1.06241	-0.695447	-2.88556	-4.11931	-2.94658	-2.68386	-4.09407	-2.33951	-3.59526	-1.29712	-0.772102	-2.632	-2.71339	-3.51999	-3.33858	-3.12178	-2.36602
+	3.69448	-4.11268	AT3G52930.1;AT5G03690.2;AT4G26530.2;AT4G26530.1;AT5G03690.1	AT3G52930.1	619	AT3G52930.1 | Symbols: | Aldolase superfamily protein | chr3:19627383-19628874 REVERSE LENGTH=358	Color2 [DarkGray]	1	4					-1		26	26	16	85.2	85.2	53.6	38.539	0	323.31	99785000000	23	413	0	1.83753	2.09072	1.93125	-1.7993	-0.53617	-0.429794	0.151082	0.873992	1.28615	1.73155	2.08785	1.98937	-0.785086	-0.730324	-0.412675	0.699255	-0.381154	0.125855	1.07942	1.79996	1.93399
+	2.66837	-6.25023	AT3G52960.1	AT3G52960.1	620	AT3G52960.1 | Symbols: | Thioredoxin superfamily protein | chr3:19639699-19640403 FORWARD LENGTH=234	Color2 [DarkGray]	1	4					-1		13	13	13	53	53	53	24.684	0	323.31	37650000000	16	174	1	1.13126	0.722382	0.348893	-2.55607	-1.4513	-1.59645	-0.941742	-0.522083	0.944903	1.48832	1.59778	1.27948	-2.31286	-0.858325	-0.907019	-0.474136	-1.43538	-1.2482	0.937131	1.55354	1.44147
+	2.10826	-1.45804	AT3G53040.1	AT3G53040.1	622	AT3G53040.1 | Symbols: | late embryogenesis abundant protein, putative / LEA protein, putative | chr3:19664797-19666405 REVERSE LENGTH=479	Color2 [DarkGray]	1	4					-1		21	21	20	40.5	40.5	38.8	52.084	0	222.91	12698000000	21	145	5	-0.507294	-1.53464	-0.422373	-2.42007	-2.01374	-1.37884	-1.65167	-3.95782	-2.46811	1.04532	-0.401486	-1.53271	-1.72562	-1.39029	-1.34494	-1.73676	-2.95215	-4.19293	-0.0440482	-0.759127	-0.0791547
+	3.84672	4.28468	AT3G53430.1;AT2G37190.1;AT5G60670.1	AT3G53430.1;AT2G37190.1;AT5G60670.1	623	AT3G53430.1 | Symbols: | Ribosomal protein L11 family protein | chr3:19809895-19810395 REVERSE LENGTH=166;AT2G37190.1 | Symbols: | Ribosomal protein L11 family protein | chr2:15619559-15620059 REVERSE LENGTH=166;AT5G60670.1 | Symbols: | Ribosomal protei	Color2 [DarkGray]	1	4					-1		6	6	6	47.6	47.6	47.6	17.97	0	84.308	10349000000	9	46	13	-4.02662	-3.27573	-3.37302	1.04213	1.01543	1.31468	-0.0359012	0.333308	-0.976665	-3.71802	-2.65826	-3.89711	0.399415	0.710548	0.93214	-3.52715	-1.1373	-0.96404	-3.38052	-3.83297	-3.3792
+	2.13655	-2.80294	AT3G54400.1	AT3G54400.1	629	AT3G54400.1 | Symbols: | Eukaryotic aspartyl protease family protein | chr3:20140291-20142599 REVERSE LENGTH=425	Color2 [DarkGray]	1	4					-1		6	6	6	18.1	18.1	18.1	45.475	0	90.986	3.9732e+09	17	33	16	-1.02561	-1.52741	-1.78732	-3.46852	-3.5854	-4.02615	-5.11824	-4.99594	-2.11459	-1.67169	-1.59695	-1.82518	-3.89922	-3.9937	-3.37143	-3.9555	-4.29595	-3.80732	-1.98462	-1.98339	-2.37065
+	1.40304	-4.43258	AT3G55440.1	AT3G55440.1	638	AT3G55440.1 | Symbols: ATCTIMC, TPI, CYTOTPI | triosephosphate isomerase | chr3:20553794-20556078 FORWARD LENGTH=254	Color2 [DarkGray]	1	4					-1		14	14	14	71.7	71.7	71.7	27.169	0	323.31	45943000000	14	165	7	1.36773	2.36934	2.39471	-4.03693	-1.01167	-0.569614	-3.92596	-0.284401	1.09459	1.50441	2.0819	2.24027	-4.631	-1.36154	-1.45563	-4.57339	-0.170508	0.0309799	0.904291	2.17291	2.09023
+	2.87752	-2.07581	AT3G56310.1;AT3G56310.2	AT3G56310.1;AT3G56310.2	641	AT3G56310.1 | Symbols: | Melibiase family protein | chr3:20882886-20885745 FORWARD LENGTH=437;AT3G56310.2 | Symbols: | Melibiase family protein | chr3:20882886-20885745 FORWARD LENGTH=413	Color2 [DarkGray]	1	4					-1		6	6	6	17.4	17.4	17.4	48.362	0	67.043	2825600000	21	23	18	-1.28374	-1.63402	-1.5477	-4.32088	-5.24347	-4.45106	-2.99763	-3.85476	-1.50699	-1.05136	-1.69092	-2.40696	-4.48118	-4.75318	-5.43355	-4.75473	-4.02508	-4.62158	-2.09165	-2.01086	-2.57623
+	1.60626	-5.31187	AT3G56350.1	AT3G56350.1	643	AT3G56350.1 | Symbols: | Iron/manganese superoxide dismutase family protein | chr3:20894155-20895625 REVERSE LENGTH=241	Color2 [DarkGray]	1	4					-1		13	13	13	74.7	74.7	74.7	26.891	0	323.31	125250000000	13	258	1	3.00075	3.41761	3.02294	0.26287	0.288063	0.491434	1.60008	1.25965	2.78605	3.27477	3.05071	2.70998	0.535595	0.532041	0.679698	1.61309	-1.1716	1.14006	2.36084	2.86117	2.82474
+	2.61292	4.0978	AT3G57020.1;AT3G57020.2	AT3G57020.1;AT3G57020.2	644	AT3G57020.1 | Symbols: | Calcium-dependent phosphotriesterase superfamily protein | chr3:21098515-21100303 REVERSE LENGTH=370;AT3G57020.2 | Symbols: | Calcium-dependent phosphotriesterase superfamily protein | chr3:21098515-21100303 REVERSE LENGTH=356	Color2 [DarkGray]	1	4					-1		13	13	13	48.6	48.6	48.6	41.457	0	323.31	14518000000	19	104	8	-3.61454	-2.363	-3.48093	0.292105	-0.212919	0.642253	-4.82688	-3.15063	-3.35736	-4.37913	-3.41107	-3.26747	-0.326011	-0.15604	-0.786336	-4.62787	-5.40651	-5.10009	-3.49927	-3.62693	-3.29956
	0.0611515	-0.0838149	AT3G60730.1;AT3G10720.1;AT4G02320.1;AT4G33220.1;AT2G26440.1;AT1G23200.1;AT1G11580.1;AT1G02810.1;AT5G53370.1;AT1G53830.1;AT3G14310.1;AT3G49220.1;AT3G10720.2;AT4G15980.1	AT3G60730.1	650	AT3G60730.1 | Symbols: | Plant invertase/pectin methylesterase inhibitor superfamily | chr3:22444955-22447226 FORWARD LENGTH=519	Color2 [DarkGray]	1	4					-1		7	7	7	13.7	13.7	13.7	57.877	0	48.159	1.8016e+09	31	39	15	-1.90967	-3.96157	-2.59727	-2.07763	-1.97866	-2.13596	-3.57431	-4.44724	-5.41736	-1.93412	-3.00344	-3.32475	-3.50334	-2.68593	-3.91421	-2.71694	-3.67651	-4.7831	-4.17154	-3.21392	-3.22153
+	3.438	-4.25001	AT3G60750.2;AT3G60750.1	AT3G60750.2;AT3G60750.1	651	AT3G60750.2 | Symbols: | Transketolase | chr3:22454004-22456824 FORWARD LENGTH=740;AT3G60750.1 | Symbols: | Transketolase | chr3:22454004-22456824 FORWARD LENGTH=741	Color2 [DarkGray]	1	4					-1		17	17	12	30.9	30.9	23.8	79.838	0	148.9	15110000000	33	82	11	-0.475416	0.0602145	0.129678	-2.74949	-3.19446	-2.15254	-3.81076	-1.51282	-2.09676	-0.38385	-0.261247	-0.324075	-3.6807	-4.16005	-2.62156	-4.14079	-3.44715	-1.79779	-1.01898	-0.237528	-0.553304
+	3.2987	3.82412	AT3G60770.1;AT4G00100.1	AT3G60770.1;AT4G00100.1	652	AT3G60770.1 | Symbols: | Ribosomal protein S13/S15 | chr3:22460525-22461656 REVERSE LENGTH=151;AT4G00100.1 | Symbols: ATRPS13A, RPS13, PFL2, RPS13A | ribosomal protein S13A | chr4:37172-38123 FORWARD LENGTH=151	Color2 [DarkGray]	1	4					-1		9	9	9	53.6	53.6	53.6	17.095	0	85.144	17046000000	8	79	14	-3.47623	-4.04437	-3.44485	0.606722	1.26554	1.3497	-2.67673	-0.408665	-1.79521	-3.63448	-4.14704	-2.46672	0.651462	0.683958	1.03366	-4.53301	-4.47088	0.0622354	-2.75576	-3.13048	-3.90222
+	1.81276	-2.41026	AT3G60820.3;AT3G60820.2;AT3G60820.1	AT3G60820.3;AT3G60820.2;AT3G60820.1	653	AT3G60820.3 | Symbols: PBF1 | N-terminal nucleophile aminohydrolases (Ntn hydrolases) superfamily protein | chr3:22472038-22473809 REVERSE LENGTH=223;AT3G60820.2 | Symbols: PBF1 | N-terminal nucleophile aminohydrolases (Ntn hydrolases) superfamily protein	Color2 [DarkGray]	1	4					-1		6	6	6	35.9	35.9	35.9	24.644	0	71.988	5.983e+09	13	79	1	-1.94705	-1.38782	-2.31686	-3.02908	-1.62586	-1.3496	-1.16466	-0.450886	-1.90808	0.0976382	-2.05768	-1.59185	-2.67137	-1.72456	-1.67435	-1.14598	-0.997737	-0.750888	-1.09055	-2.23792	-2.42913
+	1.96493	-3.80645	AT3G62030.3;AT3G62030.1;AT3G62030.2	AT3G62030.3;AT3G62030.1;AT3G62030.2	657	AT3G62030.3 | Symbols: ROC4 | rotamase CYP 4 | chr3:22973708-22975139 FORWARD LENGTH=259;AT3G62030.1 | Symbols: ROC4 | rotamase CYP 4 | chr3:22973708-22975139 FORWARD LENGTH=260;AT3G62030.2 | Symbols: ROC4 | rotamase CYP 4 | chr3:22973004-22975139 FORWARD	Color2 [DarkGray]	1	4					-1		3	3	3	12.7	12.7	12.7	28.079	0	21.388	2727100000	18	28	18	-3.05977	-3.59588	-1.45361	-3.53842	-3.46486	-4.47532	-3.88106	-3.50951	-1.90961	-1.057	-1.56723	-1.19175	-3.83952	-3.36619	-4.14763	-4.51477	-3.89716	-4.55929	-1.55791	-2.95289	-0.975939
+	2.6065	3.23387	AT3G62870.1	AT3G62870.1	660	AT3G62870.1 | Symbols: | Ribosomal protein L7Ae/L30e/S12e/Gadd45 family protein | chr3:23242862-23244273 REVERSE LENGTH=256	Color2 [DarkGray]	1	4					-1		9	9	1	26.6	26.6	3.1	29.034	0	93.019	6.7899e+09	11	59	16	-3.09156	-3.5448	-3.55848	-0.646374	-0.108384	-0.0816547	-1.26181	-1.03171	-3.71789	-3.07648	-4.09569	-3.97563	-0.0132997	-1.01519	-0.679671	-4.14286	-4.82794	-4.85195	-3.60524	-3.45049	-4.55686
+	3.7469	-5.61964	AT4G01900.1	AT4G01900.1	666	AT4G01900.1 | Symbols: PII, GLB1 | GLNB1 homolog | chr4:821736-823294 FORWARD LENGTH=196	Color2 [DarkGray]	1	4					-1		9	9	9	44.4	44.4	44.4	21.275	0	193.21	16501000000	14	97	6	0.367151	0.0768816	0.372981	-4.32168	-2.86043	-2.47972	-4.97006	-1.30667	-0.299021	0.763081	0.000329653	0.243479	-2.90001	-2.37523	-2.17573	-4.15177	-2.45058	-1.74774	-0.140367	-0.112889	0.566037
+	2.11798	-3.18103	AT4G02520.1	AT4G02520.1	670	AT4G02520.1 | Symbols: ATGSTF2, ATPM24.1, ATPM24, GST2, GSTF2 | glutathione S-transferase PHI 2 | chr4:1110673-1111531 REVERSE LENGTH=212	Color2 [DarkGray]	1	4					-1		10	10	5	54.2	54.2	36.3	24.128	0	190.12	9605300000	12	63	7	-0.536263	-0.22332	-0.390781	-4.36071	-2.83158	-2.32473	-4.08606	-2.4028	-0.166629	0.181539	-0.00443812	-0.396029	-4.78507	-2.40716	-2.39153	-3.93774	-1.39079	-1.87795	-1.033	-1.46698	0.0593849
+	1.4024	-1.93225	AT4G04460.2;AT4G04460.1	AT4G04460.2;AT4G04460.1	677	AT4G04460.2 | Symbols: | Saposin-like aspartyl protease family protein | chr4:2225232-2227746 FORWARD LENGTH=504;AT4G04460.1 | Symbols: | Saposin-like aspartyl protease family protein | chr4:2225232-2227746 FORWARD LENGTH=508	Color2 [DarkGray]	1	4					-1		13	13	13	29.2	29.2	29.2	55.101	0	225.99	12473000000	26	94	3	-0.379824	0.0115806	-0.303264	-2.05253	-1.17743	-0.813393	-1.13652	-0.978938	-0.466564	-0.529026	-1.07777	-1.38608	-1.57535	-1.69746	-1.27261	-1.383	-4.74133	-1.89796	-1.29989	-2.24012	-0.868972
+	1.29916	-2.97573	AT4G09000.1;AT4G09000.2	AT4G09000.1;AT4G09000.2	681	AT4G09000.1 | Symbols: GRF1, GF14 CHI | general regulatory factor 1 | chr4:5775387-5777157 FORWARD LENGTH=267;AT4G09000.2 | Symbols: GRF1, GF14 CHI | general regulatory factor 1 | chr4:5775387-5777157 FORWARD LENGTH=318	Color2 [DarkGray]	1	4					-1		11	11	5	58.1	58.1	29.2	29.931	0	239.91	13158000000	18	87	7	-0.930105	-0.282088	-0.26407	-4.13025	-2.23849	-1.43821	-3.82715	-1.55769	-0.383027	-0.0696887	0.127951	-0.313187	-3.52345	-1.83581	-1.58611	-3.96391	-5.06187	-1.98337	-0.745717	-0.0955235	0.288794
+	2.49676	-3.11823	AT4G09320.1	AT4G09320.1	683	AT4G09320.1 | Symbols: NDPK1 | Nucleoside diphosphate kinase family protein | chr4:5923424-5924366 FORWARD LENGTH=169	Color2 [DarkGray]	1	4					-1		12	12	12	42.6	42.6	42.6	18.814	0	203.66	18784000000	10	126	2	0.937786	0.413689	0.453393	-2.40095	-1.40117	-1.16047	-1.15392	-0.719299	0.0388658	0.287074	0.9142	0.772927	-2.82367	-0.747143	-1.24799	-1.08944	-4.41737	-0.354578	0.208463	0.229544	0.116098
+	3.13178	5.70817	AT4G10020.1	AT4G10020.1	685	AT4G10020.1 | Symbols: AtHSD5, HSD5 | hydroxysteroid dehydrogenase 5 | chr4:6268363-6270179 FORWARD LENGTH=389	Color2 [DarkGray]	1	4					-1		25	25	25	60.9	60.9	60.9	43.441	0	323.31	50845000000	22	219	13	-3.1907	-3.62111	-3.11352	1.01053	1.29697	1.36521	-3.78918	-3.2832	-3.16044	-2.58357	-3.72532	-2.65852	1.70147	1.06384	1.19439	-3.8687	-4.37935	-4.74879	-3.19293	-3.94176	-3.13889
+	0.694029	2.29138	AT4G11220.1	AT4G11220.1	688	AT4G11220.1 | Symbols: BTI2, RTNLB2 | VIRB2-interacting protein 2 | chr4:6838176-6839578 REVERSE LENGTH=271	Color2 [DarkGray]	1	4					-1		2	2	2	8.5	8.5	8.5	30.28	0	81.536	3.0068e+09	7	25	20	-2.91076	-2.62987	-2.9056	-3.86599	-0.0990875	-0.0831315	-3.36048	-4.29189	-5.2277	-2.89613	-3.75449	-4.27304	-0.525941	-0.527967	0.238665	-3.99191	-3.99248	-4.71024	-4.79008	-2.92649	-3.31878
+	1.60968	-3.10203	AT4G11600.1	AT4G11600.1	690	AT4G11600.1 | Symbols: ATGPX6, PHGPX, LSC803, GPX6 | glutathione peroxidase 6 | chr4:7010021-7011330 REVERSE LENGTH=232	Color2 [DarkGray]	1	4					-1		8	8	8	25.4	25.4	25.4	25.584	0	69.228	8.4488e+09	12	74	9	0.999549	-1.16994	-0.743482	-1.85956	-2.03533	-1.22026	-4.11641	-3.42216	-1.1919	0.867315	-1.06803	-1.7968	-2.48262	-2.02892	-1.65736	-3.40742	-3.33349	-5.36837	0.436356	-0.338747	-0.454907
+	2.83509	-3.0842	AT4G12290.1;AT4G12270.1	AT4G12290.1	695	AT4G12290.1 | Symbols: | Copper amine oxidase family protein | chr4:7304434-7306973 FORWARD LENGTH=741	Color2 [DarkGray]	1	4					-1		9	9	9	16.9	16.9	16.9	83.232	0	123.23	8.3787e+09	34	80	6	-1.33055	-0.987979	-0.838504	-3.8118	-2.85433	-2.51841	-4.1211	-1.2065	-1.22566	-0.980766	-0.425729	-0.303588	-4.92456	-2.67215	-2.44249	-2.36684	-2.07634	-2.17437	-1.71769	-0.595434	-0.806092
+	3.91098	-4.76803	AT4G13010.1	AT4G13010.1	698	AT4G13010.1 | Symbols: | Oxidoreductase, zinc-binding dehydrogenase family protein | chr4:7600682-7602567 FORWARD LENGTH=329	Color2 [DarkGray]	1	4					-1		10	10	10	46.2	46.2	46.2	34.436	0	90.105	5471200000	16	48	17	-3.67468	-1.22303	-1.29703	-3.77703	-5.29287	-3.55187	-4.68117	-3.52353	-1.3092	-1.10041	-0.668726	-1.02597	-4.27075	-4.60304	-2.68662	-2.69975	-5.16047	-4.17877	-1.42342	-0.740928	-0.921846
+	1.81519	-3.16196	AT4G13930.1;AT4G13890.1	AT4G13930.1	701	AT4G13930.1 | Symbols: SHM4 | serine hydroxymethyltransferase 4 | chr4:8048013-8050021 REVERSE LENGTH=471	Color2 [DarkGray]	1	4					-1		9	9	9	23.8	23.8	23.8	51.717	0	70.567	4329900000	21	39	12	-1.72601	-1.32081	-2.04977	-2.76832	-3.0979	-2.5958	-4.48193	-1.72349	-2.06158	-2.37919	-2.30355	-1.75291	-4.36691	-3.60622	-2.41627	-3.85592	-4.17936	-3.46906	-1.91648	-1.55343	-1.54781
+	4.45672	-4.97197	AT4G13940.1;AT4G13940.2;AT4G13940.3;AT4G13940.4;AT3G23810.1	AT4G13940.1;AT4G13940.2;AT4G13940.3;AT4G13940.4	702	AT4G13940.1 | Symbols: HOG1, EMB1395, SAHH1, MEE58, ATSAHH1 | S-adenosyl-L-homocysteine hydrolase | chr4:8054931-8056676 FORWARD LENGTH=485;AT4G13940.2 | Symbols: HOG1, SAHH1 | S-adenosyl-L-homocysteine hydrolase | chr4:8055176-8056676 FORWARD LENGTH=364;A	Color2 [DarkGray]	1	4					-1		21	21	21	50.1	50.1	50.1	53.378	0	239.07	26266000000	25	173	3	0.33067	0.458541	0.750029	-3.48097	-3.75752	-2.85306	-1.79497	-0.661086	-0.737535	0.0970535	0.453123	1.28644	-4.20563	-2.16226	-2.0378	-1.28751	-0.997124	-1.32107	-0.360165	-0.0601359	0.392835
+	2.62967	-4.36272	AT4G14880.4;AT4G14880.3;AT4G14880.2;AT4G14880.1;AT3G22460.1	AT4G14880.4;AT4G14880.3;AT4G14880.2;AT4G14880.1	709	AT4G14880.4 | Symbols: OASA1 | O-acetylserine (thiol) lyase (OAS-TL) isoform A1 | chr4:8518209-8520050 REVERSE LENGTH=322;AT4G14880.3 | Symbols: OASA1 | O-acetylserine (thiol) lyase (OAS-TL) isoform A1 | chr4:8518209-8520050 REVERSE LENGTH=322;AT4G14880.2	Color2 [DarkGray]	1	4					-1		14	14	14	63	63	63	33.805	0	323.31	12413000000	16	90	9	-0.909461	-0.147166	0.0938173	-4.14588	-3.10662	-3.04556	-3.5682	-2.07133	-0.892781	-0.540293	-0.576174	-0.954483	-4.84091	-2.40301	-4.45812	-4.41188	-4.76297	-2.45068	-1.30305	0.0473068	0.179886
+	1.62128	-2.14764	AT4G16155.1	AT4G16155.1	715	AT4G16155.1 | Symbols: | dihydrolipoyl dehydrogenases | chr4:9153570-9157322 REVERSE LENGTH=630	Color2 [DarkGray]	1	4					-1		13	13	5	29.8	29.8	11.6	67.089	0	135.33	13102000000	30	144	1	-1.0545	-1.42948	-0.95128	-1.45869	-1.32096	-0.90874	-1.12789	-0.484221	-0.69617	-1.30588	-1.31604	-1.09178	-2.32929	-1.87385	-1.17253	-0.627457	-0.770154	-1.21268	-1.63126	-1.52081	-1.17242
+	2.89675	4.64284	AT4G16160.2	AT4G16160.2	717	AT4G16160.2 | Symbols: ATOEP16-2, ATOEP16-S | Mitochondrial import inner membrane translocase subunit Tim17/Tim22/Tim23 family protein | chr4:9157545-9158738 FORWARD LENGTH=178	Color2 [DarkGray]	1	4					-1		9	9	2	68	68	15.7	18.714	0	270.18	34232000000	10	150	9	-2.7826	-2.42029	-3.87253	1.54534	1.45494	2.05281	1.07456	0.539882	-1.09695	-3.34165	-3.12314	-3.17959	1.50741	1.47293	1.50445	-0.29632	0.0308623	-0.0659878	-2.13837	-2.61362	-3.23446
+	1.14258	-1.93371	AT4G16210.1	AT4G16210.1	718	AT4G16210.1 | Symbols: ECHIA, E-COAH-2 | enoyl-CoA hydratase/isomerase A | chr4:9176864-9177978 REVERSE LENGTH=265	Color2 [DarkGray]	1	4					-1		6	6	6	31.3	31.3	31.3	28.818	0	50.235	2.086e+09	18	15	20	-1.64939	-1.86261	-1.09055	-4.39857	-4.63473	-3.54594	-4.97101	-3.15228	-3.28002	-1.15449	-1.81445	-1.58071	-5.02935	-4.43896	-4.93934	-4.7722	-4.21059	-4.29989	-3.78768	-1.22595	-1.92496
+	3.56716	3.49877	AT4G17530.1;AT5G47200.1;AT1G02130.1	AT4G17530.1;AT5G47200.1	725	AT4G17530.1 | Symbols: RAB1C, ATRAB1C, ATRABD2C | RAB GTPase homolog 1C | chr4:9773721-9775424 REVERSE LENGTH=202;AT5G47200.1 | Symbols: ATRABD2B, ATRAB1A, RAB1A | RAB GTPase homolog 1A | chr5:19167029-19168718 FORWARD LENGTH=202	Color2 [DarkGray]	1	4					-1		6	6	5	46.5	46.5	41.1	22.318	0	136.29	7.2404e+09	16	63	13	-1.92684	-3.56722	-3.13117	-0.421052	0.184033	-0.702969	-4.05705	-3.1756	-3.29792	-3.22155	-2.87545	-3.2364	-0.769251	-1.44586	-0.409057	-4.17663	-4.40593	-3.41519	-3.26081	-2.44864	-2.58039
+	1.81361	2.37117	AT4G18800.1;AT5G45750.1;AT1G16920.1;AT5G60860.1;AT3G15060.1;AT4G18430.1;AT1G09630.1;AT2G33870.1;AT1G07410.1;AT5G59150.1;AT3G46830.1;AT1G28550.1	AT4G18800.1;AT5G45750.1;AT1G16920.1;AT5G60860.1;AT3G15060.1;AT4G18430.1;AT1G09630.1;AT2G33870.1	727	AT4G18800.1 | Symbols: ATHSGBP, ATRAB11B, ATRABA1D, RABA1d | RAB GTPase homolog A1D | chr4:10320156-10321339 REVERSE LENGTH=214;AT5G45750.1 | Symbols: AtRABA1c, RABA1c | RAB GTPase homolog A1C | chr5:18559318-18560639 FORWARD LENGTH=216;AT1G16920.1 | Symbo	Color2 [DarkGray]	1	4					-1		5	5	4	24.3	24.3	20.6	23.869	0	35.439	1231100000	13	21	20	-2.47903	-3.16857	-3.08088	-4.28926	-2.0235	-1.76152	-3.47634	-3.63976	-4.15487	-3.77866	-3.54779	-2.60105	-3.71481	-2.4222	-1.8399	-4.75405	-4.0939	-3.85724	-4.67884	-3.44223	-3.36755
+	0.953368	-1.96381	AT4G20850.1	AT4G20850.1	733	AT4G20850.1 | Symbols: TPP2 | tripeptidyl peptidase ii | chr4:11160935-11169889 REVERSE LENGTH=1380	Color2 [DarkGray]	1	4					-1		15	15	15	12.7	12.7	12.7	152.37	0	101.19	5425700000	69	86	9	-2.50453	-3.34076	-2.87379	-3.98081	-1.17474	-1.57743	-1.76886	-0.496857	-1.68479	-2.63681	-1.85324	-1.94285	-4.95647	-2.30643	-1.85551	-4.22267	-1.2766	-1.55586	-3.92413	-1.37404	-1.71141
+	1.87881	4.47583	AT4G25140.1	AT4G25140.1	752	AT4G25140.1 | Symbols: OLEO1, OLE1 | oleosin 1 | chr4:12900498-12901259 FORWARD LENGTH=173	Color2 [DarkGray]	1	4					-1		13	13	13	42.8	42.8	42.8	18.569	0	323.31	735950000000	5	568	0	1.07411	-0.599761	-1.52861	7.18821	5.10024	4.94095	3.11659	1.35215	-0.0642388	-0.313061	-2.43488	-1.57354	7.30996	4.91413	4.44737	3.27385	1.24247	1.12536	3.18258	1.67559	0.477919
+	1.663	2.05265	AT4G25740.2;AT4G25740.1;AT5G52650.1	AT4G25740.2;AT4G25740.1;AT5G52650.1	756	AT4G25740.2 | Symbols: | RNA binding Plectin/S10 domain-containing protein | chr4:13107488-13108751 REVERSE LENGTH=149;AT4G25740.1 | Symbols: | RNA binding Plectin/S10 domain-containing protein | chr4:13107488-13108751 REVERSE LENGTH=177;AT5G52650.1 | Sy	Color2 [DarkGray]	1	4					-1		3	3	3	19.5	19.5	19.5	16.368	0	29.88	4.0823e+09	7	34	15	-2.59308	-2.99582	-3.54798	-0.553188	-0.894315	-0.482756	-3.68298	-1.37736	-2.07615	-3.35073	-3.19183	-3.3556	-0.449161	-1.13095	-0.975186	-3.42265	-4.45266	-2.04009	-3.45381	-3.9637	-2.97127
+	4.04402	9.58113	AT4G26740.1	AT4G26740.1	758	AT4G26740.1 | Symbols: ATS1, CLO1, ATPXG1 | seed gene 1 | chr4:13473791-13475278 REVERSE LENGTH=245	Color2 [DarkGray]	1	4					-1		19	19	17	62.9	62.9	57.6	28.038	0	239.65	224610000000	11	361	6	-2.62187	-2.86879	-2.86636	4.05068	2.94981	4.29596	-1.06744	-1.01591	-3.92778	-3.3468	-4.24657	-3.72851	3.86253	4.09035	3.87554	-3.78303	-3.25049	-2.73101	-5.11573	-5.23685	-3.46864
+	1.33271	2.64779	AT4G27090.1	AT4G27090.1	759	AT4G27090.1 | Symbols: | Ribosomal protein L14 | chr4:13594104-13595187 REVERSE LENGTH=134	Color2 [DarkGray]	1	4					-1		9	9	4	45.5	45.5	17.2	15.505	0	222.78	9427500000	6	78	12	-3.09683	-4.5754	-2.5022	-0.952448	0.435323	0.190933	-1.15733	-0.0228683	-2.56093	-2.12361	-4.22181	-3.06575	-1.69857	-0.222615	-0.20463	-2.14561	-4.94435	-1.3684	-4.19521	-3.71522	-2.79963
+	3.05354	-1.20412	AT4G27160.1	AT4G27160.1	762	AT4G27160.1 | Symbols: AT2S3, SESA3 | seed storage albumin 3 | chr4:13611836-13612330 FORWARD LENGTH=164	Color2 [DarkGray]	1	4					-1		7	6	3	48.8	44.5	29.9	18.762	0	147.23	158020000000	8	192	0	3.27576	2.95657	3.04386	4.0586	3.53587	3.55237	2.35392	1.64621	1.45583	3.46658	2.31524	2.59261	3.38023	3.64492	3.191	2.25825	4.1667	-3.67079	3.99535	4.1802	4.05127
	0.00464296	-0.00499789	AT4G27170.1	AT4G27170.1	763	AT4G27170.1 | Symbols: SESA4, AT2S4 | seed storage albumin 4 | chr4:13613637-13614137 FORWARD LENGTH=166	Color2 [DarkGray]	1	4					-1		8	8	6	50.6	50.6	46.4	19.169	0	166.97	85225000000	8	176	1	2.74164	1.67282	1.08276	4.09636	2.54297	2.26188	2.95059	1.48263	1.11766	2.69082	1.48839	2.42209	3.7879	2.65527	2.18117	2.15681	3.50008	1.21793	2.99723	2.88777	2.24939
+	3.07839	2.56623	AT4G27500.1	AT4G27500.1	765	AT4G27500.1 | Symbols: PPI1 | proton pump interactor 1 | chr4:13743614-13745900 FORWARD LENGTH=612	Color2 [DarkGray]	1	4					-1		8	8	8	15.8	15.8	15.8	68.878	0	79.321	1.6774e+09	31	22	22	-2.86807	-2.50258	-3.85498	-4.60724	-1.49918	-3.09314	-3.59874	-4.05545	-4.10976	-2.79377	-2.76001	-2.42582	-4.34382	-3.89091	-1.39008	-3.41143	-4.59019	-3.92292	-2.83431	-3.3683	-3.58832
+	2.59888	2.53126	AT4G28510.1;AT5G44140.1	AT4G28510.1	772	AT4G28510.1 | Symbols: ATPHB1, PHB1 | prohibitin 1 | chr4:14084970-14086372 REVERSE LENGTH=288	Color2 [DarkGray]	1	4					-1		6	6	5	30.9	30.9	25.7	31.706	0	50.114	2.1019e+09	15	27	15	-3.69321	-3.37342	-2.82431	-1.93491	-1.96887	-2.36025	-4.71353	-2.40861	-4.15563	-3.49759	-4.21704	-3.34092	-1.74487	-1.82798	-1.70487	-3.79437	-4.12186	-4.47158	-3.368	-4.15122	-4.34612
+	3.94782	-3.36349	AT4G28520.1;AT4G28520.3;AT4G28520.2;AT4G28520.4	AT4G28520.1;AT4G28520.3;AT4G28520.2;AT4G28520.4	773	AT4G28520.1 | Symbols: CRU3, CRC | cruciferin 3 | chr4:14087596-14089617 FORWARD LENGTH=524;AT4G28520.3 | Symbols: CRU3, CRC | cruciferin 3 | chr4:14087596-14089617 FORWARD LENGTH=453;AT4G28520.2 | Symbols: CRU3, CRC | cruciferin 3 | chr4:14087596-14089229	Color2 [DarkGray]	1	4					-1		51	51	51	93.1	93.1	93.1	58.235	0	323.31	22987000000000	27	13759	0	8.02433	7.87299	7.78277	6.71664	7.26024	7.05073	8.2688	8.14396	7.89595	8.03667	7.8079	7.91226	7.05523	7.49898	7.31137	8.25911	8.35423	8.28318	8.18686	7.69389	7.7426
+	2.35454	-2.69027	AT4G31300.3;AT4G31300.1;AT4G31300.2	AT4G31300.3;AT4G31300.1;AT4G31300.2	781	AT4G31300.3 | Symbols: PBA1 | N-terminal nucleophile aminohydrolases (Ntn hydrolases) superfamily protein | chr4:15188927-15190935 FORWARD LENGTH=233;AT4G31300.1 | Symbols: PBA1 | N-terminal nucleophile aminohydrolases (Ntn hydrolases) superfamily protein	Color2 [DarkGray]	1	4					-1		4	4	4	17.6	17.6	17.6	25.151	0	63.634	3.3095e+09	13	45	15	-3.56293	-3.33457	-3.88812	-2.78241	-1.503	-2.98165	-4.54672	-0.0198438	-1.59166	-2.46397	-1.90125	-1.90639	-4.17224	-1.17976	-1.20383	-1.45627	-1.69711	-0.0465017	-3.43566	-2.03548	-2.21656
+	2.67607	-2.7764	AT4G34870.1	AT4G34870.1	802	AT4G34870.1 | Symbols: ROC5, ATCYP1 | rotamase cyclophilin 5 | chr4:16614451-16614969 FORWARD LENGTH=172	Color2 [DarkGray]	1	4					-1		6	6	4	37.8	37.8	32.6	18.378	0	113.75	10361000000	10	81	6	-0.389612	-0.572722	-0.547933	-2.52099	-2.73521	-2.36317	-4.37245	-1.45593	-0.899241	-0.74817	-0.380041	-0.982463	-3.22089	-2.04896	-1.98992	-4.47993	-3.32267	-2.17672	-0.898493	-0.692341	-0.352762
+	2.81311	-3.97113	AT4G35090.1;AT4G35090.2	AT4G35090.1;AT4G35090.2	803	AT4G35090.1 | Symbols: CAT2 | catalase 2 | chr4:16700937-16703215 REVERSE LENGTH=492;AT4G35090.2 | Symbols: CAT2 | catalase 2 | chr4:16701105-16703215 REVERSE LENGTH=474	Color2 [DarkGray]	1	4					-1		10	5	4	24.6	14.2	12.6	56.931	0	68.573	4.2865e+09	24	25	17	-1.33276	-2.8971	-2.53145	-3.69651	-2.50336	-3.10385	-4.29842	-1.54175	-4.69448	-1.76836	-3.56162	-1.67806	-4.15458	-4.73523	-3.72136	-2.55807	-4.74638	-4.64782	-0.823547	-1.00788	-0.692415
+	2.9274	4.58094	AT4G35100.2;AT4G35100.1;AT2G16850.1;AT5G60660.1	AT4G35100.2;AT4G35100.1	804	AT4G35100.2 | Symbols: PIP3 | plasma membrane intrinsic protein 3 | chr4:16708672-16709958 FORWARD LENGTH=280;AT4G35100.1 | Symbols: PIP3, PIP3A, PIP2;7, SIMIP | plasma membrane intrinsic protein 3 | chr4:16708672-16709958 FORWARD LENGTH=280	Color2 [DarkGray]	1	4					-1		4	4	4	29.6	29.6	29.6	29.742	0	141.52	9912400000	8	24	16	-2.4972	-3.73355	-3.75739	0.585839	1.87745	1.38287	-3.76805	-3.13225	-4.00292	-2.50586	-3.16056	-2.66666	-0.173673	1.20291	1.03916	2.44297	-4.35863	-4.44413	-2.80545	-3.93384	-3.45905
+	3.13718	3.28803	AT4G35790.1;AT4G35790.2;AT4G35790.3	AT4G35790.1;AT4G35790.2;AT4G35790.3	808	AT4G35790.1 | Symbols: ATPLDDELTA, PLDDELTA | phospholipase D delta | chr4:16955774-16959875 REVERSE LENGTH=868;AT4G35790.2 | Symbols: ATPLDDELTA, PLDDELTA | phospholipase D delta | chr4:16955774-16959875 REVERSE LENGTH=857;AT4G35790.3 | Symbols: ATPLDDELT	Color2 [DarkGray]	1	4					-1		18	18	18	28.6	28.6	28.6	98.916	0	171.51	6.405e+09	51	80	17	-3.116	-2.84084	-4.16938	-1.42917	-1.27904	-1.16269	-4.32189	-2.95355	-3.06569	-3.37856	-2.9365	-3.64747	-1.83037	-1.0586	-1.26636	-5.14855	-5.35358	-3.95396	-3.39018	-4.20137	-3.66628
+	2.43732	-3.61723	AT4G35830.1;AT4G35830.2	AT4G35830.1;AT4G35830.2	809	AT4G35830.1 | Symbols: ACO1 | aconitase 1 | chr4:16973007-16977949 REVERSE LENGTH=898;AT4G35830.2 | Symbols: ACO1 | aconitase 1 | chr4:16973007-16977278 REVERSE LENGTH=795	Color2 [DarkGray]	1	4					-1		20	20	12	30.1	30.1	18.3	98.151	0	170.12	10865000000	42	91	11	-0.900725	-0.878053	-0.687757	-3.79833	-3.61228	-3.8748	-4.3115	-2.03393	-2.57723	-1.19295	-0.600303	0.35289	-4.53643	-3.14233	-3.14524	-4.36039	-4.40144	-2.42626	-1.02729	-0.698634	-0.390722
+	0.898393	0.941171	AT4G35860.1;AT4G35860.2	AT4G35860.1;AT4G35860.2	810	AT4G35860.1 | Symbols: ATRABB1B, ATGB2, ATRAB2C, GB2 | GTP-binding 2 | chr4:16987118-16988839 REVERSE LENGTH=211;AT4G35860.2 | Symbols: ATRABB1B, ATGB2, ATRAB2C, GB2 | GTP-binding 2 | chr4:16987118-16988587 REVERSE LENGTH=165	Color2 [DarkGray]	1	4					-1		6	6	3	34.1	34.1	22.3	23.175	0	69.381	1091200000	15	24	20	-2.53882	-4.09352	-2.58433	-4.76231	-2.08139	-1.93547	-4.58866	-3.45578	-4.67672	-3.38651	-3.39069	-3.34744	-3.84711	-2.26086	-2.05269	-3.62411	-4.99454	-5.14372	-3.0996	-4.35535	-3.05555
+	2.95536	-4.61873	AT4G36195.2;AT4G36195.3;AT4G36195.1;AT4G36190.1	AT4G36195.2;AT4G36195.3;AT4G36195.1;AT4G36190.1	811	AT4G36195.2 | Symbols: | Serine carboxypeptidase S28 family protein | chr4:17127202-17129787 FORWARD LENGTH=477;AT4G36195.3 | Symbols: | Serine carboxypeptidase S28 family protein | chr4:17127202-17129787 FORWARD LENGTH=488;AT4G36195.1 | Symbols: | Seri	Color2 [DarkGray]	1	4					-1		16	16	14	37.1	37.1	33.3	53.711	0	252.63	13947000000	25	118	7	-1.55929	-0.388746	-0.629092	-2.70686	-2.82201	-2.07068	-3.08935	-1.63929	-0.0307331	-0.772718	0.348927	-0.408262	-4.23339	-2.31486	-2.6469	-3.99236	-2.60599	-1.87055	-0.928382	-0.0522921	0.145667
+	0.73018	1.93055	AT4G36700.1	AT4G36700.1	814	AT4G36700.1 | Symbols: | RmlC-like cupins superfamily protein | chr4:17298443-17300337 REVERSE LENGTH=522	Color2 [DarkGray]	1	4					-1		4	4	4	12.6	12.6	12.6	59.084	0	224.17	12523000000	16	80	7	-3.14382	-3.53478	-2.54844	0.0700092	0.90002	1.04114	-1.36386	0.465097	-0.808721	-2.41184	-3.19389	-3.37736	-0.842233	-0.300369	0.244182	-3.50366	-1.14464	-1.77775	-4.38992	-0.74552	-1.01531
+	2.89411	-2.7333	AT4G38740.1;AT2G21130.1	AT4G38740.1	821	AT4G38740.1 | Symbols: ROC1 | rotamase CYP 1 | chr4:18083620-18084138 REVERSE LENGTH=172	Color2 [DarkGray]	1	4					-1		11	11	11	83.7	83.7	83.7	18.373	0	220.97	69205000000	11	278	0	1.24255	0.99574	1.5174	-0.783504	-0.602229	-0.349219	0.0684029	0.239959	1.02884	1.12265	1.79082	1.44754	-0.748758	-0.172848	-0.327114	-0.00484022	0.434275	-0.421063	1.36353	1.5184	1.37601
+	0.759217	-2.31975	AT4G39260.3;AT4G39260.2;AT4G39260.1;AT4G39260.4	AT4G39260.3;AT4G39260.2;AT4G39260.1;AT4G39260.4	824	AT4G39260.3 | Symbols: CCR1, ATGRP8, GR-RBP8, GRP8 | cold, circadian rhythm, and RNA binding 1 | chr4:18274166-18274958 REVERSE LENGTH=92;AT4G39260.2 | Symbols: CCR1, ATGRP8, GR-RBP8, GRP8 | cold, circadian rhythm, and RNA binding 1 | chr4:18274166-1827495	Color2 [DarkGray]	1	4					-1		3	2	2	35.9	23.9	23.9	10.23	0	18.7	3.0374e+09	7	20	23	-3.61475	-3.48352	-4.29802	0.036131	-0.170004	0.0609243	-4.20722	-3.96152	-3.34459	-2.99713	-2.82494	-2.43958	-4.91042	-4.19442	-4.09228	-3.18151	-4.70061	-3.76347	-3.72348	-3.50209	0.100586
	0.621326	1.01029	AT4G39730.1;AT2G22170.1	AT4G39730.1	825	AT4G39730.1 | Symbols: | Lipase/lipooxygenase, PLAT/LH2 family protein | chr4:18432950-18433581 FORWARD LENGTH=181	Color2 [DarkGray]	1	4					-1		3	3	3	17.1	17.1	17.1	20.136	0	30.011	2.064e+09	4	37	19	-2.6673	-3.19289	-3.98258	-1.83212	-1.03914	-0.888957	-4.18729	-3.5526	-3.53583	-3.65449	-2.90188	-3.32488	-2.00858	-1.32751	-1.37858	-4.64077	-3.58145	-3.93392	-3.28179	-3.38521	-3.72615
+	2.82627	-1.95778	AT5G01300.1;AT5G01300.2	AT5G01300.1	826	AT5G01300.1 | Symbols: | PEBP (phosphatidylethanolamine-binding protein) family protein | chr5:121643-122448 REVERSE LENGTH=162	Color2 [DarkGray]	1	4					-1		9	9	9	51.2	51.2	51.2	17.823	0	269.35	27473000000	10	89	3	0.433352	0.971693	1.64117	-5.33446	-0.335805	0.185818	-2.66443	-0.104679	-0.87539	1.97031	1.26629	1.00648	-1.06258	0.192294	-0.064423	-0.247223	-3.69683	-0.137472	0.497184	0.631999	0.522995
+	3.68893	-5.4895	AT5G01670.1;AT5G01670.2	AT5G01670.1;AT5G01670.2	829	AT5G01670.1 | Symbols: | NAD(P)-linked oxidoreductase superfamily protein | chr5:252000-253856 FORWARD LENGTH=322;AT5G01670.2 | Symbols: | NAD(P)-linked oxidoreductase superfamily protein | chr5:252000-253856 FORWARD LENGTH=349	Color2 [DarkGray]	1	4					-1		29	29	29	85.1	85.1	85.1	36.58	0	323.31	71673000000	21	300	0	1.91374	1.5087	1.80791	-2.09333	-1.53634	-1.23789	-0.951959	0.0772762	1.11888	2.07897	1.66918	1.92199	-1.52855	-0.593865	-0.454326	-0.324894	-1.8415	-0.562321	1.43587	1.2298	1.03404
+	3.45345	-5.25547	AT5G02240.1	AT5G02240.1	831	AT5G02240.1 | Symbols: | NAD(P)-binding Rossmann-fold superfamily protein | chr5:451502-452984 FORWARD LENGTH=253	Color2 [DarkGray]	1	4					-1		15	15	13	68.8	68.8	65.6	27.103	0	323.31	29692000000	14	160	7	0.289611	0.332875	0.938186	-4.96305	-2.48917	-1.88351	-2.45779	-0.980932	0.390371	0.563043	1.08331	-0.244709	-4.60966	-2.56324	-1.98906	-3.66103	-4.11011	-3.1439	-0.502055	0.71368	0.493335
	0.164048	-0.448495	AT5G02870.2;AT5G02870.1	AT5G02870.2;AT5G02870.1	835	AT5G02870.2 | Symbols: | Ribosomal protein L4/L1 family | chr5:657830-659526 FORWARD LENGTH=406;AT5G02870.1 | Symbols: | Ribosomal protein L4/L1 family | chr5:657830-659526 FORWARD LENGTH=407	Color2 [DarkGray]	1	4					-1		14	4	4	37.7	10.8	10.8	44.592	0	36.136	1376300000	18	14	20	-3.2577	-4.10309	-2.81673	-1.7906	-1.44361	-1.05559	-2.59126	-3.18282	-4.10221	-2.97642	-2.52937	-2.9835	-2.02349	-1.73451	-1.54532	-3.63225	-4.94453	-3.35445	-4.00172	-4.09418	-2.77915
+	2.98349	-4.02715	AT5G03860.2;AT5G03860.1	AT5G03860.2;AT5G03860.1	838	AT5G03860.2 | Symbols: MLS | malate synthase | chr5:1032276-1034527 REVERSE LENGTH=562;AT5G03860.1 | Symbols: MLS | malate synthase | chr5:1032276-1034527 REVERSE LENGTH=562	Color2 [DarkGray]	1	4					-1		17	17	17	30.2	30.2	30.2	63.886	0	230.3	15520000000	27	129	3	-0.0222805	-0.866021	-1.06439	-2.22244	-1.65131	-1.73989	-0.726022	0.14675	-1.31684	-1.19368	-0.620232	-0.053726	-2.6015	-1.71023	-1.76749	-0.653897	-0.526622	-0.744577	-1.77911	-0.340482	-0.711455
+	1.88286	-1.96959	AT5G04430.1;AT5G04430.2	AT5G04430.1;AT5G04430.2	839	AT5G04430.1 | Symbols: BTR1, BTR1S | binding to TOMV RNA 1L (long form) | chr5:1250602-1253523 REVERSE LENGTH=313;AT5G04430.2 | Symbols: BTR1, BTR1L | binding to TOMV RNA 1L (long form) | chr5:1250602-1253523 REVERSE LENGTH=334	Color2 [DarkGray]	1	4					-1		6	6	6	22.7	22.7	22.7	33.82	0	45.617	3.1774e+09	19	25	14	-3.23108	-1.87841	-2.41429	-3.08748	-4.66052	-4.91151	-3.40729	-3.36588	-1.76656	-1.02636	-1.80879	-1.36478	-3.2389	-2.50058	-2.20417	-3.62512	-4.47857	-3.9521	-1.33397	-1.96861	-2.1409
+	2.02132	-3.01276	AT5G06060.1;AT2G29350.2;AT2G29350.3;AT2G29290.1;AT2G29310.2;AT2G29310.1;AT2G29290.2;AT2G29370.1;AT2G29350.1;AT2G29360.1	AT5G06060.1	843	AT5G06060.1 | Symbols: | NAD(P)-binding Rossmann-fold superfamily protein | chr5:1824066-1825833 REVERSE LENGTH=264	Color2 [DarkGray]	1	4					-1		11	11	11	40.5	40.5	40.5	28.292	0	89.969	4905700000	14	51	16	-1.31762	-1.51015	-1.45541	-4.63409	-4.08476	-3.89715	-2.73379	-2.33735	-1.18272	-1.422	-0.843037	-1.37833	-3.76681	-3.92098	-4.47411	-4.66887	-4.2976	-5.17755	-3.12791	-1.73315	-1.67695
+	2.14998	-3.62151	AT5G07030.1	AT5G07030.1	845	AT5G07030.1 | Symbols: | Eukaryotic aspartyl protease family protein | chr5:2183600-2185717 REVERSE LENGTH=455	Color2 [DarkGray]	1	4					-1		20	20	20	55.6	55.6	55.6	48.694	0	211.06	34218000000	24	201	2	1.03214	0.738797	0.940121	-4.0776	-0.824059	-0.557247	-0.580922	0.123197	0.631091	1.07027	0.628975	0.643483	-2.38706	-0.784821	-0.835515	-1.29474	-1.32877	-0.726148	-0.0198495	0.391728	0.145873
+	1.17279	4.52994	AT5G07190.2;AT5G07190.1	AT5G07190.2;AT5G07190.1	846	AT5G07190.2 | Symbols: ATS3 | seed gene 3 | chr5:2237783-2238488 FORWARD LENGTH=185;AT5G07190.1 | Symbols: ATS3 | seed gene 3 | chr5:2237610-2238488 FORWARD LENGTH=213	Color2 [DarkGray]	1	4					-1		8	8	8	50.3	50.3	50.3	19.874	0	313.93	40925000000	9	129	8	-2.84236	-0.42712	-0.438753	2.2034	3.10777	3.24091	-2.69004	0.346929	0.651441	-3.1417	0.39655	-0.287424	2.69378	2.80442	2.98699	-4.22846	-4.5397	-4.67684	-4.50933	0.635486	1.17377
+	2.38077	3.79315	AT5G08690.1;AT5G08670.1;AT5G08680.1	AT5G08690.1;AT5G08670.1;AT5G08680.1	854	AT5G08690.1 | Symbols: | ATP synthase alpha/beta family protein | chr5:2825739-2828352 FORWARD LENGTH=556;AT5G08670.1 | Symbols: | ATP synthase alpha/beta family protein | chr5:2818395-2821149 REVERSE LENGTH=556;AT5G08680.1 | Symbols: | ATP synthase alp	Color2 [DarkGray]	1	4					-1		25	25	24	65.3	65.3	63.3	59.712	0	323.31	65979000000	30	428	2	-2.99679	-4.38513	-4.25587	0.760282	0.915272	1.27553	0.676489	1.24327	-0.419706	-3.4681	-2.21222	-2.6444	0.578933	1.11119	1.21657	0.97875	1.80789	1.54714	-3.09861	-4.19884	-1.98045
+	3.02332	-2.38218	AT5G09590.1;AT4G37910.1;AT4G32208.1	AT5G09590.1	856	AT5G09590.1 | Symbols: MTHSC70-2, HSC70-5 | mitochondrial HSO70 2 | chr5:2975721-2978508 FORWARD LENGTH=682	Color2 [DarkGray]	1	4					-1		16	14	14	23.2	20.5	20.5	72.99	0	96.814	4594000000	38	65	10	-3.01478	-1.6529	-1.86353	-3.52394	-2.99168	-2.8397	-4.76976	-2.15217	-1.7588	-1.42378	-0.979664	-1.32394	-3.98308	-2.53339	-3.13105	-4.08591	-3.592	-4.63372	-1.11049	-0.864098	-1.30759
+	4.47318	-4.79695	AT5G09640.1	AT5G09640.1	857	AT5G09640.1 | Symbols: SNG2, SCPL19 | serine carboxypeptidase-like 19 | chr5:2988373-2990966 FORWARD LENGTH=465	Color2 [DarkGray]	1	4					-1		12	12	12	42.6	42.6	42.6	52.578	0	206.61	15380000000	22	103	8	-0.000543396	0.434714	0.506135	-3.53776	-1.77217	-2.48256	-4.47069	-0.68262	-0.321852	-0.216416	0.489787	0.140051	-3.67106	-1.97214	-1.88053	-2.91728	-3.31298	-1.10965	-0.525867	-0.709185	-0.457409
	0.100518	0.227402	AT5G09810.1;AT3G18780.1;AT3G18780.2;AT1G49240.1	AT5G09810.1	858	AT5G09810.1 | Symbols: ACT7 | actin 7 | chr5:3052809-3054220 FORWARD LENGTH=377	Color2 [DarkGray]	1	4					-1		10	10	4	38.2	38.2	16.7	41.735	0	148.68	7.8915e+09	21	87	8	-2.78836	-3.56224	-2.37111	-1.04815	-0.333703	-0.906124	-3.51311	-2.53042	-2.5769	-1.9563	-1.65642	-1.87867	-1.65149	-0.707874	-0.124889	-2.85426	-3.70783	-4.42759	-3.01024	-1.65164	-1.39389
+	2.80537	-5.42646	AT5G10160.1	AT5G10160.1	860	AT5G10160.1 | Symbols: | Thioesterase superfamily protein | chr5:3185819-3187159 FORWARD LENGTH=219	Color2 [DarkGray]	1	4					-1		8	8	5	30.1	30.1	20.1	24.123	0	60.54	14582000000	14	83	3	0.310511	-0.186203	-0.110485	-1.06629	-1.03182	-1.05631	0.203982	-0.388462	0.0765077	-0.171726	0.310308	-0.413565	-1.27545	-1.94362	-0.857497	-0.354546	-0.427229	-0.537597	0.259942	0.936324	0.250461
+	2.88619	-3.11151	AT5G10540.1;AT5G65620.1	AT5G10540.1;AT5G65620.1	864	AT5G10540.1 | Symbols: | Zincin-like metalloproteases family protein | chr5:3328119-3332462 FORWARD LENGTH=701;AT5G65620.1 | Symbols: | Zincin-like metalloproteases family protein | chr5:26221951-26225784 FORWARD LENGTH=791	Color2 [DarkGray]	1	4					-1		6	6	6	12	12	12	79.043	0	76.242	2.0784e+09	41	22	19	-2.06502	-2.90633	-1.5453	-4.76003	-4.51215	-3.65553	-4.08507	-4.70329	-3.1037	-3.01183	-1.65737	-2.12565	-4.08171	-3.44924	-3.45876	-4.87025	-3.14621	-4.60217	-2.09871	-1.99932	-1.99192
+	1.99523	-3.53847	AT5G12030.1;AT5G12020.1	AT5G12030.1	871	AT5G12030.1 | Symbols: AT-HSP17.6A, HSP17.6, HSP17.6A | heat shock protein 17.6A | chr5:3884214-3884684 REVERSE LENGTH=156	Color2 [DarkGray]	1	4					-1		8	8	8	36.5	36.5	36.5	17.685	0	172.42	18466000000	8	98	4	0.158756	-0.0130965	0.234215	-2.07012	-1.12621	-0.34662	-4.48112	-0.391181	-0.425772	-0.111186	-0.0384202	-0.662037	-1.49259	-0.708462	-0.595154	-3.262	-1.00615	-0.224726	-0.175346	0.572007	-0.164662
+	3.91991	-5.53808	AT5G13420.1	AT5G13420.1	877	AT5G13420.1 | Symbols: | Aldolase-type TIM barrel family protein | chr5:4302080-4304212 REVERSE LENGTH=438	Color2 [DarkGray]	1	4					-1		15	15	15	50	50	50	47.698	0	310.87	15622000000	28	139	11	-0.263707	0.321986	0.434597	-4.35628	-3.29216	-3.64022	-3.7768	-1.97877	-0.631071	-0.0353856	-0.791219	-0.494589	-4.72851	-3.14035	-2.60625	-3.88981	-4.22464	-2.75222	-0.266045	-0.303334	-0.0875293
+	1.61929	1.93767	AT5G13450.1;AT5G13450.2	AT5G13450.1;AT5G13450.2	879	AT5G13450.1 | Symbols: ATP5 | delta subunit of Mt ATP synthase | chr5:4310558-4311941 REVERSE LENGTH=238;AT5G13450.2 | Symbols: ATP5 | delta subunit of Mt ATP synthase | chr5:4310558-4311941 REVERSE LENGTH=190	Color2 [DarkGray]	1	4					-1		6	6	6	34.9	34.9	34.9	26.321	0	44.906	1.8831e+09	16	26	14	-2.78833	-3.18274	-3.56854	-1.47883	-2.03766	-1.77414	-4.03555	-1.7624	-2.64273	-2.87576	-4.16308	-3.13294	-3.65876	-1.73265	-1.84514	-1.98547	-5.99204	-1.58545	-4.6908	-3.52081	-3.0074
+	1.69094	-2.25151	AT5G13980.1;AT5G13980.2;AT5G13980.3	AT5G13980.1;AT5G13980.2;AT5G13980.3	884	AT5G13980.1 | Symbols: | Glycosyl hydrolase family 38 protein | chr5:4508626-4514334 FORWARD LENGTH=1024;AT5G13980.2 | Symbols: | Glycosyl hydrolase family 38 protein | chr5:4508626-4514334 FORWARD LENGTH=1024;AT5G13980.3 | Symbols: | Glycosyl hydrolase	Color2 [DarkGray]	1	4					-1		10	10	10	13.1	13.1	13.1	115.9	0	101.23	2.9793e+09	46	27	17	-3.40213	-3.8097	-0.920227	-4.3391	-3.89463	-3.44789	-4.77606	-1.23365	-1.46596	-1.26705	-1.25409	-1.66903	-5.46129	-3.32783	-3.00856	-4.11457	-4.45078	-2.07533	-3.30603	-1.9567	-1.71223
	0.212277	1.29719	AT5G14030.4;AT5G14030.3;AT5G14030.2;AT5G14030.1	AT5G14030.4;AT5G14030.3;AT5G14030.2;AT5G14030.1	885	AT5G14030.4 | Symbols: | translocon-associated protein beta (TRAPB) family protein | chr5:4526878-4528253 FORWARD LENGTH=195;AT5G14030.3 | Symbols: | translocon-associated protein beta (TRAPB) family protein | chr5:4526878-4528253 FORWARD LENGTH=195;AT5G	Color2 [DarkGray]	1	4					-1		3	3	3	15.9	15.9	15.9	21.104	0	127.91	7.0909e+09	8	33	13	-3.09999	-3.75125	-3.23283	-0.880677	0.745528	0.922635	-3.37974	-0.402954	-0.81798	-4.37135	-2.89064	-2.67926	-0.192555	0.869753	-0.336083	-2.96358	-4.12748	-1.69128	-3.51467	-1.34795	-4.14641
+	3.58822	-4.97158	AT5G14780.1	AT5G14780.1	889	AT5G14780.1 | Symbols: FDH | formate dehydrogenase | chr5:4777043-4779190 FORWARD LENGTH=384	Color2 [DarkGray]	1	4					-1		20	20	20	54.9	54.9	54.9	42.409	0	211.45	27815000000	21	162	8	0.995748	0.0449875	0.420279	-4.86399	-3.53168	-3.34501	-5.02334	-1.83102	-0.602082	0.448352	0.385306	0.470097	-3.48822	-1.93192	-1.27742	-3.53424	-5.21695	-1.89712	0.103869	0.237322	0.526323
+	3.34767	4.78234	AT5G15090.2;AT5G15090.1	AT5G15090.2;AT5G15090.1	890	AT5G15090.2 | Symbols: VDAC3 | voltage dependent anion channel 3 | chr5:4889641-4891389 REVERSE LENGTH=274;AT5G15090.1 | Symbols: VDAC3, ATVDAC3 | voltage dependent anion channel 3 | chr5:4889641-4891389 REVERSE LENGTH=274	Color2 [DarkGray]	1	4					-1		14	10	10	57.7	52.9	52.9	29.21	0	304.93	13204000000	13	98	14	-2.92767	-3.46764	-3.82339	0.220029	0.557087	0.40454	-4.13314	-2.63523	-3.14149	-3.41586	-3.85929	-4.11926	-0.252743	0.220407	0.660122	-3.86705	-3.89471	-3.36973	-4.03917	-2.92464	-4.31859
+	2.38201	2.96259	AT5G15200.1;AT5G15200.2;AT5G39850.1	AT5G15200.1;AT5G15200.2;AT5G39850.1	891	AT5G15200.1 | Symbols: | Ribosomal protein S4 | chr5:4935124-4936334 REVERSE LENGTH=198;AT5G15200.2 | Symbols: | Ribosomal protein S4 | chr5:4935602-4936334 REVERSE LENGTH=156;AT5G39850.1 | Symbols: | Ribosomal protein S4 | chr5:15950053-15951171 FORWAR	Color2 [DarkGray]	1	4					-1		13	13	13	52.5	52.5	52.5	23.036	0	163.54	14424000000	11	108	14	-2.88289	-3.51528	-2.72116	0.539357	0.956736	0.845507	-1.66495	-0.6402	-4.00336	-3.1616	-3.53211	-3.94247	0.676229	0.602405	0.494285	-4.85297	-4.08414	-2.77125	-2.72226	-3.66385	-4.38
+	2.17217	2.87548	AT5G16130.1	AT5G16130.1	894	AT5G16130.1 | Symbols: | Ribosomal protein S7e family protein | chr5:5268984-5269912 FORWARD LENGTH=190	Color2 [DarkGray]	1	4					-1		9	9	7	34.7	34.7	29.5	22.06	0	90.895	4.0192e+09	8	56	17	-3.71507	-3.30953	-2.44973	-1.17255	-0.85495	-0.547823	-3.83702	-1.59931	-4.58521	-2.64434	-2.82835	-3.55557	-1.18391	-1.4112	-0.832204	-3.53362	-3.08614	-4.48316	-2.91546	-4.66572	-4.49387
+	2.88655	-4.2125	AT5G16970.1;AT5G16990.1;AT5G16980.1;AT5G16980.2;AT5G17000.1	AT5G16970.1	902	AT5G16970.1 | Symbols: AT-AER, AER | alkenal reductase | chr5:5576291-5578001 REVERSE LENGTH=345	Color2 [DarkGray]	1	4					-1		9	9	9	31.9	31.9	31.9	38.133	0	77.135	8.2867e+09	18	60	10	-0.658172	-0.380176	-0.639259	-3.97376	-3.28525	-3.45417	-3.61048	-2.81788	-1.45024	-0.636378	-0.8296	-0.838258	-5.03547	-3.39262	-3.12369	-3.43378	-4.13976	-3.10905	-1.70438	-1.07337	-0.564838
+	2.8646	-5.12879	AT5G17310.2;AT5G17310.1	AT5G17310.2;AT5G17310.1	903	AT5G17310.2 | Symbols: UGP2 | UDP-glucose pyrophosphorylase 2 | chr5:5696955-5700845 REVERSE LENGTH=470;AT5G17310.1 | Symbols: UGP2, AtUGP2 | UDP-glucose pyrophosphorylase 2 | chr5:5696955-5699671 REVERSE LENGTH=390	Color2 [DarkGray]	1	4					-1		34	34	18	72.6	72.6	41.1	51.919	0	323.31	65494000000	29	354	0	2.04146	1.85421	1.83961	-1.90353	-1.3783	-1.28033	-0.863209	-0.140131	1.41799	2.12002	2.29187	2.26415	-1.11578	-0.908417	-0.58352	0.0267725	-1.92168	-0.138718	1.75033	1.64558	1.95814
+	2.07302	-3.62735	AT5G17920.2;AT5G17920.1;AT3G03780.3;AT3G03780.2;AT3G03780.1;AT5G20980.2;AT5G20980.1;AT2G43800.1	AT5G17920.2;AT5G17920.1	907	AT5G17920.2 | Symbols: ATCIMS | Cobalamin-independent synthase family protein | chr5:5935771-5939195 FORWARD LENGTH=765;AT5G17920.1 | Symbols: ATCIMS, ATMETS, ATMS1 | Cobalamin-independent synthase family protein | chr5:5935771-5939195 FORWARD LENGTH=765	Color2 [DarkGray]	1	4					-1		30	30	30	42.6	42.6	42.6	84.356	0	316.63	39425000000	38	252	0	0.690055	1.03978	1.07903	-2.23289	-1.68843	-1.20089	-1.13856	-0.557125	-1.05294	0.734567	0.933025	1.64418	-2.72196	-1.73891	-1.06904	-0.703818	-1.57457	-0.580992	-0.41454	0.539188	0.877071
+	2.55836	-3.73437	AT5G18170.1;AT3G03910.1	AT5G18170.1	908	AT5G18170.1 | Symbols: GDH1 | glutamate dehydrogenase 1 | chr5:6006172-6008248 FORWARD LENGTH=411	Color2 [DarkGray]	1	4					-1		12	12	11	41.6	41.6	39.2	44.524	0	130.63	7.704e+09	21	66	6	-0.834543	-1.65401	-1.17554	-3.65743	-2.61858	-2.85206	-1.91791	-1.25343	-0.626757	-0.679683	-0.776017	-1.28522	-4.41859	-2.89652	-2.40435	-1.61955	-2.7852	-1.38229	-1.21883	-1.1641	-0.869805
+	3.79236	2.95176	AT5G18380.2;AT5G18380.1;AT5G18380.3;AT3G04230.1	AT5G18380.2;AT5G18380.1;AT5G18380.3;AT3G04230.1	909	AT5G18380.2 | Symbols: | Ribosomal protein S5 domain 2-like superfamily protein | chr5:6090128-6090693 REVERSE LENGTH=144;AT5G18380.1 | Symbols: | Ribosomal protein S5 domain 2-like superfamily protein | chr5:6090253-6090693 REVERSE LENGTH=146;AT5G18380.	Color2 [DarkGray]	1	4					-1		8	8	2	50.7	50.7	8.3	16.544	0	75.03	6.4308e+09	10	49	16	-3.45703	-3.65342	-3.13186	-0.142788	0.385945	0.614639	-0.549235	-0.309506	-3.66893	-2.70401	-3.41465	-3.25174	-0.308912	0.0394156	0.30121	-3.68596	-4.66615	-4.3443	-3.73302	-3.15634	-3.45982
	0.0374515	0.132471	AT5G19510.1;AT5G12110.1	AT5G19510.1	912	AT5G19510.1 | Symbols: | Translation elongation factor EF1B/ribosomal protein S6 family protein | chr5:6581854-6583137 REVERSE LENGTH=224	Color2 [DarkGray]	1	4					-1		8	8	7	38.4	38.4	35.3	24.201	0	76.224	8.1906e+09	10	50	10	-0.299598	-1.28572	0.113282	-4.62279	-1.56894	-1.04045	-3.36578	-1.51262	-1.13647	0.662352	-1.28354	-3.78103	-4.47293	-1.00577	-1.08875	-3.88068	-4.77303	-3.34683	-0.768314	-4.2383	-0.877325
+	3.15514	-2.28955	AT5G19550.1;AT1G62800.1;AT1G62800.2	AT5G19550.1	913	AT5G19550.1 | Symbols: ASP2, AAT2 | aspartate aminotransferase 2 | chr5:6598201-6601597 FORWARD LENGTH=405	Color2 [DarkGray]	1	4					-1		7	7	6	20.5	20.5	18.3	44.266	0	48.766	3.0169e+09	27	26	13	-1.25039	-1.778	-2.42795	-4.36326	-3.66784	-3.65689	-3.79501	-3.51231	-2.25945	-1.28923	-1.70748	-1.82946	-4.33606	-3.82305	-2.8255	-4.02485	-3.90712	-3.00003	-1.45577	-2.03905	-1.65483
+	3.02381	-4.95851	AT5G55190.1;AT5G20020.1;AT5G20010.1	AT5G55190.1;AT5G20020.1;AT5G20010.1	916	AT5G55190.1 | Symbols: RAN3, ATRAN3 | RAN GTPase 3 | chr5:22392285-22393957 FORWARD LENGTH=221;AT5G20020.1 | Symbols: RAN2 | RAS-related GTP-binding nuclear protein 2 | chr5:6762817-6764381 FORWARD LENGTH=221;AT5G20010.1 | Symbols: RAN-1, RAN1, ATRAN1 | RA	Color2 [DarkGray]	1	4					-1		6	6	6	36.7	36.7	36.7	25.079	0	86.687	9293300000	11	63	10	-0.716916	-0.0847712	-0.583205	-4.78976	-2.18555	-2.42228	-3.45635	-2.26856	-0.25301	-0.951652	0.0184119	-0.0282525	-3.68084	-2.61138	-2.10998	-4.42228	-4.06623	-5.03623	-0.732888	0.304392	0.219135
+	2.10015	2.49238	AT5G20290.1;AT5G59240.1	AT5G20290.1	917	AT5G20290.1 | Symbols: | Ribosomal protein S8e family protein | chr5:6851695-6853012 REVERSE LENGTH=222	Color2 [DarkGray]	1	4					-1		9	9	9	41	41	41	24.993	0	135.76	13064000000	9	76	16	-2.93673	-3.9659	-3.97415	0.434423	0.489752	0.561525	-3.14552	-0.342797	-4.28376	-2.39868	-3.6233	-2.74731	0.0417464	0.311431	0.349236	-4.0225	-4.31972	-4.77032	-3.89993	-2.43333	-2.61593
+	3.54341	-4.42244	AT5G22470.1	AT5G22470.1	923	AT5G22470.1 | Symbols: | NAD+ ADP-ribosyltransferases;NAD+ ADP-ribosyltransferases | chr5:7447045-7450743 FORWARD LENGTH=814	Color2 [DarkGray]	1	4					-1		15	15	15	25.2	25.2	25.2	91.405	0	302.14	13148000000	41	86	13	-0.26749	-0.0293933	0.0820857	-5.18128	-2.45375	-4.23029	-4.4328	-1.51359	-2.14076	-0.486823	-0.198834	0.756316	-4.41525	-3.90484	-1.68988	-3.30382	-4.0977	-4.00592	-1.28532	-0.54798	-0.328031
+	1.49642	-3.10993	AT5G26000.2;AT5G26000.1;AT5G25980.3;AT5G25980.1;AT5G25980.2	AT5G26000.2;AT5G26000.1	930	AT5G26000.2 | Symbols: TGG1, BGLU38 | thioglucoside glucohydrolase 1 | chr5:9080009-9082347 REVERSE LENGTH=456;AT5G26000.1 | Symbols: TGG1, BGLU38 | thioglucoside glucohydrolase 1 | chr5:9079678-9082347 REVERSE LENGTH=541	Color2 [DarkGray]	1	4					-1		11	11	11	25.9	25.9	25.9	51.481	0	91.714	6.6014e+09	24	61	10	-1.04298	-0.841537	-0.862266	-3.99626	-3.57699	-3.94713	-4.05917	-2.02121	-1.96167	-0.567061	-0.485435	-0.776106	-4.78004	-2.6972	-3.71916	-1.65497	-4.4704	-1.47959	-3.56809	-0.808721	-0.617156
+	2.21643	3.28399	AT5G27850.1	AT5G27850.1	936	AT5G27850.1 | Symbols: | Ribosomal protein L18e/L15 superfamily protein | chr5:9873169-9874297 FORWARD LENGTH=187	Color2 [DarkGray]	1	4					-1		10	10	3	52.9	52.9	16	20.967	0	86.619	5124400000	10	39	18	-3.13642	-2.57155	-3.68984	0.471719	-0.0395887	0.528995	-4.38796	-2.75462	-4.53324	-2.51068	-2.02572	-2.74444	0.322396	-0.081146	0.280697	-4.88372	-3.80078	-4.94803	-3.86797	-2.85952	-4.7196
+	4.36019	-4.87311	AT5G28840.2;AT5G28840.1	AT5G28840.2;AT5G28840.1	940	AT5G28840.2 | Symbols: GME | GDP-D-mannose 3,5-epimerase | chr5:10862472-10864024 REVERSE LENGTH=377;AT5G28840.1 | Symbols: GME | GDP-D-mannose 3,5-epimerase | chr5:10862472-10864024 REVERSE LENGTH=377	Color2 [DarkGray]	1	4					-1		6	6	6	18	18	18	42.758	0	53.026	5140800000	23	36	11	-0.504928	-1.13429	-0.919974	-4.26459	-3.21613	-3.49513	-3.85445	-1.87845	-1.26242	-0.575962	0.015528	-0.760978	-4.05981	-5.53833	-2.9177	-3.39152	-3.52491	-2.0472	-0.877163	-0.32379	-0.640781
+	1.50377	-3.25057	AT5G35360.3;AT5G35360.1;AT5G35360.2	AT5G35360.3;AT5G35360.1;AT5G35360.2	942	AT5G35360.3 | Symbols: CAC2 | acetyl Co-enzyme a carboxylase biotin carboxylase subunit | chr5:13584300-13588163 FORWARD LENGTH=555;AT5G35360.1 | Symbols: CAC2 | acetyl Co-enzyme a carboxylase biotin carboxylase subunit | chr5:13584300-13588268 FORWARD LEN	Color2 [DarkGray]	1	4					-1		10	10	10	20.4	20.4	20.4	60.77	0	72.034	5395600000	31	47	12	-1.44	-1.42426	-1.72831	-4.24546	-2.94473	-4.11524	-4.29948	-1.33284	-1.65895	-1.83712	-1.05819	-0.743358	-2.38175	-2.85895	-2.88811	-3.28338	-3.11241	-1.97515	-3.8418	-1.05576	-1.43069
+	1.51629	-2.60014	AT5G35590.1	AT5G35590.1	944	AT5G35590.1 | Symbols: PAA1 | proteasome alpha subunit A1 | chr5:13765417-13767768 REVERSE LENGTH=246	Color2 [DarkGray]	1	4					-1		11	11	6	49.6	49.6	30.9	27.294	0	110.55	7.3654e+09	19	84	8	-2.37983	-1.29825	-1.98883	-3.78954	-2.09107	-1.78099	-1.5194	-0.565133	-1.3526	-1.52557	-1.23541	-1.94224	-4.70698	-2.28267	-2.03603	-1.44959	-0.891808	-0.705179	-3.0421	-1.57701	-1.95526
+	2.92005	3.11893	AT5G35660.1	AT5G35660.1	945	AT5G35660.1 | Symbols: | Glycine-rich protein family | chr5:13852609-13853717 REVERSE LENGTH=343	Color2 [DarkGray]	1	4					-1		2	2	2	10.8	10.8	10.8	31.628	0	237.73	3.1837e+09	20	32	18	-3.33573	-3.08582	-4.29642	-0.959785	-0.0151997	-0.273991	-4.60171	-3.81511	-3.7523	-3.3645	-3.6873	-2.66501	-3.3294	-0.853186	-0.545259	-3.99086	-4.5548	-4.3794	-3.58316	-4.04744	-3.87195
+	2.16275	3.20368	AT5G36100.1;AT5G36100.2	AT5G36100.1;AT5G36100.2	946	AT5G36100.1 | Symbols: | unknown protein;BEST Arabidopsis thaliana protein match is: unknown protein (TAIR:AT1G65090.3);Has 57 Blast hits to 49 proteins in 15 species: Archae - 0;Bacteria - 4;Metazoa - 6;Fungi - 0;Plants - 39;Viruses - 0;Other Euk	Color2 [DarkGray]	1	4					-1		8	8	8	31.2	31.2	31.2	33.209	0	204.05	3.4002e+09	16	53	19	-3.01875	-4.4837	-4.26124	-2.18338	-1.27894	-1.59108	-3.04327	-3.54543	-3.67974	-3.5013	-3.47633	-3.76924	-3.76008	-1.44924	-1.46311	-3.86861	-3.51441	-3.72993	-4.68728	-2.8174	-3.25325
+	1.29221	-2.32241	AT5G39720.1	AT5G39720.1	953	AT5G39720.1 | Symbols: AIG2L | avirulence induced gene 2 like protein | chr5:15899673-15900517 FORWARD LENGTH=165	Color2 [DarkGray]	1	4					-1		6	6	6	46.7	46.7	46.7	19.103	0	305.33	5049200000	8	58	10	-0.452943	-0.999623	-0.66218	-2.9808	-2.49721	-2.03554	-5.42559	-3.79028	-1.12791	-0.270708	-1.70803	-1.73044	-4.92477	-2.33371	-2.06819	-2.15783	-4.05234	-2.16127	-0.655195	-2.8488	-0.95715
+	3.71312	5.28334	AT5G40420.1	AT5G40420.1	958	AT5G40420.1 | Symbols: OLEO2, OLE2 | oleosin 2 | chr5:16173622-16174740 REVERSE LENGTH=199	Color2 [DarkGray]	1	4					-1		18	18	18	47.7	47.7	47.7	21.279	0	323.31	1080200000000	8	1010	0	0.909486	0.304061	-0.631169	6.51102	6.49266	5.48473	3.10748	3.12431	1.08349	0.228458	-1.11247	-1.54568	6.6736	6.17377	6.18615	2.4221	2.0483	2.37397	2.72729	2.28573	1.42682
+	2.76438	2.73306	AT5G40770.1	AT5G40770.1	959	AT5G40770.1 | Symbols: ATPHB3, PHB3 | prohibitin 3 | chr5:16315589-16316621 REVERSE LENGTH=277	Color2 [DarkGray]	1	4					-1		11	11	5	54.5	54.5	32.1	30.399	0	255.99	6.7202e+09	16	92	11	-2.48018	-3.06215	-3.86592	-1.51081	-1.19659	-0.829591	-4.14083	-1.62707	-2.84634	-2.67279	-3.89411	-3.15759	-1.07421	-1.08415	-0.73044	-4.06456	-1.53337	-1.56509	-4.1531	-3.04365	-3.12261
+	1.01569	-0.888301	AT5G42020.1;AT5G42020.2	AT5G42020.1;AT5G42020.2	963	AT5G42020.1 | Symbols: BIP, BIP2 | Heat shock protein 70 (Hsp 70) family protein | chr5:16807697-16810480 REVERSE LENGTH=668;AT5G42020.2 | Symbols: BIP | Heat shock protein 70 (Hsp 70) family protein | chr5:16807697-16810480 REVERSE LENGTH=613	Color2 [DarkGray]	1	4					-1		25	23	3	36.1	33.5	6	73.56	0	302.39	23236000000	31	260	0	-0.334886	-0.408394	-0.888032	-0.760479	-0.632855	-0.840432	-1.95906	-1.01947	-1.2268	-0.353836	-0.0320463	0.439846	-1.01255	-0.993372	-0.730942	-2.06903	-1.83462	-2.05793	-0.886652	0.0638052	-0.151516
+	1.82582	-3.23482	AT5G42740.1	AT5G42740.1	967	AT5G42740.1 | Symbols: | Sugar isomerase (SIS) family protein | chr5:17136080-17140622 FORWARD LENGTH=560	Color2 [DarkGray]	1	4					-1		7	7	7	16.4	16.4	16.4	61.717	0	61.131	4.133e+09	31	25	15	-1.48251	-1.27145	-1.38574	-4.22041	-5.33345	-2.68454	-3.04121	-2.2231	-1.99847	-0.887269	-1.25346	-0.71183	-3.96349	-2.42845	-3.19809	-3.32565	-4.18354	-3.83927	-3.35842	-1.17601	-1.22761
+	0.915365	-1.47334	AT5G42790.1;AT1G47250.1	AT5G42790.1;AT1G47250.1	968	AT5G42790.1 | Symbols: PAF1, ATPSM30, ARS5 | proteasome alpha subunit F1 | chr5:17159270-17160975 REVERSE LENGTH=278;AT1G47250.1 | Symbols: PAF2 | 20S proteasome alpha subunit F2 | chr1:17319220-17320900 FORWARD LENGTH=277	Color2 [DarkGray]	1	4					-1		6	6	6	41	41	41	30.476	0	178.15	9443300000	16	21	13	-2.55677	-0.150117	-0.278643	-2.64829	-0.9896	-0.363055	-0.0845501	0.385449	-0.214306	-0.662742	-3.56078	-3.36795	-1.45794	-0.652381	-4.67465	-0.541313	0.0640577	-0.01557	-3.3948	-4.26269	-3.17356
+	2.83678	-5.01302	AT5G42980.1	AT5G42980.1	972	AT5G42980.1 | Symbols: ATTRX3, ATH3, ATTRXH3, TRXH3, TRX3 | thioredoxin 3 | chr5:17242772-17243718 FORWARD LENGTH=118	Color2 [DarkGray]	1	4					-1		13	13	13	73.7	73.7	73.7	13.109	0	315.41	30398000000	8	129	1	1.64169	1.16755	1.47331	-1.83836	-2.09795	-1.41743	-0.955981	-0.94863	0.657663	1.93502	1.45556	1.32441	-1.48575	-2.16794	-1.59966	-0.371189	-1.64092	-0.987634	1.18053	0.983259	1.38404
+	4.13048	-3.65148	AT5G44120.3;AT5G44120.2;AT5G44120.1	AT5G44120.3;AT5G44120.2;AT5G44120.1	974	AT5G44120.3 | Symbols: CRA1, ATCRA1, CRU1 | RmlC-like cupins superfamily protein | chr5:17756460-17758246 REVERSE LENGTH=472;AT5G44120.2 | Symbols: CRA1, ATCRA1, CRU1 | RmlC-like cupins superfamily protein | chr5:17756460-17757811 REVERSE LENGTH=368;AT5G44	Color2 [DarkGray]	1	4					-1		50	50	48	86.7	86.7	84.7	52.594	0	323.31	1.6224e+13	18	10384	0	7.63165	7.60511	7.37704	6.35579	6.90326	7.15507	7.85437	7.88379	7.75822	7.66313	7.53898	7.49484	6.76847	7.28701	7.20413	8.02621	8.15302	8.08668	7.62572	7.48827	7.46468
+	3.71433	-5.26156	AT5G45690.1;AT4G18920.1	AT5G45690.1	979	AT5G45690.1 | Symbols: | Protein of unknown function (DUF1264) | chr5:18535139-18536259 REVERSE LENGTH=247	Color2 [DarkGray]	1	4					-1		23	23	23	85.8	85.8	85.8	27.846	0	323.31	197850000000	18	556	0	3.01433	2.58847	2.88958	-0.459879	-0.376235	-0.148435	0.947734	1.00776	2.73548	3.36013	2.24309	2.38439	-0.17159	0.142074	0.319464	1.15276	0.652233	0.234175	2.8479	2.41732	2.41968
+	3.15117	-4.53217	AT5G49910.1	AT5G49910.1	998	AT5G49910.1 | Symbols: CPHSC70-2EAT SHOCK PROTEIN 70-2, HSC70-7, cpHsc70-2 | chloroplast heat shock protein 70-2 | chr5:20303470-20306295 FORWARD LENGTH=718	Color2 [DarkGray]	1	4					-1		10	10	1	13	13	1.3	76.996	0	72.434	5205600000	36	70	12	-0.539892	-0.901164	-1.06045	-4.77317	-2.58399	-3.88131	-4.63363	-4.08896	-1.59345	-0.738576	-0.410746	-0.235288	-4.58398	-4.65488	-1.83288	-3.84487	-0.840294	-1.27187	-0.881546	-0.389551	-0.704998
+	4.5885	6.61601	AT5G50700.1;AT5G50600.1	AT5G50700.1;AT5G50600.1	999	AT5G50700.1 | Symbols: HSD1 | hydroxysteroid dehydrogenase 1 | chr5:20623259-20624995 REVERSE LENGTH=349;AT5G50600.1 | Symbols: ATHSD1, HSD1 | hydroxysteroid dehydrogenase 1 | chr5:20589917-20591653 REVERSE LENGTH=349	Color2 [DarkGray]	1	4					-1		34	34	34	87.4	87.4	87.4	39.086	0	323.31	1119000000000	21	1540	0	-2.35028	-2.32135	-2.14873	5.50438	5.96505	5.91874	1.34427	2.04496	-0.299783	-3.38637	-2.28652	-3.83037	5.04321	5.62834	5.64642	1.12458	0.710719	0.830865	-0.441734	-0.0882952	0.107799
+	3.5753	7.29151	AT5G51210.1	AT5G51210.1	1002	AT5G51210.1 | Symbols: OLEO3 | oleosin3 | chr5:20820171-20820706 FORWARD LENGTH=141	Color2 [DarkGray]	1	4					-1		3	3	3	23.4	23.4	23.4	14.852	0	76.619	24867000000	4	42	19	-2.66282	-3.56453	-4.31703	3.34861	0.489752	1.53566	-4.21506	-4.71853	-4.22617	-4.25708	-4.08135	-3.70337	3.02659	-4.36997	1.51562	-4.12183	-4.50176	-4.22699	-4.19851	-4.03373	-3.72118
+	2.69759	2.03431	AT5G54740.1	AT5G54740.1	1017	AT5G54740.1 | Symbols: SESA5 | seed storage albumin 5 | chr5:22238640-22239137 REVERSE LENGTH=165	Color2 [DarkGray]	1	4					-1		4	4	4	32.1	32.1	32.1	18.871	0	90.646	9260900000	7	76	13	-1.98842	-4.13968	-1.4312	0.74388	-0.356437	-4.40082	-0.610732	-4.19583	-3.91052	-2.83222	-2.73466	-3.91477	0.517527	-0.64136	-3.48394	-4.15238	0.661553	-4.939	-0.543007	-0.759513	-1.02175
+	5.01879	5.92225	AT5G55240.1	AT5G55240.1	1021	AT5G55240.1 | Symbols: ATPXG2 | ARABIDOPSIS THALIANA PEROXYGENASE 2 | chr5:22405963-22407158 FORWARD LENGTH=243	Color2 [DarkGray]	1	4					-1		13	11	11	62.1	56.8	56.8	27.875	0	154.2	31981000000	9	125	16	-2.54185	-3.82976	-4.58186	1.98921	0.35872	0.813752	-4.17449	-3.80809	-4.11462	-2.15302	-4.45548	-3.28027	1.39329	1.10522	0.755473	-4.52412	-5.0533	-3.94917	-3.91745	-3.73756	-3.29351
+	2.5342	3.66102	AT5G55480.1	AT5G55480.1	1022	AT5G55480.1 | Symbols: SVL1 | SHV3-like 1 | chr5:22474277-22477819 FORWARD LENGTH=766	Color2 [DarkGray]	1	4					-1		14	14	14	18.8	18.8	18.8	84.164	0	139.83	7.9554e+09	29	93	11	-3.1739	-3.63247	-2.82287	-0.89055	-0.648074	-0.6915	-3.96459	-1.32602	-4.53402	-3.47677	-3.99396	-3.95967	-1.25176	-0.540768	0.029392	-1.04675	-2.26376	-0.724106	-4.25504	-2.53381	-3.16169
	0.533105	1.56934	AT5G55730.2;AT5G55730.1	AT5G55730.2;AT5G55730.1	1024	AT5G55730.2 | Symbols: FLA1 | FASCICLIN-like arabinogalactan 1 | chr5:22558375-22560392 REVERSE LENGTH=424;AT5G55730.1 | Symbols: FLA1 | FASCICLIN-like arabinogalactan 1 | chr5:22558375-22560392 REVERSE LENGTH=424	Color2 [DarkGray]	1	4					-1		6	6	6	26.4	26.4	26.4	44.849	0	85.597	8.5556e+09	17	69	7	-4.43764	-0.413821	-0.61295	-0.654116	-0.197364	-0.0701043	-4.03192	-0.933	-0.899935	-3.31957	-0.554019	-0.338086	-1.11374	-0.935087	-0.622691	-4.34935	-1.43995	-0.956127	-4.72688	-0.719814	-1.02122
+	1.64004	-3.18763	AT5G56010.1;AT5G56030.1;AT5G56000.1;AT5G56030.2	AT5G56010.1;AT5G56030.1;AT5G56000.1;AT5G56030.2	1026	AT5G56010.1 | Symbols: HSP81-3, Hsp81.3, AtHsp90-3, AtHsp90.3 | heat shock protein 81-3 | chr5:22681410-22683911 FORWARD LENGTH=699;AT5G56030.1 | Symbols: HSP81-2, ERD8, HSP90.2, AtHsp90.2 | heat shock protein 81-2 | chr5:22686923-22689433 FORWARD LENGTH=6	Color2 [DarkGray]	1	4					-1		18	18	12	22.6	22.6	16.3	80.051	0	253.55	15542000000	34	113	8	-0.393497	0.202784	-0.108271	-1.20934	-1.67291	-1.9472	-3.86809	-2.57013	-1.1902	-0.394622	0.296181	0.560848	-4.46984	-3.05252	-1.47844	-3.01484	-4.42661	-5.38886	-0.71739	0.254161	-0.165088
+	3.6611	-6.74119	AT5G57550.1;AT5G57560.1;AT4G25810.1	AT5G57550.1	1031	AT5G57550.1 | Symbols: XTR3, XTH25 | xyloglucan endotransglucosylase/hydrolase 25 | chr5:23305055-23306384 REVERSE LENGTH=284	Color2 [DarkGray]	1	4					-1		9	9	9	32.7	32.7	32.7	32.572	0	146.8	34334000000	11	136	3	2.23994	2.03584	2.01363	-0.492705	-0.378039	-0.6633	0.293146	0.472557	1.77794	1.41078	1.20342	0.983062	-0.726403	-0.680886	-0.561806	0.0995981	-0.531573	-0.06588	1.08407	1.29774	1.00483
+	2.38885	-1.8887	AT5G57655.2;AT5G57655.1	AT5G57655.2;AT5G57655.1	1032	AT5G57655.2 | Symbols: | xylose isomerase family protein | chr5:23347030-23349805 FORWARD LENGTH=477;AT5G57655.1 | Symbols: | xylose isomerase family protein | chr5:23347030-23348720 FORWARD LENGTH=287	Color2 [DarkGray]	1	4					-1		14	14	14	30	30	30	53.719	0	102.65	9069700000	26	94	5	-0.44637	-0.960717	-0.565228	-2.33077	-2.20049	-1.74049	-4.26861	-1.84627	-0.699287	-0.768691	-0.104585	-0.425543	-1.83822	-1.59386	-1.38488	-1.47701	-3.94216	-5.62914	-0.875894	-0.443558	-0.710584
+	3.43471	-4.44357	AT5G58070.1	AT5G58070.1	1033	AT5G58070.1 | Symbols: ATTIL, TIL | temperature-induced lipocalin | chr5:23500512-23501156 REVERSE LENGTH=186	Color2 [DarkGray]	1	4					-1		8	8	8	30.1	30.1	30.1	21.434	0	102.06	13697000000	7	71	13	-0.0105781	-0.759884	0.170149	-3.26527	-1.77978	-3.44371	-5.074	-1.71685	-0.170182	0.590909	0.193551	-0.304703	-4.37403	-2.1964	-3.11633	-3.30651	-4.11323	-3.81106	-0.239492	0.425824	-0.179218
+	1.9458	1.7053	AT5G61170.1	AT5G61170.1	1043	AT5G61170.1 | Symbols: | Ribosomal protein S19e family protein | chr5:24611158-24612202 FORWARD LENGTH=143	Color2 [DarkGray]	1	4					-1		5	5	1	32.2	32.2	11.9	15.697	0	85.63	2204600000	9	25	17	-3.05563	-3.25328	-2.75902	-1.87608	-0.73907	-0.800583	-4.96224	-1.43289	-3.84826	-3.10489	-3.50506	-4.09471	-1.28548	-1.56104	-1.34802	-3.96513	-5.13388	-4.88399	-3.15807	-3.8184	-3.09217
+	3.15334	4.07	AT5G61790.1;AT5G07340.1;AT5G07340.2	AT5G61790.1	1047	AT5G61790.1 | Symbols: CNX1, ATCNX1 | calnexin 1 | chr5:24827394-24829642 REVERSE LENGTH=530	Color2 [DarkGray]	1	4					-1		13	13	13	25.7	25.7	25.7	60.485	0	198.12	11912000000	32	94	11	-3.38419	-3.22021	-4.00183	0.0963967	-0.406688	0.400998	-4.49865	-2.91621	-3.59091	-2.40528	-4.83776	-2.77052	-0.482995	-0.149193	0.0432503	-2.19781	-3.20544	-4.38555	-3.59994	-3.7247	-3.21683
+	3.05406	2.95307	AT5G62490.1	AT5G62490.1	1051	AT5G62490.1 | Symbols: ATHVA22B, HVA22B | HVA22 homologue B | chr5:25090206-25091345 FORWARD LENGTH=167	Color2 [DarkGray]	1	4					-1		4	4	4	33.5	33.5	33.5	18.741	0	93.62	3.7383e+09	11	38	17	-2.69024	-2.31921	-2.95729	-1.05565	-0.255869	0.148241	-3.69361	-3.61398	-4.37621	-1.96363	-3.15208	-3.68912	-1.15377	-0.351757	0.00790088	-3.47766	-4.05178	-3.67888	-3.40263	-3.32464	-2.92899
+	3.1797	-4.83493	AT5G63030.1	AT5G63030.1	1053	AT5G63030.1 | Symbols: | Thioredoxin superfamily protein | chr5:25286352-25287517 FORWARD LENGTH=125	Color2 [DarkGray]	1	4					-1		5	5	5	60.8	60.8	60.8	13.61	0	44.451	8.3313e+09	7	42	9	-2.95287	-0.120108	-0.554756	-3.53393	-3.70835	-3.35252	-3.1407	-2.3532	-0.182511	0.0796474	0.219175	0.324082	-3.90964	-3.13612	-2.84225	-3.93676	-4.13249	-3.67935	-0.869421	0.64653	0.572389
+	5.51932	-4.23143	AT5G65430.2;AT5G65430.1;AT5G65430.3	AT5G65430.2;AT5G65430.1;AT5G65430.3	1064	AT5G65430.2 | Symbols: GRF8, GF14 KAPPA | general regulatory factor 8 | chr5:26148546-26150255 REVERSE LENGTH=246;AT5G65430.1 | Symbols: GRF8, 14-3-3KAPPA, GF14 KAPPA | general regulatory factor 8 | chr5:26148546-26150255 REVERSE LENGTH=248;AT5G65430.3 | S	Color2 [DarkGray]	1	4					-1		9	7	4	46.7	43.5	24	27.771	0	118.06	3.9273e+09	16	32	16	-1.07512	-1.87483	-1.85337	-4.28402	-3.80219	-3.54787	-5.06844	-3.54125	-2.13214	-1.42471	-1.80951	-1.70195	-2.90984	-3.65897	-3.65716	-4.64279	-4.19299	-5.26332	-1.25117	-1.18011	-1.35832
+	1.36859	1.2722	AT5G66110.1	AT5G66110.1	1066	AT5G66110.1 | Symbols: HIPP27 | Heavy metal transport/detoxification superfamily protein | chr5:26430245-26430778 FORWARD LENGTH=147	Color2 [DarkGray]	1	4					-1		2	2	2	16.3	16.3	16.3	16.651	0	15.028	444620000	7	10	22	-2.44462	-3.20517	-3.76148	-2.48806	-2.70397	-3.36084	-5.03607	-3.2341	-5.40786	-2.3588	-3.7458	-4.44116	-3.61314	-2.82999	-5.38857	-4.18026	-4.53218	-4.71041	-3.39661	-3.69381	-2.80488
+	1.43107	2.27649	AT5G67500.1;AT5G67500.2	AT5G67500.1;AT5G67500.2	1074	AT5G67500.1 | Symbols: VDAC2, ATVDAC2 | voltage dependent anion channel 2 | chr5:26935223-26937123 FORWARD LENGTH=276;AT5G67500.2 | Symbols: VDAC2 | voltage dependent anion channel 2 | chr5:26935223-26937123 FORWARD LENGTH=303	Color2 [DarkGray]	1	4					-1		13	13	13	67	67	67	29.594	0	133.47	7.0123e+09	17	77	15	-3.1088	-4.01237	-3.30861	-1.93373	-0.92345	-0.69448	-3.27808	-2.61556	-3.72356	-3.09064	-3.28766	-3.12771	-1.66465	-0.912627	-0.682857	-4.69307	-5.18237	-4.84941	-2.61025	-3.53545	-2.96812
+	2.47187	-3.36127	ATCG00490.1;ATMG00280.1;AT2G07732.1	ATCG00490.1	1079	ATCG00490.1 | Symbols: RBCL | ribulose-bisphosphate carboxylases | chrC:54958-56397 FORWARD LENGTH=479	Color2 [DarkGray]	1	4					-1		15	15	15	34.4	34.4	34.4	52.954	0	164.36	7.3209e+09	22	72	9	-1.1126	-2.73003	-1.05824	-2.9017	-2.67509	-2.40643	-1.71088	-1.01968	-3.01031	-1.66042	-0.92226	-0.0538822	-2.8346	-2.79374	-2.34157	-1.42824	-3.39863	-2.10495	-1.55696	-1.46791	-1.62342
[truncated: 6 more columns]

## Sheet: Col-0 microsomes
Significant	#NAME?	Difference	Protein IDs	Majority protein IDs	id	Fasta headers	Symbol color	Symbol type	Symbol size	Show label	Only identified by site	Reverse	Potential contaminant	Taxonomy IDs	Taxonomy names	Peptides	Razor + unique peptides	Unique peptides	Sequence coverage [%]	Unique + razor sequence coverage [%]	Unique sequence coverage [%]	Mol. weight [kDa]	Q-value	Score	Intensity	iBAQ peptides	MS/MS count	Number Of Imputations	LFQ intensity 4c	LFQ intensity 4c1	LFQ intensity 4c2	LFQ intensity 4l	LFQ intensity 4l1	LFQ intensity 4l2	LFQ intensity 4m	LFQ intensity 4m1	LFQ intensity 4m2	LFQ intensity ac	LFQ intensity ac1	LFQ intensity ac2	LFQ intensity al	LFQ intensity al1	LFQ intensity al2	LFQ intensity am	LFQ intensity am1	LFQ intensity am2	LFQ intensity cc	LFQ intensity cc1	LFQ intensity cc2
	0.461026	1.09269	AT1G01900.1	AT1G01900.1	5	AT1G01900.1 | Symbols: ATSBT1.1, SBTI1.1 | subtilase family protein | chr1:310332-313011 FORWARD LENGTH=774	Color2 [DarkGray]	1	4					-1		10	10	10	22.1	22.1	22.1	83.246	0	121.87	8.3019e+09	31	72	7	-0.498244	-0.544626	-0.66193	-3.62534	-1.69652	-1.38754	-1.14604	0.02038	-1.15113	-1.01701	-1.82141	-1.30084	-4.03668	-1.82897	-1.65395	-2.85573	-1.20474	-0.818287	-3.7341	-1.93424	-2.0764
	0.328928	-0.0556175	AT1G03880.1	AT1G03880.1	11	AT1G03880.1 | Symbols: CRU2, CRB | cruciferin 2 | chr1:985786-987916 FORWARD LENGTH=455	Color2 [DarkGray]	1	4					-1		43	41	41	82.9	82.9	82.9	50.558	0	323.31	9168900000000	19	6446	0	7.53085	7.69035	7.63894	6.02722	6.232	6.5356	7.67012	7.27057	7.77182	7.26041	7.57443	7.61522	6.14922	6.53606	6.64353	7.50499	7.45989	7.51859	7.55126	7.71032	7.65031
	0.720635	0.299555	AT1G03890.1	AT1G03890.1	12	AT1G03890.1 | Symbols: | RmlC-like cupins superfamily protein | chr1:989250-990908 FORWARD LENGTH=451	Color2 [DarkGray]	1	4					-1		33	33	33	74.5	74.5	74.5	49.674	0	323.31	1090700000000	23	1605	0	5.24929	4.7575	5.01503	3.61383	3.98028	4.10443	5.50011	5.13114	5.22365	5.48032	4.72453	4.49953	3.71731	4.23555	4.30345	5.40443	5.02274	5.28987	5.26477	4.84731	4.88861
+	2.7018	-2.1095	AT1G04410.1;AT5G43330.1;AT5G56720.1	AT1G04410.1;AT5G43330.1	14	AT1G04410.1 | Symbols: | Lactate/malate dehydrogenase family protein | chr1:1189418-1191267 REVERSE LENGTH=332;AT5G43330.1 | Symbols: | Lactate/malate dehydrogenase family protein | chr5:17390552-17392449 FORWARD LENGTH=332	Color2 [DarkGray]	1	4					-1		15	15	15	52.1	52.1	52.1	35.571	0	323.31	31318000000	18	110	2	1.68304	1.56825	2.13216	-3.85614	-0.975719	-1.19849	0.860476	-0.150076	1.07624	1.37749	1.26757	1.96915	-0.781837	-0.0239508	-0.703389	-0.10562	-1.16183	-0.46516	1.09429	1.09717	1.43789
	0.0445691	0.0826785	AT3G04400.2;AT3G04400.1;AT2G33370.1;AT1G04480.1	AT3G04400.2;AT3G04400.1;AT2G33370.1;AT1G04480.1	15	AT3G04400.2 | Symbols: emb2171 | Ribosomal protein L14p/L23e family protein | chr3:1167611-1168308 FORWARD LENGTH=125;AT3G04400.1 | Symbols: emb2171 | Ribosomal protein L14p/L23e family protein | chr3:1167339-1168308 FORWARD LENGTH=140;AT2G33370.1 | Symbol	Color2 [DarkGray]	1	4					-1		8	8	8	66.4	66.4	66.4	13.406	0	131.26	2618600000	8	33	18	-2.51827	-2.10308	-2.67095	-1.65625	-1.18508	-1.04291	-4.16738	-1.38096	-4.23819	-3.29981	-2.98434	-3.19566	-5.13018	-1.30066	-1.40854	-4.34909	-3.41726	-4.4719	-3.4179	-3.3827	-4.83998
	0.646469	3.29641	AT1G04560.1	AT1G04560.1	16	AT1G04560.1 | Symbols: | AWPM-19-like family protein | chr1:1245070-1245888 FORWARD LENGTH=186	Color2 [DarkGray]	1	4					-1		6	6	6	47.8	47.8	47.8	19.846	0	193.14	114160000000	8	127	11	-3.20832	-3.39359	-4.00437	5.13644	4.15554	4.29271	4.15745	3.75518	-3.78154	-2.96987	-3.66174	-3.6909	4.54857	4.09929	3.942	5.0358	3.51323	3.81385	-2.94255	-3.10078	-2.77725
+	1.44074	-1.07937	AT1G04750.2;AT1G04750.1;AT2G33120.1;AT2G33120.2;AT2G33120.3;AT1G04760.1;AT2G32670.1	AT1G04750.2;AT1G04750.1;AT2G33120.1;AT2G33120.2;AT2G33120.3;AT1G04760.1;AT2G32670.1	19	AT1G04750.2 | Symbols: VAMP7B, VAMP721, ATVAMP721, AT VAMP7B | vesicle-associated membrane protein 721 | chr1:1331857-1333426 REVERSE LENGTH=181;AT1G04750.1 | Symbols: VAMP7B, VAMP721, ATVAMP721, AT VAMP7B | vesicle-associated membrane protein 721 | chr1:1	Color2 [DarkGray]	1	4					-1		2	2	2	13.3	13.3	13.3	20.507	0	20	916110000	13	19	19	-3.27371	-2.51891	-3.12404	-4.20801	-2.55712	-2.22976	-2.56859	-3.39553	-4.00192	-2.45687	-2.45525	-3.29291	-3.76578	-2.55831	-2.28774	-3.27745	-3.5294	-3.96988	-3.47338	-3.35798	-3.00546
	1.08058	-0.537112	AT1G05510.1;AT2G31985.1	AT1G05510.1	21	AT1G05510.1 | Symbols: | Protein of unknown function (DUF1264) | chr1:1629527-1630690 FORWARD LENGTH=241	Color2 [DarkGray]	1	4					-1		25	25	25	91.3	91.3	91.3	27.293	0	323.31	160110000000	13	483	0	3.25691	2.98688	3.55056	0.0925463	0.855619	1.10309	1.8476	1.9868	2.97577	3.07762	2.80277	2.46743	0.718036	1.4217	1.30779	1.67393	0.942107	1.58284	2.86371	2.06375	2.54309
	0.958845	-1.94497	AT1G07645.1	AT1G07645.1	32	AT1G07645.1 | Symbols: ATDSI-1VOC, DSI-1VOC | dessication-induced 1VOC superfamily protein | chr1:2367612-2368349 REVERSE LENGTH=137	Color2 [DarkGray]	1	4					-1		8	8	8	70.1	70.1	70.1	15.388	0	83.01	10811000000	9	56	12	-2.96034	0.604443	0.202126	-4.06385	-1.86271	-1.65313	-3.35997	-1.28524	0.270504	-3.08034	0.261943	0.740547	-3.46965	-1.21378	-1.63143	-3.63027	-4.06122	-5.08374	-0.129903	0.464445	0.695767
	0.897132	-0.608745	AT5G59970.1;AT5G59690.1;AT3G53730.1;AT3G46320.1;AT3G45930.1;AT2G28740.1;AT1G07820.2;AT1G07820.1;AT1G07660.1;AT1G07660.2	AT5G59970.1;AT5G59690.1;AT3G53730.1;AT3G46320.1;AT3G45930.1;AT2G28740.1;AT1G07820.2;AT1G07820.1;AT1G07660.1;AT1G07660.2	33	AT5G59970.1 | Symbols: | Histone superfamily protein | chr5:24146352-24146663 REVERSE LENGTH=103;AT5G59690.1 | Symbols: | Histone superfamily protein | chr5:24051649-24051960 FORWARD LENGTH=103;AT3G53730.1 | Symbols: | Histone superfamily protein | chr3	Color2 [DarkGray]	1	4					-1		6	6	6	51.5	51.5	51.5	11.409	0	41.807	3.062e+09	6	25	19	-2.25179	-3.84539	-3.60775	-1.48044	-1.55967	-4.77337	-4.88384	-3.56116	-3.7055	-4.19379	-4.07384	-2.33304	-1.68929	-1.33941	-1.28225	-4.53112	-4.57255	-4.01524	-3.72556	-3.24761	-3.48272
	0.493078	0.928076	AT5G59850.1;AT1G07770.2;AT1G07770.1;AT3G46040.1;AT2G39590.1	AT5G59850.1;AT1G07770.2;AT1G07770.1;AT3G46040.1	35	AT5G59850.1 | Symbols: | Ribosomal protein S8 family protein | chr5:24112499-24113084 REVERSE LENGTH=130;AT1G07770.2 | Symbols: RPS15A | ribosomal protein S15A | chr1:2408413-2409065 REVERSE LENGTH=130;AT1G07770.1 | Symbols: RPS15A | ribosomal protein S15	Color2 [DarkGray]	1	4					-1		4	4	4	29.2	29.2	29.2	14.804	0	36.873	6.2607e+09	8	43	15	-3.64322	-2.59534	-3.58185	-0.169355	0.119559	0.743728	-3.21073	-0.908619	-2.84034	-2.89696	-3.13256	-2.60805	-0.641154	0.31494	0.389166	-3.01801	-4.45114	-4.62924	-3.94159	-3.48512	-4.17311
+	2.22578	-1.14821	AT5G60390.3;AT5G60390.1;AT1G07940.2;AT1G07940.1;AT1G07930.1;AT1G07920.1;AT5G60390.2;AT1G07930.2	AT5G60390.3;AT5G60390.1;AT1G07940.2;AT1G07940.1;AT1G07930.1;AT1G07920.1;AT5G60390.2;AT1G07930.2	37	AT5G60390.3 | Symbols: | GTP binding Elongation factor Tu family protein | chr5:24289226-24290675 FORWARD LENGTH=449;AT5G60390.1 | Symbols: | GTP binding Elongation factor Tu family protein | chr5:24289226-24290675 FORWARD LENGTH=449;AT1G07940.2 | Symbol	Color2 [DarkGray]	1	4					-1		20	20	20	54.3	54.3	54.3	49.502	0	323.31	230120000000	25	684	0	3.31238	3.23235	3.04003	1.28553	1.83225	1.8918	1.98978	2.14437	2.28764	3.15653	3.47917	3.56534	1.48455	1.87476	1.89736	1.84309	1.81313	1.79771	2.7975	3.41967	3.25493
	0.437204	-0.272943	AT1G07985.1	AT1G07985.1	38	AT1G07985.1 | Symbols: | Expressed protein | chr1:2475508-2475942 FORWARD LENGTH=144	Color2 [DarkGray]	1	4					-1		6	6	6	44.4	44.4	44.4	16.461	0	73.81	4730500000	5	44	18	-2.9564	-3.76132	-4.32634	-0.871321	-0.857753	-0.909488	-3.31906	-2.98764	-4.41413	-3.20703	-3.63929	-2.64792	-0.667702	-0.99672	-0.806517	-3.42754	-4.12714	-4.14987	-3.31584	-3.80692	-3.3127
	1.11831	-0.832071	AT1G57860.1;AT1G57660.1;AT1G09690.1;AT1G09590.1	AT1G57860.1;AT1G57660.1;AT1G09690.1;AT1G09590.1	48	AT1G57860.1 | Symbols: | Translation protein SH3-like family protein | chr1:21430034-21430827 REVERSE LENGTH=164;AT1G57660.1 | Symbols: | Translation protein SH3-like family protein | chr1:21355567-21356364 FORWARD LENGTH=164;AT1G09690.1 | Symbols: | Tr	Color2 [DarkGray]	1	4					-1		6	6	6	35.4	35.4	35.4	18.709	0	46.5	3.0527e+09	8	34	17	-2.95919	-3.04384	-3.43268	-0.862699	-0.930542	-0.650655	-2.9888	-1.61219	-4.02156	-1.93823	-3.11275	-4.17419	-1.27403	-1.03686	-0.740437	-5.10277	-4.4383	-4.62561	-3.34205	-2.9227	-2.91334
	0.883109	-1.33857	AT1G09640.1;AT1G09640.2	AT1G09640.1;AT1G09640.2	49	AT1G09640.1 | Symbols: | Translation elongation factor EF1B, gamma chain | chr1:3120162-3122152 FORWARD LENGTH=414;AT1G09640.2 | Symbols: | Translation elongation factor EF1B, gamma chain | chr1:3120162-3122152 FORWARD LENGTH=265	Color2 [DarkGray]	1	4					-1		9	5	5	28.5	16.7	16.7	46.66	0	38.968	9393500000	17	66	8	0.336692	-0.280686	0.0136893	-3.42055	-1.12577	-3.49726	-3.39408	-0.345635	-0.305901	-2.96117	0.00316771	-0.298303	-3.78131	-0.491017	-0.645551	-4.00027	-5.82092	-0.967962	0.0102967	-0.0471649	-0.0226267
	0.51055	-1.07396	AT3G62290.3;AT3G62290.2;AT3G62290.1;AT2G47170.1;AT1G70490.3;AT1G70490.2;AT1G70490.1;AT1G23490.1;AT1G10630.1;AT5G14670.1	AT3G62290.3;AT3G62290.2;AT3G62290.1;AT2G47170.1;AT1G70490.3;AT1G70490.2;AT1G70490.1;AT1G23490.1;AT1G10630.1;AT5G14670.1	52	AT3G62290.3 | Symbols: ARFA1E | ADP-ribosylation factor A1E | chr3:23052287-23053545 FORWARD LENGTH=181;AT3G62290.2 | Symbols: ARFA1E | ADP-ribosylation factor A1E | chr3:23052287-23053545 FORWARD LENGTH=181;AT3G62290.1 | Symbols: ATARFA1E, ARFA1E | ADP-ri	Color2 [DarkGray]	1	4					-1		5	5	5	42.5	42.5	42.5	20.607	0	58.613	4326600000	10	38	10	-1.08373	-2.02276	-1.55068	-2.87065	-2.23092	-2.03468	-4.01963	-1.61322	-1.74564	-4.15053	-2.16872	-3.38031	-2.51801	-1.75637	-1.80395	-3.25731	-4.29315	-3.86313	-1.50452	-2.25481	-0.915524
+	2.20898	-1.33968	AT1G11840.4;AT1G11840.3;AT1G11840.2;AT1G11840.1;AT1G11840.6;AT1G11840.5	AT1G11840.4;AT1G11840.3;AT1G11840.2;AT1G11840.1;AT1G11840.6;AT1G11840.5	57	AT1G11840.4 | Symbols: ATGLX1, GLX1 | glyoxalase I homolog | chr1:3996045-3997518 FORWARD LENGTH=283;AT1G11840.3 | Symbols: ATGLX1, GLX1 | glyoxalase I homolog | chr1:3996045-3997518 FORWARD LENGTH=283;AT1G11840.2 | Symbols: ATGLX1, GLX1 | glyoxalase I hom	Color2 [DarkGray]	1	4					-1		17	17	16	51.9	51.9	46.3	31.928	0	246.2	47715000000	12	183	1	1.47224	0.571687	1.25965	-2.34995	-1.27788	-1.40802	-1.56047	-0.407324	0.922969	1.80446	1.34618	1.23858	-2.55423	-0.658492	-0.481208	-0.320986	-0.773476	-0.474572	1.20803	1.54695	0.758393
+	1.68041	-0.972418	AT1G11910.1	AT1G11910.1	59	AT1G11910.1 | Symbols: APA1, ATAPA1 | aspartic proteinase A1 | chr1:4017119-4019874 REVERSE LENGTH=506	Color2 [DarkGray]	1	4					-1		22	22	19	60.9	60.9	52.2	54.613	0	323.31	152010000000	24	573	0	2.3371	3.14799	3.13822	1.19166	1.36485	1.88682	0.929001	1.5972	2.79349	2.16092	2.50117	2.5561	1.2611	1.36095	1.66661	1.33124	1.31131	1.47945	2.54179	2.37916	3.07965
+	1.37697	-2.20483	AT1G14930.1	AT1G14930.1	66	AT1G14930.1 | Symbols: | Polyketide cyclase/dehydrase and lipid transport superfamily protein | chr1:5152465-5153035 REVERSE LENGTH=155	Color2 [DarkGray]	1	4					-1		14	14	14	83.2	83.2	83.2	17.892	0	175.77	23019000000	8	117	8	-0.620558	0.113508	0.776808	-4.45331	-4.03813	-3.13155	-1.7806	-2.39673	0.0973442	0.0685226	1.60016	1.06441	-4.51864	-4.29145	-3.22802	-3.85588	-4.321	-0.885561	-0.825997	0.869826	0.800633
+	2.11101	-1.54991	AT1G14940.1;AT1G14940.2	AT1G14940.1;AT1G14940.2	67	AT1G14940.1 | Symbols: | Polyketide cyclase/dehydrase and lipid transport superfamily protein | chr1:5154775-5155512 REVERSE LENGTH=155;AT1G14940.2 | Symbols: | Polyketide cyclase/dehydrase and lipid transport superfamily protein | chr1:5154775-5155512 R	Color2 [DarkGray]	1	4					-1		12	12	10	55.5	55.5	51	17.879	0	183.27	23290000000	7	120	3	0.697722	0.199311	0.367975	-2.20691	-1.81887	-0.847764	-3.75473	-1.19123	0.173965	1.01931	0.552864	0.517974	-1.28951	-4.36993	-1.29417	-0.954241	-1.9103	-1.75399	0.418125	0.918696	0.73607
+	1.81685	-1.67121	AT1G14950.1;AT4G23670.1;AT4G14060.1;AT2G01530.1;AT2G01520.1;AT3G26460.1	AT1G14950.1	68	AT1G14950.1 | Symbols: | Polyketide cyclase/dehydrase and lipid transport superfamily protein | chr1:5157588-5158144 REVERSE LENGTH=155	Color2 [DarkGray]	1	4					-1		18	18	17	90.3	90.3	90.3	17.892	0	323.31	147290000000	8	341	0	3.38035	2.61284	3.3317	0.4401	0.519625	0.528546	1.56394	1.03731	2.49441	3.68263	3.47067	3.38727	0.812872	0.238114	0.433308	1.60605	0.26372	0.673164	2.95355	3.47108	2.97507
	0.332824	-0.532839	AT1G15930.2;AT1G15930.1	AT1G15930.2;AT1G15930.1	69	AT1G15930.2 | Symbols: | Ribosomal protein L7Ae/L30e/S12e/Gadd45 family protein | chr1:5471702-5472741 FORWARD LENGTH=144;AT1G15930.1 | Symbols: | Ribosomal protein L7Ae/L30e/S12e/Gadd45 family protein | chr1:5471702-5472741 FORWARD LENGTH=144	Color2 [DarkGray]	1	4					-1		3	3	1	25	25	12.5	15.377	0	33.079	3.488e+09	9	15	17	-2.6368	-1.41139	-0.327619	-2.16136	-1.90976	-1.06953	-2.79628	-0.902438	-0.695266	-2.80451	-3.96028	-4.49864	-4.94724	-1.11674	-1.2267	-3.58366	-3.88662	-1.25114	-3.43278	-3.67545	-3.34151
+	1.74094	-1.91755	AT1G16030.1	AT1G16030.1	70	AT1G16030.1 | Symbols: Hsp70b | heat shock protein 70B | chr1:5502386-5504326 REVERSE LENGTH=646	Color2 [DarkGray]	1	4					-1		29	23	22	48.6	42.4	40.6	70.914	0	323.31	25384000000	36	186	1	-0.077466	0.0184293	0.335195	-1.05036	-1.01456	-0.816373	-1.6903	-1.30011	-1.23957	0.315512	0.74321	1.18142	-1.55823	-1.01851	-1.05641	-0.531684	-2.90484	-1.68796	-0.655921	0.499419	-0.0826113
	0.142571	0.430053	AT1G16470.2;AT1G16470.1;AT1G79210.3;AT1G79210.2;AT1G79210.1	AT1G16470.2;AT1G16470.1;AT1G79210.3;AT1G79210.2;AT1G79210.1	72	AT1G16470.2 | Symbols: PAB1 | proteasome subunit PAB1 | chr1:5623122-5625439 FORWARD LENGTH=235;AT1G16470.1 | Symbols: PAB1 | proteasome subunit PAB1 | chr1:5623122-5625439 FORWARD LENGTH=235;AT1G79210.3 | Symbols: | N-terminal nucleophile aminohydrolases	Color2 [DarkGray]	1	4					-1		7	7	7	47.7	47.7	47.7	25.701	0	77.826	11880000000	13	104	5	-0.925527	-0.441024	-0.532897	-1.48872	-1.28454	-0.968893	-0.540069	0.298724	0.159107	-1.02543	-0.677788	-0.890038	-4.27889	-1.30293	-1.05676	-0.592464	-0.210592	0.203428	-3.54105	-0.910614	-0.891637
	1.17885	-0.709825	AT1G17810.1	AT1G17810.1	79	AT1G17810.1 | Symbols: BETA-TIP | beta-tonoplast intrinsic protein | chr1:6130209-6131442 FORWARD LENGTH=267	Color2 [DarkGray]	1	4					-1		4	4	1	23.2	23.2	12.7	28.182	0	88.44	11633000000	5	26	18	-3.09112	-3.96248	-4.14329	3.19615	1.31842	1.34721	-3.14569	-3.21617	-3.60302	-3.43316	-2.14583	-3.548	2.53698	0.125085	0.0842474	-4.02789	-4.37143	-3.30967	-3.79569	-3.54457	-3.37566
	0.296653	-0.387723	AT1G18540.1	AT1G18540.1	85	AT1G18540.1 | Symbols: | Ribosomal protein L6 family protein | chr1:6377448-6378548 REVERSE LENGTH=233	Color2 [DarkGray]	1	4					-1		14	14	7	59.2	59.2	33	26.152	0	126.41	9079400000	12	80	16	-3.57846	-3.13275	-3.65976	0.137227	0.0263478	-0.0177788	-0.90189	-1.10846	-3.38962	-3.43359	-3.19168	-2.7611	-0.174915	-0.416207	-0.142804	-3.77756	-3.81583	-3.51728	-4.26229	-3.58052	-3.29575
	0.96484	-1.98383	AT1G19570.1;AT1G19570.2;AT1G19550.1	AT1G19570.1;AT1G19570.2	88	AT1G19570.1 | Symbols: DHAR1, ATDHAR1, DHAR5 | dehydroascorbate reductase | chr1:6773462-6774413 REVERSE LENGTH=213;AT1G19570.2 | Symbols: DHAR1, ATDHAR1, DHAR5 | dehydroascorbate reductase | chr1:6773462-6774413 REVERSE LENGTH=212	Color2 [DarkGray]	1	4					-1		13	13	13	86.4	86.4	86.4	23.641	0	323.31	25817000000	15	178	4	0.419647	0.600059	0.588269	-4.20109	-2.23105	-1.87143	-2.64553	-1.37542	0.240069	0.197219	-0.159191	0.0416322	-2.72661	-1.39839	-1.71136	-3.78301	-3.28491	-1.65798	-0.396119	-0.151134	0.366371
	1.04559	-1.61282	AT1G20225.1	AT1G20225.1	95	AT1G20225.1 | Symbols: | Thioredoxin superfamily protein | chr1:7007966-7009318 REVERSE LENGTH=233	Color2 [DarkGray]	1	4					-1		5	5	5	29.6	29.6	29.6	26.052	0	56.751	2742500000	15	19	20	-1.2897	-2.86206	-1.42536	-3.96378	-2.55489	-4.37785	-3.14213	-3.54344	-1.87942	-1.57346	-1.63085	-1.4682	-3.77622	-4.69456	-4.91186	-3.38349	-5.35122	-4.03453	-2.59614	-2.67094	-1.75972
+	2.01861	-1.39581	AT1G20620.5;AT1G20620.1;AT1G20620.2;AT1G20620.4	AT1G20620.5;AT1G20620.1;AT1G20620.2;AT1G20620.4	98	AT1G20620.5 | Symbols: CAT3, SEN2, ATCAT3 | catalase 3 | chr1:7143142-7146193 FORWARD LENGTH=485;AT1G20620.1 | Symbols: CAT3, SEN2, ATCAT3 | catalase 3 | chr1:7143142-7146193 FORWARD LENGTH=492;AT1G20620.2 | Symbols: CAT3, SEN2, ATCAT3 | catalase 3 | chr1:	Color2 [DarkGray]	1	4					-1		12	12	7	28	28	17.5	55.967	0	177.79	34571000000	25	107	3	1.98054	1.78084	1.57879	-5.49685	0.0914149	-0.069686	-3.80155	0.735713	0.466505	1.743	2.09445	1.96889	-0.420409	-0.155505	0.160819	0.487941	0.370157	0.349467	1.92078	2.48789	2.11892
+	2.87499	-0.857466	AT1G20630.1	AT1G20630.1	99	AT1G20630.1 | Symbols: CAT1 | catalase 1 | chr1:7146812-7149609 FORWARD LENGTH=492	Color2 [DarkGray]	1	4					-1		8	6	6	19.9	15.4	15.4	56.761	0	83.276	5802600000	24	84	4	-1.54929	-1.73989	-1.19659	-2.03018	-2.41645	-2.43201	-5.55768	-1.40725	-1.52107	-1.42979	-1.21573	-1.17675	-3.92912	-2.50423	-2.44646	-3.75965	-2.19784	-2.13627	-1.17861	-0.862158	-1.158
+	2.04468	-1.29523	AT1G21750.1;AT1G21750.2	AT1G21750.1;AT1G21750.2	105	AT1G21750.1 | Symbols: ATPDIL1-1, ATPDI5, PDI5, PDIL1-1 | PDI-like 1-1 | chr1:7645767-7648514 FORWARD LENGTH=501;AT1G21750.2 | Symbols: ATPDIL1-1, PDIL1-1 | PDI-like 1-1 | chr1:7645767-7648695 FORWARD LENGTH=487	Color2 [DarkGray]	1	4					-1		36	36	32	71.5	71.5	69.3	55.601	0	323.31	94574000000	34	467	0	1.4185	1.27686	1.10824	-0.628278	-0.861353	-0.794176	-0.197302	-0.584155	0.867782	1.24511	1.39728	1.11598	-0.348362	-0.84677	-0.566212	-0.301879	-0.631389	-0.597257	1.06627	1.17514	1.21969
	0.317587	-0.535548	AT1G21900.1	AT1G21900.1	107	AT1G21900.1 | Symbols: | emp24/gp25L/p24 family/GOLD family protein | chr1:7691165-7692327 REVERSE LENGTH=216	Color2 [DarkGray]	1	4					-1		3	3	3	9.7	9.7	9.7	24.346	0	20.687	943700000	6	17	20	-3.11919	-2.92808	-3.17675	-2.40647	-2.17269	-1.94097	-4.8496	-3.98877	-3.55874	-4.53493	-4.27487	-2.55453	-2.88964	-2.41619	-2.1201	-3.48775	-4.06437	-3.99921	-4.10836	-3.40594	-2.8216
	0.701543	-1.1477	AT4G09800.1;AT1G34030.1;AT1G22780.1	AT4G09800.1;AT1G34030.1;AT1G22780.1	111	AT4G09800.1 | Symbols: RPS18C | S18 ribosomal protein | chr4:6173818-6174963 FORWARD LENGTH=152;AT1G34030.1 | Symbols: | Ribosomal protein S13/S18 family | chr1:12370285-12371465 REVERSE LENGTH=152;AT1G22780.1 | Symbols: PFL, RPS18A, PFL1 | Ribosomal prot	Color2 [DarkGray]	1	4					-1		5	5	5	40.8	40.8	40.8	17.545	0	117.23	14826000000	8	73	12	-3.17632	-3.26859	-3.98606	1.53531	1.50502	1.62408	-0.64467	0.0619618	-1.19672	-2.30933	-3.98597	-3.58755	1.69954	1.1	1.44403	-3.1099	-1.45125	-1.40953	-4.58635	-4.01681	-2.12007
	0.20932	-0.235887	AT1G23290.1	AT1G23290.1	113	AT1G23290.1 | Symbols: RPL27A, RPL27AB | Ribosomal protein L18e/L15 superfamily protein | chr1:8263007-8263447 FORWARD LENGTH=146	Color2 [DarkGray]	1	4					-1		5	5	1	36.3	36.3	12.3	16.292	0	41.153	2749900000	8	32	16	-2.5243	-2.746	-3.72235	-1.55397	-1.13769	-0.993178	-3.38828	-1.78397	-2.25907	-3.27164	-2.41715	-2.99271	-1.77914	-1.72562	-1.43738	-3.90791	-4.38374	-3.91555	-3.9735	-2.60189	-3.81837
	0.0569967	0.19942	AT3G62250.1;AT1G23410.1;AT2G47110.1;AT2G47110.2;AT4G05320.3;AT5G03240.2;AT5G03240.3;AT1G65350.1;AT5G37640.1;AT4G05320.1;AT2G36170.1;AT4G05320.6;AT4G05320.5;AT5G20620.1;AT4G05320.2;AT4G05320.4;AT5G03240.1;AT4G02890.4;AT4G02890.3;AT3G52590.1;AT1G55060.1;AT4G05050.1;AT4G05050.2;AT4G02890.2;AT4G02890.1;AT4G05050.3;AT1G31340.1;AT2G35635.1;AT4G05050.4;AT3G09790.1	AT3G62250.1;AT1G23410.1;AT2G47110.1;AT2G47110.2;AT4G05320.3;AT5G03240.2;AT5G03240.3;AT1G65350.1;AT5G37640.1;AT4G05320.1;AT2G36170.1;AT4G05320.6;AT4G05320.5;AT5G20620.1;AT4G05320.2;AT4G05320.4;AT5G03240.1;AT4G02890.4;AT4G02890.3;AT3G52590.1;AT1G55060.1;AT4G05050.1;AT4G05050.2;AT4G02890.2;AT4G02890.1;AT4G05050.3;AT1G31340.1;AT2G35635.1;AT4G05050.4;AT3G09790.1	114	AT3G62250.1 | Symbols: UBQ5 | ubiquitin 5 | chr3:23037138-23037611 FORWARD LENGTH=157;AT1G23410.1 | Symbols: | Ribosomal protein S27a / Ubiquitin family protein | chr1:8314940-8315410 FORWARD LENGTH=156;AT2G47110.1 | Symbols: UBQ6 | ubiquitin 6 | chr2:193	Color2 [DarkGray]	1	4					-1		8	8	8	38.9	38.9	38.9	17.797	0	128.63	20870000000	7	101	3	-3.35956	-0.393983	-0.468255	0.391694	0.698885	1.03867	-1.42537	0.12129	-0.767403	0.253646	-1.15332	-0.147476	0.440613	0.792311	0.934153	-1.44835	-0.525516	-0.26221	-2.88514	-0.182701	-0.848026
	1.16665	-0.753007	AT1G24360.1	AT1G24360.1	115	AT1G24360.1 | Symbols: | NAD(P)-binding Rossmann-fold superfamily protein | chr1:8640820-8643283 FORWARD LENGTH=319	Color2 [DarkGray]	1	4					-1		12	12	12	43.3	43.3	43.3	33.548	0	323.31	22624000000	16	117	2	0.704384	1.40741	0.747258	-1.37613	-2.0932	-1.36568	-4.05784	0.376335	0.719658	0.327317	0.516499	0.709956	-3.02437	-1.45724	-1.26481	-0.597182	-0.676422	-0.539916	0.135974	0.562079	0.709916
+	1.94044	-1.38435	AT1G69620.1;AT1G26880.1;AT1G26880.2;AT3G28900.1	AT1G69620.1;AT1G26880.1;AT1G26880.2;AT3G28900.1	120	AT1G69620.1 | Symbols: RPL34 | ribosomal protein L34 | chr1:26189900-26191081 FORWARD LENGTH=119;AT1G26880.1 | Symbols: | Ribosomal protein L34e superfamily protein | chr1:9315640-9316681 REVERSE LENGTH=120;AT1G26880.2 | Symbols: | Ribosomal protein L34e	Color2 [DarkGray]	1	4					-1		2	2	2	16.8	16.8	16.8	13.65	0	14.02	997940000	4	17	23	-2.45742	-3.50047	-3.91894	-1.36963	-1.9017	-1.08097	-3.27991	-2.84867	-3.82591	-3.41957	-3.20366	-2.96449	-1.93605	-4.88817	-3.8245	-4.40171	-3.76289	-4.5828	-3.10827	-3.35185	-2.66448
	0.971987	-1.4555	AT1G27400.1;AT1G67430.1;AT1G67430.2	AT1G27400.1;AT1G67430.1;AT1G67430.2	122	AT1G27400.1 | Symbols: | Ribosomal protein L22p/L17e family protein | chr1:9515230-9516725 FORWARD LENGTH=176;AT1G67430.1 | Symbols: | Ribosomal protein L22p/L17e family protein | chr1:25262209-25263627 FORWARD LENGTH=175;AT1G67430.2 | Symbols: | Riboso	Color2 [DarkGray]	1	4					-1		5	5	5	26.1	26.1	26.1	19.897	0	32.324	6.6464e+09	10	38	17	-2.81261	-3.00982	-3.52474	0.475538	0.768634	0.554249	-0.378919	-3.38914	-4.29483	-3.08872	-3.98345	-3.52461	0.176605	0.0834902	0.185605	-2.57006	-3.45102	-4.033	-2.31067	-4.16045	-2.46914
	0.837156	-0.733815	AT1G27990.1	AT1G27990.1	124	AT1G27990.1 | Symbols: | unknown protein;BEST Arabidopsis thaliana protein match is: unknown protein (TAIR:AT5G52420.1);Has 86 Blast hits to 86 proteins in 15 species: Archae - 0;Bacteria - 0;Metazoa - 0;Fungi - 0;Plants - 84;Viruses - 0;Other Euk	Color2 [DarkGray]	1	4					-1		3	3	3	12.5	12.5	12.5	29.76	0	28.795	1.981e+09	12	20	19	-2.17244	-3.60007	-3.01841	-3.83105	-0.778963	-0.870807	-2.76112	-2.54414	-3.98772	-3.05508	-4.13552	-2.07263	-5.63084	-0.945062	-1.27053	-3.03585	-4.98406	-3.96581	-3.36509	-4.00766	-3.11493
+	1.41101	-2.44072	AT1G29680.1	AT1G29680.1	132	AT1G29680.1 | Symbols: | Protein of unknown function (DUF1264) | chr1:10377900-10378931 REVERSE LENGTH=237	Color2 [DarkGray]	1	4					-1		4	4	4	19.8	19.8	19.8	26.875	0	44.332	4.1764e+09	15	42	18	-0.714028	-0.860662	-0.428945	-4.28926	-3.98826	-3.5084	-4.84298	-3.42089	-0.72539	-3.66152	-0.298067	-0.918348	-5.12422	-3.57854	-3.2047	-2.88224	-3.1695	-4.02226	-2.99154	-0.761838	-0.713697
	1.07882	-1.56563	AT1G30230.1;AT1G30230.2	AT1G30230.1;AT1G30230.2	134	AT1G30230.1 | Symbols: | Glutathione S-transferase, C-terminal-like;Translation elongation factor EF1B/ribosomal protein S6 | chr1:10639286-10640515 FORWARD LENGTH=231;AT1G30230.2 | Symbols: | Glutathione S-transferase, C-terminal-like;Translation elong	Color2 [DarkGray]	1	4					-1		7	7	6	49.4	49.4	45.9	25.132	0	84.597	6.655e+09	11	58	9	-0.501648	-1.36966	-0.70335	-3.49112	-2.65728	-3.07908	-2.61418	-2.51937	-1.28064	-1.20524	-1.54037	-1.68462	-4.88663	-2.19739	-1.73547	-4.5143	-3.85552	-1.62167	-1.66247	-0.744881	-1.5268
	0.030586	-0.0814654	AT1G33120.1;AT1G33140.1;AT4G10450.1	AT1G33120.1;AT1G33140.1	143	AT1G33120.1 | Symbols: | Ribosomal protein L6 family | chr1:12010986-12012223 FORWARD LENGTH=194;AT1G33140.1 | Symbols: PGY2 | Ribosomal protein L6 family | chr1:12023360-12024502 FORWARD LENGTH=194	Color2 [DarkGray]	1	4					-1		11	11	11	58.8	58.8	58.8	22.017	0	282.31	24585000000	10	146	11	-3.09168	-3.47327	-2.61636	0.810769	0.723297	1.34459	-0.830971	0.457405	-1.36371	-3.5799	-2.64125	-3.99647	0.311855	0.934194	0.659466	-3.32229	-3.10656	-1.95539	-3.39406	-3.27172	-3.07537
	0.254807	0.336038	AT1G34430.1	AT1G34430.1	146	AT1G34430.1 | Symbols: EMB3003 | 2-oxoacid dehydrogenases acyltransferase family protein | chr1:12588027-12590084 REVERSE LENGTH=465	Color2 [DarkGray]	1	4					-1		6	4	4	20.9	15.5	15.5	48.306	0	41.63	1.9416e+09	23	29	13	-3.76106	-3.65734	-2.43326	-1.96215	-1.58005	-1.38702	-2.86814	-1.31923	-1.73838	-2.73468	-3.65524	-3.01642	-2.51781	-1.84024	-1.5457	-4.1699	-1.5025	-1.6584	-3.25144	-2.09092	-1.9462
	0.603275	-0.639032	AT3G18740.1;AT1G36240.1	AT3G18740.1;AT1G36240.1	148	AT3G18740.1 | Symbols: | Ribosomal protein L7Ae/L30e/S12e/Gadd45 family protein | chr3:6453437-6453870 FORWARD LENGTH=112;AT1G36240.1 | Symbols: | Ribosomal protein L7Ae/L30e/S12e/Gadd45 family protein | chr1:13614890-13616233 FORWARD LENGTH=112	Color2 [DarkGray]	1	4					-1		5	5	2	35.7	35.7	11.6	12.279	0	37.073	4905000000	5	37	15	-3.22952	-2.50201	-3.52064	-0.0359633	0.0199821	-0.0787583	-4.52646	-0.356155	-1.47538	-3.58255	-3.29742	-3.88402	-0.542052	-0.832099	-0.117372	-4.45289	-3.29494	-1.27923	-4.01124	-3.81554	-2.69221
	1.16935	-1.28174	AT1G42970.1	AT1G42970.1	150	AT1G42970.1 | Symbols: GAPB | glyceraldehyde-3-phosphate dehydrogenase B subunit | chr1:16127552-16129584 FORWARD LENGTH=447	Color2 [DarkGray]	1	4					-1		13	9	9	31.5	21.7	21.7	47.659	0	74.166	4952100000	28	60	6	-1.00295	-1.23011	-1.87379	-3.83701	-2.61085	-1.94714	-1.54236	-1.25381	-1.37345	-1.28156	-0.935799	-0.889619	-2.46003	-2.52586	-2.78328	-1.64866	-4.45769	-1.94385	-1.72436	-1.15283	-1.59743
	0.852781	-0.693936	AT1G43170.9;AT1G43170.8;AT1G43170.7;AT1G43170.6;AT1G43170.5;AT1G43170.3;AT1G43170.2;AT1G43170.1;AT1G43170.4;AT1G61580.1	AT1G43170.9;AT1G43170.8;AT1G43170.7;AT1G43170.6;AT1G43170.5;AT1G43170.3;AT1G43170.2;AT1G43170.1;AT1G43170.4	151	AT1G43170.9 | Symbols: RP1 | ribosomal protein 1 | chr1:16266992-16268631 FORWARD LENGTH=389;AT1G43170.8 | Symbols: RP1 | ribosomal protein 1 | chr1:16266992-16268631 FORWARD LENGTH=389;AT1G43170.7 | Symbols: RP1 | ribosomal protein 1 | chr1:16266992-16268	Color2 [DarkGray]	1	4					-1		9	9	9	21.9	21.9	21.9	44.559	0	72.826	5010200000	25	52	16	-3.08826	-3.19507	-3.02604	-0.791238	-0.928275	-0.559228	-1.3521	-1.18371	-3.16846	-2.38543	-4.00391	-2.92027	-0.91465	-0.725621	-1.36083	-4.53141	-3.5943	-4.76381	-3.57151	-3.34629	-2.74251
+	1.26601	2.21441	AT1G44575.1;AT1G44575.2	AT1G44575.1;AT1G44575.2	154	AT1G44575.1 | Symbols: NPQ4, PSBS | Chlorophyll A-B binding family protein | chr1:16871768-16873194 FORWARD LENGTH=265;AT1G44575.2 | Symbols: NPQ4, PSBS | Chlorophyll A-B binding family protein | chr1:16871768-16872548 FORWARD LENGTH=205	Color2 [DarkGray]	1	4					-1		8	8	8	36.6	36.6	36.6	28.007	0	110.76	6.7045e+09	13	75	11	-2.04975	-3.85997	-3.30783	-0.816066	-0.321898	-0.202664	-3.12783	-1.06628	-2.05389	-3.96483	-3.02551	-2.54912	-1.1857	-0.845332	-0.62156	-4.34482	-3.98988	-1.29392	-4.06503	-1.4395	-3.29018
	1.1581	1.47451	AT1G47260.1;AT1G19580.2	AT1G47260.1	156	AT1G47260.1 | Symbols: APFI, GAMMA CA2 | gamma carbonic anhydrase 2 | chr1:17321384-17323347 REVERSE LENGTH=278	Color2 [DarkGray]	1	4					-1		6	6	5	32.4	32.4	29.5	30.065	0	42.799	2277500000	16	23	17	-3.13269	-3.20869	-3.1537	-3.31869	-1.63581	-1.3662	-4.89359	-3.43371	-3.96762	-3.65521	-3.59849	-3.12743	-3.04331	-1.7561	-1.7844	-3.99858	-5.0073	-1.44329	-3.04984	-3.8096	-3.27995
+	1.38987	-1.53857	AT1G47980.1	AT1G47980.1	160	AT1G47980.1 | Symbols: | unknown protein;FUNCTIONS IN: molecular_function unknown;INVOLVED IN: biological_process unknown;LOCATED IN: endomembrane system;EXPRESSED IN: 6 plant structures;EXPRESSED DURING: 4 anthesis, F mature embryo stage, petal diff	Color2 [DarkGray]	1	4					-1		6	6	5	22.5	22.5	16.8	34.293	0	46.683	1.8741e+09	14	15	18	-2.57203	-4.49224	-2.75748	-3.78587	-5.51491	-3.9035	-3.98901	-3.73381	-2.20762	-1.55377	-2.66254	-2.33845	-3.60809	-5.46978	-4.11483	-3.8339	-4.35919	-4.48447	-2.35615	-2.50554	-2.37278
+	3.39668	-1.89405	AT1G48130.1	AT1G48130.1	162	AT1G48130.1 | Symbols: ATPER1, PER1 | 1-cysteine peroxiredoxin 1 | chr1:17780610-17781500 FORWARD LENGTH=216	Color2 [DarkGray]	1	4					-1		14	14	14	69	69	69	24.081	0	230.1	32192000000	14	148	2	0.416252	-0.68777	-0.426079	-0.571338	-0.134546	-0.531099	-4.00825	-1.45824	0.536901	1.32107	0.992362	0.408947	-0.26087	-0.126574	0.48379	-1.87639	-4.20953	-1.9639	1.2592	1.32981	1.68895
	0.382631	-0.364172	AT1G48990.1	AT1G48990.1	165	AT1G48990.1 | Symbols: | Oleosin family protein | chr1:18121470-18121979 FORWARD LENGTH=169	Color2 [DarkGray]	1	4					-1		3	3	3	27.2	27.2	27.2	18.443	0	68.659	9628800000	6	53	18	-3.45382	-3.19782	-2.97418	0.519535	0.304963	0.864782	-2.86208	-3.36751	-5.20122	-2.94662	-2.98986	-3.31844	-0.387069	0.527747	0.328505	-4.08334	-2.83758	-5.031	-3.54421	-3.63462	-3.39286
+	1.77177	2.19597	AT1G51980.1;AT1G51980.2;AT3G16480.1	AT1G51980.1;AT1G51980.2;AT3G16480.1	169	AT1G51980.1 | Symbols: | Insulinase (Peptidase family M16) protein | chr1:19323692-19326771 REVERSE LENGTH=503;AT1G51980.2 | Symbols: | Insulinase (Peptidase family M16) protein | chr1:19323929-19326771 REVERSE LENGTH=451;AT3G16480.1 | Symbols: MPPalpha	Color2 [DarkGray]	1	4					-1		12	12	12	30.6	30.6	30.6	54.401	0	103.6	3.6172e+09	24	49	12	-2.49381	-3.03921	-4.05856	-1.54483	-1.67925	-4.02444	-3.57231	-1.42016	-3.63504	-3.52532	-3.24772	-2.86609	-1.83963	-2.11884	-1.79354	-1.61041	-1.45728	-1.46829	-4.34803	-3.37779	-2.52683
+	1.88851	-2.02026	AT1G53240.1	AT1G53240.1	174	AT1G53240.1 | Symbols: mMDH1 | Lactate/malate dehydrogenase family protein | chr1:19854966-19856802 REVERSE LENGTH=341	Color2 [DarkGray]	1	4					-1		16	16	9	69.2	69.2	43.7	35.804	0	293.54	31520000000	15	171	2	0.817631	1.31954	1.07996	-2.86134	-1.5687	-1.85297	-1.11387	-0.702921	0.860529	0.470393	1.3411	1.01603	-3.20481	-1.89877	-1.23909	-1.18705	-1.69086	-1.45666	0.0956937	0.78414	1.67245
	0.139456	-0.484638	AT1G53850.2;AT1G53850.1	AT1G53850.2;AT1G53850.1	177	AT1G53850.2 | Symbols: PAE1 | 20S proteasome alpha subunit E1 | chr1:20104131-20105792 REVERSE LENGTH=237;AT1G53850.1 | Symbols: PAE1, ATPAE1 | 20S proteasome alpha subunit E1 | chr1:20104131-20105792 REVERSE LENGTH=237	Color2 [DarkGray]	1	4					-1		10	10	4	48.9	48.9	23.2	25.947	0	99.525	4856300000	14	53	11	-1.78626	-1.23163	-1.83357	-2.48213	-2.1709	-1.80395	-4.5297	-0.407324	-1.24686	-2.12136	-1.87327	-2.81722	-3.90375	-2.34773	-2.07784	-3.41163	-0.655382	-0.737521	-3.97961	-1.90099	-1.70763
	0.257809	-0.773206	AT1G54100.2;AT1G54100.1	AT1G54100.2;AT1G54100.1	179	AT1G54100.2 | Symbols: ALDH7B4 | aldehyde dehydrogenase 7B4 | chr1:20195435-20198853 REVERSE LENGTH=508;AT1G54100.1 | Symbols: ALDH7B4 | aldehyde dehydrogenase 7B4 | chr1:20195435-20198853 REVERSE LENGTH=508	Color2 [DarkGray]	1	4					-1		14	14	14	29.1	29.1	29.1	54.208	0	142.33	7.4032e+09	24	76	12	0.0805603	-1.04023	-0.537586	-3.93831	-2.91617	-3.2619	-2.80324	-1.2907	-2.30547	-0.381519	-1.11732	-0.506407	-3.51756	-2.36636	-2.04077	-3.76907	-4.9404	-1.8211	-4.23454	-1.28825	-1.13
+	2.38134	3.58489	AT1G54860.1	AT1G54860.1	182	AT1G54860.1 | Symbols: | Glycoprotein membrane precursor GPI-anchored | chr1:20457522-20458434 REVERSE LENGTH=200	Color2 [DarkGray]	1	4					-1		2	2	2	12	12	12	21.569	0	49.984	21293000000	9	65	6	-3.2082	-3.38973	-4.52907	2.51243	2.08877	2.51717	1.74417	1.00304	-1.1225	-1.43885	-2.31544	-4.1807	1.16394	2.26665	2.70806	1.19572	0.163231	0.826662	-1.85601	-3.12882	-3.55132
	1.55422	-0.526263	AT1G54870.1	AT1G54870.1	183	AT1G54870.1 | Symbols: | NAD(P)-binding Rossmann-fold superfamily protein | chr1:20459011-20460417 FORWARD LENGTH=335	Color2 [DarkGray]	1	4					-1		26	26	26	68.1	68.1	68.1	36.764	0	323.31	299930000000	16	713	0	3.48846	3.32255	3.31356	1.3768	1.77635	2.06143	2.18048	2.71736	2.94221	3.29385	3.25644	3.56642	1.61529	2.35248	2.39378	2.36444	2.09902	2.62228	3.51857	3.11726	3.35124
+	1.36598	-2.62861	AT1G56070.1;AT3G12915.2	AT1G56070.1	185	AT1G56070.1 | Symbols: LOS1 | Ribosomal protein S5/Elongation factor G/III/V family protein | chr1:20968245-20971077 REVERSE LENGTH=843	Color2 [DarkGray]	1	4					-1		29	29	20	46.1	46.1	28.9	93.89	0	323.31	47464000000	44	261	3	1.00182	1.82323	1.90683	-2.28558	-1.42208	-0.814007	-5.14239	-0.142714	-0.192748	0.510544	2.00768	1.88384	-2.94163	-1.79624	-0.43662	-1.89211	-0.886308	-0.615127	-0.516822	0.846834	1.58237
+	1.91114	-2.17367	AT1G56330.1;AT4G02080.1;AT3G62560.1;AT1G09180.1;AT1G02620.1	AT1G56330.1;AT4G02080.1;AT3G62560.1;AT1G09180.1	186	AT1G56330.1 | Symbols: SAR1, ATSAR1, ATSARA1B, ATSAR1B, SAR1B | secretion-associated RAS 1B | chr1:21086845-21088478 REVERSE LENGTH=193;AT4G02080.1 | Symbols: ASAR1, ATSARA1C, ATSAR2, SAR2 | secretion-associated RAS super family 2 | chr4:921554-922547 FORW	Color2 [DarkGray]	1	4					-1		6	6	6	43	43	43	21.986	0	84.286	3.0953e+09	13	35	13	-1.65611	-3.51162	-1.75967	-2.68579	-2.29004	-2.26394	-4.65453	-2.77416	-1.68982	-1.71171	-2.86813	-1.9908	-3.18173	-4.14615	-2.56068	-4.13952	-4.32842	-5.16311	-1.70083	-0.892534	-0.568666
	0.779533	-1.49449	AT1G56340.1;AT1G56340.2;AT1G09210.1	AT1G56340.1;AT1G56340.2	187	AT1G56340.1 | Symbols: CRT1, CRT1a, AtCRT1a | calreticulin 1a | chr1:21090059-21092630 REVERSE LENGTH=425;AT1G56340.2 | Symbols: CRT1, CRT1a, AtCRT1a | calreticulin 1a | chr1:21090022-21092630 REVERSE LENGTH=424	Color2 [DarkGray]	1	4					-1		10	10	10	32.7	32.7	32.7	48.527	0	121.04	6.7126e+09	27	60	12	-2.8875	-0.865083	-0.185504	-2.8193	-3.47851	-2.95962	-3.54217	-2.8929	-0.762558	-1.97744	-1.05685	-1.3901	-4.06312	-3.55391	-1.97283	-3.89736	-3.65165	-4.22289	-2.44036	-1.03579	-0.680306
+	1.57159	-3.19473	AT1G57720.2;AT1G57720.1	AT1G57720.2;AT1G57720.1	189	AT1G57720.2 | Symbols: | Translation elongation factor EF1B, gamma chain | chr1:21377873-21380114 FORWARD LENGTH=413;AT1G57720.1 | Symbols: | Translation elongation factor EF1B, gamma chain | chr1:21377873-21380114 FORWARD LENGTH=413	Color2 [DarkGray]	1	4					-1		13	13	9	38	38	26.2	46.4	0	173.15	18574000000	18	147	3	0.500578	-0.490399	0.0113419	-0.705279	-0.839671	-1.60465	-0.673748	-0.678441	-0.949355	0.117634	0.203055	-0.148811	-0.833098	-0.798251	-0.388951	-0.251865	-3.77149	-1.6275	0.0795668	0.15567	0.384708
	1.36482	-0.427421	AT1G62290.2;AT1G62290.1	AT1G62290.2;AT1G62290.1	198	AT1G62290.2 | Symbols: | Saposin-like aspartyl protease family protein | chr1:23010107-23012681 REVERSE LENGTH=513;AT1G62290.1 | Symbols: | Saposin-like aspartyl protease family protein | chr1:23010107-23012681 REVERSE LENGTH=513	Color2 [DarkGray]	1	4					-1		15	12	12	40.4	31.8	31.8	55.748	0	205.09	57291000000	23	240	0	1.82033	2.46112	2.33001	1.86301	2.1074	2.46346	1.86702	1.11906	2.15683	1.31109	2.09068	1.77533	1.95989	1.89748	2.52061	1.07983	0.379358	1.41907	2.09256	2.19749	2.27974
	1.34994	-0.931228	AT1G62710.1	AT1G62710.1	200	AT1G62710.1 | Symbols: BETA-VPE, BETAVPE | beta vacuolar processing enzyme | chr1:23224070-23226857 REVERSE LENGTH=486	Color2 [DarkGray]	1	4					-1		6	6	6	27.6	27.6	27.6	53.827	0	220.46	19251000000	22	103	6	0.872907	0.615951	0.933524	-2.70483	-1.94424	-1.16918	-0.20755	-0.133402	0.15744	0.869323	0.958738	-0.0492804	-2.82884	-1.19772	-1.09649	-0.856659	-3.62499	-4.4566	1.00824	-0.041115	0.589361
	0.484564	-0.532815	AT1G65090.2;AT1G65090.3;AT1G65090.1	AT1G65090.2;AT1G65090.3;AT1G65090.1	205	AT1G65090.2 | Symbols: | unknown protein;FUNCTIONS IN: molecular_function unknown;INVOLVED IN: biological_process unknown;LOCATED IN: cellular_component unknown;BEST Arabidopsis thaliana protein match is: unknown protein (TAIR:AT5G36100.1);Has 1234 B	Color2 [DarkGray]	1	4					-1		11	11	11	39.8	39.8	39.8	41.866	0	323.31	40470000000	20	140	18	-2.63184	-4.4807	-3.86569	2.14715	2.2436	2.34698	-4.55374	-4.13248	-3.87296	-3.97156	-3.52201	-3.35747	1.99582	2.19089	2.32354	-4.35992	-3.97158	-4.7826	-3.53482	-3.84593	-2.81994
+	1.67823	-2.44618	AT1G65930.1;AT1G54340.1	AT1G65930.1	209	AT1G65930.1 | Symbols: cICDH | cytosolic NADP+-dependent isocitrate dehydrogenase | chr1:24539088-24541861 FORWARD LENGTH=410	Color2 [DarkGray]	1	4					-1		20	20	19	54.9	54.9	52.9	45.746	0	291.12	25786000000	25	156	5	0.695667	1.20656	1.1166	-4.87029	-1.74239	-1.15203	-4.92043	-0.768855	-0.266219	0.362092	0.454804	1.46623	-5.14363	-2.10904	-1.24174	-4.379	-2.24376	-1.11778	-0.341739	0.551823	0.404195
+	1.88901	-2.59969	AT1G65980.1;AT1G65980.2;AT1G65970.1;AT1G60740.1	AT1G65980.1;AT1G65980.2	210	AT1G65980.1 | Symbols: TPX1 | thioredoxin-dependent peroxidase 1 | chr1:24559524-24560753 REVERSE LENGTH=162;AT1G65980.2 | Symbols: TPX1 | thioredoxin-dependent peroxidase 1 | chr1:24559595-24560753 REVERSE LENGTH=121	Color2 [DarkGray]	1	4					-1		12	12	12	78.4	78.4	78.4	17.428	0	143.97	16776000000	6	78	6	0.468361	-0.230692	0.560498	-3.97729	-2.56612	-2.06842	-5.40657	-1.82905	0.0547093	0.475996	-0.181313	-0.415973	-3.86426	-2.1567	-1.58871	-0.452905	-4.14833	-2.24595	0.180866	-0.18175	0.355362
+	1.32655	-2.8987	AT1G66430.1	AT1G66430.1	213	AT1G66430.1 | Symbols: | pfkB-like carbohydrate kinase family protein | chr1:24778400-24780393 FORWARD LENGTH=384	Color2 [DarkGray]	1	4					-1		9	9	8	29.2	29.2	26.6	41.471	0	137.94	5325100000	20	29	15	-0.529033	-0.638046	-0.470222	-4.67132	-4.05595	-3.58918	-3.51516	-4.11144	-0.918914	-0.677108	-0.0695912	-0.536983	-3.51408	-4.19439	-2.23638	-2.78296	-4.84985	-4.29365	-1.09659	-0.517444	-0.616923
	0.521972	0.386196	AT1G67090.1;AT1G67090.2	AT1G67090.1	214	AT1G67090.1 | Symbols: RBCS1A | ribulose bisphosphate carboxylase small chain 1A | chr1:25048465-25049249 REVERSE LENGTH=180	Color2 [DarkGray]	1	4					-1		9	9	5	53.3	53.3	28.3	20.216	0	206.76	32713000000	12	121	3	1.60404	1.25758	1.30584	0.439161	0.450562	0.968973	1.80664	2.02366	1.37265	1.67333	0.765833	1.48904	-5.50521	0.177269	0.594266	1.71635	1.18587	1.54671	0.342807	0.487945	1.26299
	0.84642	-0.739983	AT1G67730.1	AT1G67730.1	216	AT1G67730.1 | Symbols: YBR159, KCR1, ATKCR1 | beta-ketoacyl reductase 1 | chr1:25391676-25393365 FORWARD LENGTH=318	Color2 [DarkGray]	1	4					-1		8	8	8	33.3	33.3	33.3	35.761	0	70.314	2493400000	18	41	19	-3.0033	-4.11781	-3.67457	-1.7273	-1.74851	-1.46093	-3.47941	-4.16868	-3.86215	-2.58218	-2.95888	-3.54499	-3.17341	-2.17286	-1.96282	-3.54573	-4.72131	-4.45043	-3.26879	-3.78792	-3.94168
+	1.37002	2.10884	AT1G68560.1;AT3G45940.1	AT1G68560.1	217	AT1G68560.1 | Symbols: ATXYL1, XYL1, TRG1 | alpha-xylosidase 1 | chr1:25734435-25737897 REVERSE LENGTH=915	Color2 [DarkGray]	1	4					-1		19	19	18	29.1	29.1	28.3	102.4	0	162.47	11709000000	45	130	6	-3.62769	-4.25625	-2.79035	-2.40432	-1.55581	-1.34403	-0.190801	0.471406	-1.56123	-3.3535	-2.73589	-2.35664	-2.02497	-1.1313	-1.04424	-0.615613	0.525496	0.016139	-2.43927	-4.42994	-2.70341
+	1.5457	-1.37066	AT1G70770.2;AT1G70770.1;AT1G23170.2;AT1G23170.1	AT1G70770.2;AT1G70770.1	227	AT1G70770.2 | Symbols: | Protein of unknown function DUF2359, transmembrane | chr1:26688622-26691185 REVERSE LENGTH=610;AT1G70770.1 | Symbols: | Protein of unknown function DUF2359, transmembrane | chr1:26688622-26691185 REVERSE LENGTH=610	Color2 [DarkGray]	1	4					-1		7	7	7	15.1	15.1	15.1	66.864	0	47.174	895640000	32	20	20	-2.85395	-2.67024	-3.79059	-4.43747	-2.37179	-1.74008	-3.93099	-3.09347	-3.2946	-2.34586	-3.09294	-3.72732	-4.75517	-2.59111	-2.25483	-3.94889	-4.05734	-4.50452	-2.83878	-3.50149	-2.71563
+	2.48498	-3.30106	AT1G70840.1;AT1G70850.3;AT1G70850.1;AT1G70850.2	AT1G70840.1	229	AT1G70840.1 | Symbols: MLP31 | MLP-like protein 31 | chr1:26713170-26714014 REVERSE LENGTH=171	Color2 [DarkGray]	1	4					-1		9	9	9	45.6	45.6	45.6	19.138	0	126.34	10888000000	12	57	13	-0.0800074	-0.124454	-0.0357732	-3.37226	-2.43533	-4.71671	-3.6995	-3.47342	-0.506428	-0.423466	0.68932	0.36094	-4.23465	-1.42188	-3.03456	-4.37607	-3.19001	-4.35739	-1.52151	0.180695	-0.285352
+	2.71476	2.26561	AT1G71695.1	AT1G71695.1	232	AT1G71695.1 | Symbols: | Peroxidase superfamily protein | chr1:26964359-26966557 FORWARD LENGTH=358	Color2 [DarkGray]	1	4					-1		13	13	13	36	36	36	39.559	0	219.62	49568000000	15	233	0	0.129018	0.531311	0.612681	0.234183	1.07552	1.28429	1.75248	2.30171	1.59816	0.565401	0.361415	-0.0707772	0.234229	0.605379	0.81003	1.16303	1.68022	2.04582	-0.209681	-0.410669	0.325104
	0.164914	0.422236	AT1G72370.2;AT1G72370.1;AT3G04770.2;AT3G04770.1	AT1G72370.2;AT1G72370.1	234	AT1G72370.2 | Symbols: P40, AP40, RP40, RPSAA | 40s ribosomal protein SA | chr1:27243148-27244842 REVERSE LENGTH=294;AT1G72370.1 | Symbols: P40, AP40, RP40, RPSAA | 40s ribosomal protein SA | chr1:27243148-27244842 REVERSE LENGTH=298	Color2 [DarkGray]	1	4					-1		10	10	10	40.5	40.5	40.5	31.981	0	158.38	17479000000	14	116	12	-2.59699	-2.65897	-3.6103	0.739799	1.21389	1.11494	-0.601003	0.00640758	-2.16808	-3.80927	-3.96293	-3.86721	0.732496	0.662464	0.964089	-3.19131	-3.33008	-1.2658	-4.05621	-4.01973	-2.82069
+	1.29901	-2.46315	AT1G74030.1	AT1G74030.1	238	AT1G74030.1 | Symbols: ENO1 | enolase 1 | chr1:27839465-27841901 REVERSE LENGTH=477	Color2 [DarkGray]	1	4					-1		14	14	14	35.8	35.8	35.8	51.474	0	196.65	6.9408e+09	21	59	12	-1.42462	-1.10173	-1.13935	-3.36625	-3.32495	-5.06865	-4.138	-1.76241	-1.83204	-1.72241	-1.51665	-1.59691	-3.86994	-3.69057	-2.84743	-3.85362	-3.33891	-3.46243	-1.34092	-1.735	-0.784329
	1.12047	-0.764697	AT1G74060.1;AT1G74050.1	AT1G74060.1;AT1G74050.1	239	AT1G74060.1 | Symbols: | Ribosomal protein L6 family protein | chr1:27850033-27851299 REVERSE LENGTH=233;AT1G74050.1 | Symbols: | Ribosomal protein L6 family protein | chr1:27847256-27848680 REVERSE LENGTH=233	Color2 [DarkGray]	1	4					-1		12	5	5	51.5	25.3	25.3	26.008	0	84.8	5227100000	11	44	15	-2.77358	-3.96362	-3.46444	-0.389692	-0.227946	-0.0527952	-1.33615	-1.15404	-1.66629	-3.17983	-2.10198	-3.47529	-0.699082	-0.432308	-0.41279	-3.73775	-4.17474	-4.98523	-3.39519	-3.25165	-3.3331
+	2.48924	-0.944536	AT1G77120.1	AT1G77120.1	248	AT1G77120.1 | Symbols: ADH1, ADH, ATADH, ATADH1 | alcohol dehydrogenase 1 | chr1:28975509-28977216 FORWARD LENGTH=379	Color2 [DarkGray]	1	4					-1		18	18	18	54.9	54.9	54.9	41.178	0	152.83	19212000000	20	143	1	0.490336	-0.448632	0.528192	-1.54351	-1.68703	-1.46491	-2.34242	-1.08547	-1.17109	0.121912	-0.381841	-0.0108595	-1.56764	-1.5248	-1.51636	-1.23983	-4.48112	-1.34154	-0.0817753	-0.413914	-0.0775497
+	2.39576	-2.76872	AT1G77510.1	AT1G77510.1	249	AT1G77510.1 | Symbols: ATPDIL1-2, PDI6, ATPDI6, PDIL1-2 | PDI-like 1-2 | chr1:29126742-29129433 FORWARD LENGTH=508	Color2 [DarkGray]	1	4					-1		22	18	18	51	48.8	48.8	56.364	0	323.31	12704000000	33	104	7	-1.2522	-0.813574	-0.159709	-3.93909	-3.76711	-3.33352	-4.08607	-2.28605	-1.58742	-0.408201	0.0494645	-0.253564	-3.60308	-3.36644	-2.21428	-3.04772	-5.66966	-3.65579	-1.4098	-0.751794	0.14656
	0.737329	-1.03932	AT1G78370.1	AT1G78370.1	253	AT1G78370.1 | Symbols: ATGSTU20, GSTU20 | glutathione S-transferase TAU 20 | chr1:29484428-29485204 REVERSE LENGTH=217	Color2 [DarkGray]	1	4					-1		12	12	12	50.7	50.7	50.7	25.006	0	122.96	11325000000	16	89	8	-0.115465	-0.483312	0.142961	-3.75	-2.0134	-1.73468	-4.87714	-1.42144	-0.811982	-0.412478	-0.205106	-0.291563	-3.90674	-1.83952	-1.64609	-1.51542	-3.65627	-1.55345	-1.09851	-0.746287	-0.540756
	1.06408	-2.20679	AT1G78380.1;AT1G17170.1;AT1G78320.1	AT1G78380.1	254	AT1G78380.1 | Symbols: ATGSTU19, GST8, GSTU19 | glutathione S-transferase TAU 19 | chr1:29486659-29487819 REVERSE LENGTH=219	Color2 [DarkGray]	1	4					-1		11	11	11	41.6	41.6	41.6	25.65	0	83.998	11340000000	14	88	7	0.0472671	-0.268986	-0.000135271	-4.04899	-2.47097	-3.55706	-4.47496	-1.4122	-0.301081	0.253421	0.00783434	-0.355505	-3.11028	-2.09558	-1.38725	-1.46273	-1.75259	-1.76634	-0.422243	-0.440659	0.514028
+	1.53053	-2.52257	AT1G79550.2;AT1G79550.1	AT1G79550.2;AT1G79550.1	260	AT1G79550.2 | Symbols: PGK | phosphoglycerate kinase | chr1:29924347-29926295 REVERSE LENGTH=401;AT1G79550.1 | Symbols: PGK | phosphoglycerate kinase | chr1:29924347-29926295 REVERSE LENGTH=401	Color2 [DarkGray]	1	4					-1		25	25	21	68.6	68.6	64.3	42.131	0	323.31	73952000000	25	361	0	1.10383	1.46148	1.56597	-4.05789	-1.45347	-1.29872	-2.56296	-0.382067	1.15301	1.22724	1.60307	1.13968	-2.72872	-1.0371	-0.665967	-0.886773	-2.05735	-0.70434	0.644661	1.2876	1.36324
+	3.43471	-1.77837	AT1G79690.1	AT1G79690.1	261	AT1G79690.1 | Symbols: atnudt3, NUDT3 | nudix hydrolase homolog 3 | chr1:29985360-29990171 FORWARD LENGTH=772	Color2 [DarkGray]	1	4					-1		47	47	47	58.9	58.9	58.9	86.856	0	323.31	52293000000	47	276	2	1.78074	0.916686	1.39148	-3.04111	-2.13105	-3.29453	-3.72296	-0.799279	-0.301463	1.85212	0.207651	1.09848	-2.75118	-1.71468	-1.29163	-3.22322	-4.16801	-1.73649	0.979917	0.903947	1.21636
	0.958161	-2.22937	AT2G01140.1	AT2G01140.1	264	AT2G01140.1 | Symbols: | Aldolase superfamily protein | chr2:95006-96491 REVERSE LENGTH=391	Color2 [DarkGray]	1	4					-1		17	17	14	42.2	42.2	37.3	42.327	0	220.65	16026000000	21	116	4	-0.229881	-0.0366554	-0.000214392	-3.62917	-2.87483	-2.39028	-1.66518	-1.25026	-0.565659	-0.426467	0.12253	0.894139	-5.01759	-1.91765	-1.77819	-1.88286	-1.78201	-2.07848	-0.800878	-0.126717	-0.627687
	0.910038	-1.09358	AT2G01250.1;AT2G01250.2	AT2G01250.1;AT2G01250.2	265	AT2G01250.1 | Symbols: | Ribosomal protein L30/L7 family protein | chr2:132943-134264 REVERSE LENGTH=242;AT2G01250.2 | Symbols: | Ribosomal protein L30/L7 family protein | chr2:133038-134264 REVERSE LENGTH=184	Color2 [DarkGray]	1	4					-1		14	6	6	50.8	29.3	29.3	28.171	0	171.27	5153500000	14	43	17	-2.98581	-3.47527	-4.09991	-0.623267	-0.448426	-0.413049	-3.37092	-1.12288	-3.05338	-3.34789	-4.30755	-3.66805	-1.38035	-0.874218	-0.612616	-3.30099	-3.43117	-4.92437	-3.96654	-2.37673	-3.76198
	0.373409	-0.537096	AT3G10610.1;AT2G05220.2;AT2G05220.1;AT5G04800.4;AT5G04800.3;AT5G04800.2;AT5G04800.1;AT2G04390.1	AT3G10610.1;AT2G05220.2;AT2G05220.1;AT5G04800.4;AT5G04800.3;AT5G04800.2;AT5G04800.1;AT2G04390.1	273	AT3G10610.1 | Symbols: | Ribosomal S17 family protein | chr3:3319459-3319881 FORWARD LENGTH=140;AT2G05220.2 | Symbols: | Ribosomal S17 family protein | chr2:1894757-1895179 REVERSE LENGTH=140;AT2G05220.1 | Symbols: | Ribosomal S17 family protein | chr2:	Color2 [DarkGray]	1	4					-1		4	4	4	24.3	24.3	24.3	16.036	0	29.155	3.9978e+09	4	34	18	-2.75891	-3.62974	-4.57923	-0.128247	-0.401803	0.136643	-3.24338	-3.58306	-3.72428	-2.79236	-3.22223	-2.98923	-0.187308	-0.462576	-0.288088	-3.21091	-3.18384	-3.36389	-3.37443	-2.40646	-4.32485
	1.19051	-0.539658	AT2G05990.2;AT2G05990.1	AT2G05990.2;AT2G05990.1	281	AT2G05990.2 | Symbols: MOD1, ENR1 | NAD(P)-binding Rossmann-fold superfamily protein | chr2:2322876-2324867 FORWARD LENGTH=390;AT2G05990.1 | Symbols: MOD1, ENR1 | NAD(P)-binding Rossmann-fold superfamily protein | chr2:2322876-2324867 FORWARD LENGTH=390	Color2 [DarkGray]	1	4					-1		19	19	19	67.7	67.7	67.7	41.213	0	323.31	33640000000	22	219	2	0.502278	0.94489	1.22185	-2.21534	-1.70503	-1.56575	-0.414671	-0.351055	0.862951	1.13922	0.275711	0.713219	-1.99113	-1.75975	-1.21382	-0.618607	-1.00081	-0.743542	-0.0500823	0.0341945	0.232136
+	2.82395	3.13802	AT2G07698.1;ATMG01190.1	AT2G07698.1;ATMG01190.1	282	AT2G07698.1 | Symbols: | ATPase, F1 complex, alpha subunit protein | chr2:3361474-3364028 FORWARD LENGTH=777;ATMG01190.1 | Symbols: ATP1 | ATP synthase subunit 1 | chrM:302166-303689 REVERSE LENGTH=507	Color2 [DarkGray]	1	4					-1		19	19	18	27.3	27.3	26.4	85.932	0	323.31	20902000000	32	232	8	-2.11338	-3.46566	-4.46703	-0.994912	-0.235588	0.0628331	-0.613823	-0.00716623	-1.21488	-1.77419	-3.10234	-2.77784	-0.994181	-0.190266	-0.0665023	0.023593	0.486996	0.3667	-3.37517	-2.4257	-3.78603
+	3.02203	-2.93292	AT2G16600.2;AT2G16600.1	AT2G16600.2;AT2G16600.1	289	AT2G16600.2 | Symbols: ROC3 | rotamase CYP 3 | chr2:7200862-7201383 FORWARD LENGTH=151;AT2G16600.1 | Symbols: ROC3 | rotamase CYP 3 | chr2:7200862-7201383 FORWARD LENGTH=173	Color2 [DarkGray]	1	4					-1		6	4	4	41.7	35.8	35.8	15.992	0	58.597	3.6968e+09	9	26	17	-0.683784	-1.26954	-1.11193	-4.6267	-3.62857	-6.17733	-3.80201	-4.15148	-2.11908	-1.81189	-1.35694	-1.31703	-5.03711	-4.34119	-2.61105	-5.29856	-3.80582	-3.2593	-0.774873	-0.977912	-1.38696
	0.0804753	-0.163406	AT5G07090.2;AT2G17360.1;AT5G07090.1;AT5G58420.1;AT2G17360.2	AT5G07090.2;AT2G17360.1;AT5G07090.1;AT5G58420.1;AT2G17360.2	291	AT5G07090.2 | Symbols: | Ribosomal protein S4 (RPS4A) family protein | chr5:2202783-2203805 FORWARD LENGTH=244;AT2G17360.1 | Symbols: | Ribosomal protein S4 (RPS4A) family protein | chr2:7546598-7548138 FORWARD LENGTH=261;AT5G07090.1 | Symbols: | Riboso	Color2 [DarkGray]	1	4					-1		14	14	14	57.8	57.8	57.8	27.707	0	183.15	14962000000	16	124	16	-3.18772	-3.37219	-4.1858	0.0754816	0.20804	0.574327	-1.41313	-0.812771	-4.29308	-1.89411	-3.50964	-3.43946	-0.49353	-0.0400211	0.369339	-3.49458	-4.76203	-5.21016	-3.48679	-3.34655	-4.16011
	0.934814	-0.985528	AT2G18020.1;AT3G51190.1	AT2G18020.1	292	AT2G18020.1 | Symbols: EMB2296 | Ribosomal protein L2 family | chr2:7837151-7838160 FORWARD LENGTH=258	Color2 [DarkGray]	1	4					-1		8	8	2	33.7	33.7	14.3	27.859	0	135.77	12325000000	14	104	15	-2.908	-3.75968	-3.95625	-0.00102848	0.421759	0.634028	-0.76486	-0.349698	-3.01294	-2.3996	-3.79479	-3.26035	-0.21675	0.0047955	0.0959347	-3.82026	-4.74028	-1.9836	-2.62876	-3.46408	-2.83526
	0.206697	-0.425401	AT2G18540.1	AT2G18540.1	296	AT2G18540.1 | Symbols: | RmlC-like cupins superfamily protein | chr2:8042382-8045008 REVERSE LENGTH=707	Color2 [DarkGray]	1	4					-1		15	15	14	21.8	21.8	21.6	84.768	0	160.46	10799000000	22	114	4	-1.99535	-2.30407	-2.53005	-0.656836	0.0744036	0.0480213	-3.54483	-2.07498	-2.06895	-2.28412	-1.99981	-2.45353	-0.907036	-1.45735	-0.54274	-3.87154	-3.99055	-3.39503	-2.48307	-1.93448	-2.13866
	0.196502	-0.341553	AT2G19730.3;AT2G19730.2;AT2G19730.1	AT2G19730.3;AT2G19730.2;AT2G19730.1	300	AT2G19730.3 | Symbols: | Ribosomal L28e protein family | chr2:8511752-8512995 FORWARD LENGTH=143;AT2G19730.2 | Symbols: | Ribosomal L28e protein family | chr2:8511752-8512995 FORWARD LENGTH=143;AT2G19730.1 | Symbols: | Ribosomal L28e protein family | ch	Color2 [DarkGray]	1	4					-1		5	5	4	42.7	42.7	33.6	15.895	0	97.119	4.0419e+09	7	37	17	-2.80489	-2.91941	-4.16242	-0.941353	-0.706973	-0.18829	-4.65964	-1.26426	-3.90602	-3.48145	-2.8619	-2.71737	-1.16395	-0.75158	-1.03483	-2.9751	-4.59495	-3.6637	-3.77784	-3.18301	-2.87069
+	2.27472	-1.37044	AT2G19900.1;AT1G79750.1;AT5G25880.1;AT5G11670.1	AT2G19900.1	305	AT2G19900.1 | Symbols: ATNADP-ME1, NADP-ME1 | NADP-malic enzyme 1 | chr2:8592106-8595403 REVERSE LENGTH=581	Color2 [DarkGray]	1	4					-1		26	26	26	56.8	56.8	56.8	64.278	0	323.31	40114000000	31	210	3	1.02083	0.79934	1.1154	-3.73523	-1.87956	-1.69438	-2.73322	-0.380127	-0.920556	1.26344	0.79662	0.882062	-5.22343	-1.19122	-1.41267	-0.802724	-1.29936	-0.945478	0.49936	0.494992	0.592439
	0.850443	1.23794	AT2G20360.1	AT2G20360.1	308	AT2G20360.1 | Symbols: | NAD(P)-binding Rossmann-fold superfamily protein | chr2:8786070-8789098 FORWARD LENGTH=402	Color2 [DarkGray]	1	4					-1		11	11	11	39.1	39.1	39.1	43.935	0	91.355	2331500000	25	44	15	-3.21967	-3.79298	-3.95814	-3.42659	-1.96739	-2.13259	-2.73372	-1.9408	-4.23783	-3.45427	-3.40594	-2.58484	-4.087	-2.07393	-1.73633	-3.53784	-2.16803	-2.24278	-3.6515	-3.3957	-4.16981
	0.0608773	0.123748	AT2G20530.2;AT2G20530.1;AT1G03860.2;AT1G03860.3;AT1G03860.1	AT2G20530.2;AT2G20530.1;AT1G03860.2;AT1G03860.3;AT1G03860.1	311	AT2G20530.2 | Symbols: ATPHB6, PHB6 | prohibitin 6 | chr2:8842300-8843787 FORWARD LENGTH=286;AT2G20530.1 | Symbols: ATPHB6, PHB6 | prohibitin 6 | chr2:8842300-8843787 FORWARD LENGTH=286;AT1G03860.2 | Symbols: ATPHB2, PHB2 | prohibitin 2 | chr1:979611-98087	Color2 [DarkGray]	1	4					-1		3	2	2	14.3	9.1	9.1	31.636	0	15.22	1268500000	13	15	18	-2.77049	-3.89342	-4.0797	-4.63337	-2.54276	-2.01905	-3.84105	-3.015	-3.42766	-3.38389	-3.21656	-2.9438	-2.46469	-2.50257	-2.36994	-4.03723	-4.56362	-4.00963	-4.05977	-3.33291	-3.55337
	0.207563	-0.213908	AT2G20990.1;AT2G20990.2;AT2G20990.3;AT2G21010.1	AT2G20990.1;AT2G20990.2;AT2G20990.3	314	AT2G20990.1 | Symbols: SYTA, NTMC2TYPE1.1, ATSYTA, NTMC2T1.1, SYT1 | synaptotagmin A | chr2:9014827-9017829 FORWARD LENGTH=541;AT2G20990.2 | Symbols: SYTA | synaptotagmin A | chr2:9014827-9017829 FORWARD LENGTH=565;AT2G20990.3 | Symbols: SYTA | synaptotagm	Color2 [DarkGray]	1	4					-1		4	4	4	9.8	9.8	9.8	61.743	0	34.488	759380000	34	22	20	-2.90677	-3.66113	-3.73379	-4.35107	-2.36878	-2.29737	-4.06381	-4.71304	-3.37394	-4.27539	-3.56399	-3.46756	-4.08123	-2.97076	-2.61763	-4.15763	-5.40012	-4.82902	-3.58401	-2.71289	-3.92183
	0.860607	-0.6842	AT2G21160.1;AT2G21160.2	AT2G21160.1;AT2G21160.2	315	AT2G21160.1 | Symbols: | Translocon-associated protein (TRAP), alpha subunit | chr2:9068428-9070207 FORWARD LENGTH=258;AT2G21160.2 | Symbols: | Translocon-associated protein (TRAP), alpha subunit | chr2:9068428-9070310 FORWARD LENGTH=188	Color2 [DarkGray]	1	4					-1		6	6	6	24.4	24.4	24.4	28.167	0	72.696	8921900000	6	58	17	-2.37042	-3.36684	-4.34713	0.853622	0.260864	0.305883	-4.08813	-3.65319	-2.13258	-3.52053	-3.36851	-3.02493	1.29545	0.162015	-0.0436153	-4.168	-4.24199	-4.558	-4.10307	-3.0199	-3.5535
+	2.65816	-2.39215	AT2G21170.2;AT2G21170.1	AT2G21170.2;AT2G21170.1	316	AT2G21170.2 | Symbols: TIM, PDTPI | triosephosphate isomerase | chr2:9071047-9073106 REVERSE LENGTH=306;AT2G21170.1 | Symbols: TIM, PDTPI | triosephosphate isomerase | chr2:9071047-9073106 REVERSE LENGTH=315	Color2 [DarkGray]	1	4					-1		6	6	6	34.6	34.6	34.6	32.306	0	77.874	4405700000	16	39	17	-1.51542	-1.79391	-1.69188	-4.27629	-4.74586	-4.23335	-4.33011	-3.94523	-2.53264	-0.956848	-1.16855	-1.58183	-2.91798	-5.63476	-4.21292	-3.46524	-4.55351	-4.98489	-1.81896	-1.58513	-1.78381
	0.707522	-1.6864	AT2G21660.2;AT2G21660.1	AT2G21660.2;AT2G21660.1	320	AT2G21660.2 | Symbols: ATGRP7, CCR2 | cold, circadian rhythm, and rna binding 2 | chr2:9265477-9266316 REVERSE LENGTH=159;AT2G21660.1 | Symbols: ATGRP7, CCR2, GR-RBP7, GRP7 | cold, circadian rhythm, and rna binding 2 | chr2:9265477-9266316 REVERSE LENGTH=1	Color2 [DarkGray]	1	4					-1		3	3	2	23.3	23.3	16.4	15.548	0	57.763	5640100000	11	34	16	-2.83887	-3.46608	-3.83969	0.714969	0.221956	0.871496	-3.65072	-3.75744	-2.08952	-3.2872	-3.24373	-3.47658	-1.32414	-0.129678	-0.0354465	-3.28505	-3.59693	-4.02572	-3.7996	-2.94435	-0.622997
	0.659971	-1.60217	AT2G22240.1;AT2G22240.2;AT5G10170.1;AT4G39800.1	AT2G22240.1;AT2G22240.2;AT5G10170.1	323	AT2G22240.1 | Symbols: ATMIPS2, MIPS2, ATIPS2 | myo-inositol-1-phosphate synthase 2 | chr2:9451901-9453938 REVERSE LENGTH=510;AT2G22240.2 | Symbols: ATMIPS2, MIPS2, ATIPS2 | myo-inositol-1-phosphate synthase 2 | chr2:9451901-9453375 REVERSE LENGTH=380;AT5G	Color2 [DarkGray]	1	4					-1		3	3	3	7.5	7.5	7.5	56.337	0	22.231	2.1074e+09	24	15	18	-0.828794	-3.28458	-3.15587	-3.97621	-3.58507	-4.85264	-2.18509	-2.68916	-2.21166	-3.20151	-1.29226	-2.04527	-4.81077	-3.93752	-4.90595	-2.71175	-2.91523	-3.74392	-4.25121	-1.49369	-1.97991
	0.0645122	-0.185088	AT2G24200.1;AT2G24200.2;AT2G24200.3	AT2G24200.1;AT2G24200.2;AT2G24200.3	327	AT2G24200.1 | Symbols: | Cytosol aminopeptidase family protein | chr2:10287017-10289450 REVERSE LENGTH=520;AT2G24200.2 | Symbols: | Cytosol aminopeptidase family protein | chr2:10287017-10289450 REVERSE LENGTH=520;AT2G24200.3 | Symbols: | Cytosol aminop	Color2 [DarkGray]	1	4					-1		13	13	9	42.9	42.9	32.3	54.509	0	118.98	10110000000	29	73	11	-1.29873	-0.680785	-0.115777	-4.76677	-2.50123	-2.90297	-4.12187	-0.617324	-0.701907	-2.86766	-0.447345	-0.861726	-3.95884	-4.73008	-2.13293	-3.28789	-1.40469	-1.6897	-3.61195	-0.643074	-0.872864
	0.441612	0.285222	AT2G27020.1	AT2G27020.1	338	AT2G27020.1 | Symbols: PAG1 | 20S proteasome alpha subunit G1 | chr2:11528515-11530858 REVERSE LENGTH=249	Color2 [DarkGray]	1	4					-1		7	7	7	31.7	31.7	31.7	27.377	0	66.578	5490600000	16	56	5	-0.990614	-2.0519	-2.75611	-2.55192	-2.15033	-1.95214	-0.548275	-0.856233	-2.36711	-1.39112	-1.93771	-1.60371	-3.76454	-1.65037	-2.09488	-0.856761	-1.43704	-1.1208	-1.51577	-1.93757	-2.09992
	1.20191	-1.08708	AT2G27530.2;AT2G27530.1	AT2G27530.2;AT2G27530.1	340	AT2G27530.2 | Symbols: PGY1 | Ribosomal protein L1p/L10e family | chr2:11763443-11764570 REVERSE LENGTH=216;AT2G27530.1 | Symbols: PGY1 | Ribosomal protein L1p/L10e family | chr2:11763443-11764570 REVERSE LENGTH=216	Color2 [DarkGray]	1	4					-1		6	4	4	31	19.9	19.9	24.425	0	33.069	2169600000	11	21	18	-3.54929	-3.40205	-3.39806	-1.81624	-1.66912	-1.20387	-4.25634	-1.76113	-4.44054	-3.2559	-3.75128	-3.47215	-1.8692	-1.56612	-1.35994	-3.64288	-4.51794	-3.04774	-3.4495	-3.54195	-2.92013
+	1.52787	-0.725377	AT2G28490.1	AT2G28490.1	344	AT2G28490.1 | Symbols: | RmlC-like cupins superfamily protein | chr2:12178812-12180983 REVERSE LENGTH=511	Color2 [DarkGray]	1	4					-1		20	20	20	40.1	40.1	40.1	55.704	0	323.31	598590000000	17	859	0	4.16398	4.23202	4.18305	2.41975	2.8357	3.11944	3.35872	3.61014	3.95009	4.47159	4.60135	4.56471	2.87796	3.08557	3.03931	3.46759	3.03905	3.31389	4.01853	4.61146	4.03059
	0.422415	0.671681	AT2G31610.1	AT2G31610.1	350	AT2G31610.1 | Symbols: | Ribosomal protein S3 family protein | chr2:13450384-13451669 FORWARD LENGTH=250	Color2 [DarkGray]	1	4					-1		14	14	1	50.4	50.4	5.2	27.519	0	118.25	13790000000	16	104	12	-2.72988	-3.77715	-3.57221	0.811799	0.704449	0.895767	-1.1328	-0.0308385	-2.1008	-2.32286	-3.66338	-3.07306	-0.23783	0.642106	0.791931	-3.87558	-2.03209	-1.81898	-4.28524	-3.78311	-2.82301
	0.582804	1.72432	AT2G33040.1	AT2G33040.1	356	AT2G33040.1 | Symbols: ATP3 | gamma subunit of Mt ATP synthase | chr2:14018978-14021047 REVERSE LENGTH=325	Color2 [DarkGray]	1	4					-1		7	7	7	27.4	27.4	27.4	35.448	0	92.354	3.6185e+09	19	35	15	-3.71529	-3.52727	-4.58381	-1.50543	-1.419	-0.305286	-4.37864	-0.965678	-1.05346	-2.69242	-3.69805	-2.68188	-4.54216	-1.22617	-1.26201	-0.310156	-3.69644	-4.44416	-2.79647	-4.18273	-4.08271
	0.7375	0.312768	AT2G33070.1;AT2G33070.2;AT2G33070.3	AT2G33070.1;AT2G33070.2;AT2G33070.3	357	AT2G33070.1 | Symbols: NSP2, ATNSP2 | nitrile specifier protein 2 | chr2:14029350-14030934 REVERSE LENGTH=471;AT2G33070.2 | Symbols: NSP2, ATNSP2 | nitrile specifier protein 2 | chr2:14029350-14030934 REVERSE LENGTH=471;AT2G33070.3 | Symbols: NSP2 | nitril	Color2 [DarkGray]	1	4					-1		29	29	26	68.4	68.4	64.5	51.214	0	323.31	74801000000	31	412	0	0.993193	0.718505	0.852143	-0.588173	0.0083498	0.272292	0.694428	1.02985	0.400128	0.843699	0.414177	0.278151	-0.82646	0.0649131	0.109131	0.290218	0.0140753	0.199219	0.542999	-0.0632378	0.457142
+	2.00801	-3.18725	AT2G33150.1	AT2G33150.1	358	AT2G33150.1 | Symbols: PKT3, PED1, KAT2 | peroxisomal 3-ketoacyl-CoA thiolase 3 | chr2:14047814-14050983 REVERSE LENGTH=462	Color2 [DarkGray]	1	4					-1		12	12	12	41.8	41.8	41.8	48.578	0	323.31	20463000000	23	165	7	-0.754554	-0.30317	-0.54344	-3.19473	-2.46618	-3.39528	-3.2743	-1.86518	-1.36823	-0.928156	-0.191624	0.512656	-3.91718	-3.05424	-2.16655	-3.07981	-3.44656	-2.40328	-0.401286	0.463174	0.0264063
	0.29604	-1.15543	AT2G33590.1;AT2G33600.1	AT2G33590.1;AT2G33600.1	362	AT2G33590.1 | Symbols: | NAD(P)-binding Rossmann-fold superfamily protein | chr2:14224622-14226365 FORWARD LENGTH=321;AT2G33600.1 | Symbols: | NAD(P)-binding Rossmann-fold superfamily protein | chr2:14226873-14228498 FORWARD LENGTH=321	Color2 [DarkGray]	1	4					-1		12	12	12	38.9	38.9	38.9	35.875	0	105.12	15388000000	13	59	8	0.593128	0.957874	0.463845	-4.59663	-1.32016	0.461106	-4.9214	0.179026	0.603776	0.856938	-1.03922	0.668889	-5.96207	-0.576524	-0.0988889	-3.98848	1.17559	0.0346542	0.351808	0.896352	0.489605
	0.66722	-0.724179	AT2G34480.1;AT3G14600.1;AT1G29965.1;AT1G29970.2	AT2G34480.1;AT3G14600.1;AT1G29965.1;AT1G29970.2	364	AT2G34480.1 | Symbols: | Ribosomal protein L18ae/LX family protein | chr2:14532916-14534161 REVERSE LENGTH=178;AT3G14600.1 | Symbols: | Ribosomal protein L18ae/LX family protein | chr3:4910773-4911933 FORWARD LENGTH=178;AT1G29965.1 | Symbols: | Ribosoma	Color2 [DarkGray]	1	4					-1		7	7	7	26.4	26.4	26.4	21.307	0	47.485	2620100000	8	31	16	-2.35391	-4.1024	-3.59744	-1.23176	-1.06664	-0.790381	-1.11837	-1.70302	-3.62386	-3.68386	-4.81412	-3.429	-1.2388	-0.989237	-0.984131	-4.52321	-3.58568	-4.13381	-2.86166	-3.36013	-3.49715
	0.887224	-2.21066	AT2G36460.1;AT2G36460.2	AT2G36460.1;AT2G36460.2	369	AT2G36460.1 | Symbols: | Aldolase superfamily protein | chr2:15296929-15298387 REVERSE LENGTH=358;AT2G36460.2 | Symbols: | Aldolase superfamily protein | chr2:15296929-15297732 REVERSE LENGTH=267	Color2 [DarkGray]	1	4					-1		18	8	8	59.8	28.2	28.2	38.386	0	181.49	10118000000	23	63	13	-0.280922	-0.496895	-0.834417	-4.17381	-4.38204	-3.81349	-3.91498	-0.727295	-1.30888	-0.228201	-0.214431	-0.211565	-3.35349	-3.92623	-3.97878	-1.59556	-3.31362	-1.08793	-0.41536	-0.236271	-0.901116
+	2.95751	-1.31886	AT2G36530.1	AT2G36530.1	370	AT2G36530.1 | Symbols: LOS2, ENO2 | Enolase | chr2:15321081-15323786 REVERSE LENGTH=444	Color2 [DarkGray]	1	4					-1		24	24	24	75.7	75.7	75.7	47.719	0	323.31	100750000000	25	333	0	2.19311	1.68352	1.52389	-0.980239	-0.816212	-0.536869	0.597731	0.387159	0.943744	2.0194	1.54707	1.85924	-0.84174	-0.588743	-0.280618	0.409764	0.0865587	-0.182103	1.69159	1.72223	1.58169
+	1.51119	-1.37642	AT3G53020.1;AT2G36620.1	AT3G53020.1;AT2G36620.1	371	AT3G53020.1 | Symbols: STV1, RPL24B, RPL24 | Ribosomal protein L24e family protein | chr3:19660749-19661912 REVERSE LENGTH=163;AT2G36620.1 | Symbols: RPL24A | ribosomal protein L24 | chr2:15350548-15351819 REVERSE LENGTH=164	Color2 [DarkGray]	1	4					-1		3	3	3	15.3	15.3	15.3	18.632	0	48.169	1.8056e+09	5	27	20	-3.62873	-2.44846	-3.41083	-4.86796	-1.43029	-0.799108	-5.57417	-3.7786	-3.76439	-4.00103	-2.93372	-2.89388	-4.35474	-1.49406	-1.40248	-4.12443	-4.09189	-3.48393	-3.75181	-2.68135	-2.78662
+	2.99481	-2.69712	AT2G36640.1	AT2G36640.1	372	AT2G36640.1 | Symbols: ATECP63, ECP63 | embryonic cell protein 63 | chr2:15357019-15358552 REVERSE LENGTH=448	Color2 [DarkGray]	1	4					-1		11	10	10	30.4	28.6	28.6	48.492	0	82.741	3.4705e+09	18	26	19	-3.08432	-2.69213	-1.44632	-4.26886	-4.37443	-2.15309	-2.84562	-3.69474	-4.41844	-1.26937	-1.43027	-1.61322	-3.9226	-3.93132	-4.02583	-3.71969	-4.77552	-4.91335	-1.64094	-1.41753	-1.2374
	0.462776	-0.652983	AT2G37270.2;AT2G37270.1	AT2G37270.2;AT2G37270.1	374	AT2G37270.2 | Symbols: ATRPS5B, RPS5B | ribosomal protein 5B | chr2:15647883-15649042 REVERSE LENGTH=207;AT2G37270.1 | Symbols: ATRPS5B, RPS5B | ribosomal protein 5B | chr2:15647883-15649042 REVERSE LENGTH=207	Color2 [DarkGray]	1	4					-1		8	8	3	33.3	33.3	15.9	22.99	0	250.26	7.5571e+09	11	77	14	-3.35573	-3.38732	-3.49336	-0.0944971	-0.0203425	-0.162917	-2.37536	-1.50555	-4.81809	-2.3349	-3.1209	-3.04649	-0.130898	-0.835806	-0.606289	-4.47359	-4.15123	-2.2503	-4.46277	-3.85167	-2.99642
	0.890436	-0.650277	AT2G39990.1	AT2G39990.1	384	AT2G39990.1 | Symbols: EIF2, AteIF3f, eIF3F | eukaryotic translation initiation factor 2 | chr2:16698332-16699929 REVERSE LENGTH=293	Color2 [DarkGray]	1	4					-1		5	5	5	27.6	27.6	27.6	31.862	0	52.618	733130000	16	15	18	-2.58661	-3.55612	-3.04853	-2.3622	-2.48303	-1.9453	-3.84862	-4.66123	-3.58493	-3.94019	-4.16106	-4.12489	-2.68367	-2.69244	-2.40446	-3.84915	-4.01434	-4.97768	-2.77038	-3.65325	-3.13413
	0.204712	-0.488642	AT2G41840.1	AT2G41840.1	390	AT2G41840.1 | Symbols: | Ribosomal protein S5 family protein | chr2:17460016-17461398 REVERSE LENGTH=285	Color2 [DarkGray]	1	4					-1		9	9	3	35.1	35.1	14.4	30.878	0	156.16	6.8305e+09	16	87	17	-2.01243	-4.04949	-3.33775	-0.647211	-0.578389	-0.466283	-3.80616	-1.73926	-3.75973	-3.09529	-3.94984	-3.34748	-1.13715	-1.1013	-0.635987	-3.61588	-4.19929	-4.04706	-4.94434	-3.55426	-1.87921
+	3.41215	-2.02592	AT2G42560.1	AT2G42560.1	394	AT2G42560.1 | Symbols: | late embryogenesis abundant domain-containing protein / LEA domain-containing protein | chr2:17714813-17716821 REVERSE LENGTH=635	Color2 [DarkGray]	1	4					-1		35	35	35	61.7	61.7	61.7	67.195	0	323.31	72611000000	40	463	0	0.356419	1.2635	1.04913	-0.780041	-0.450485	-0.0503687	-1.39715	-1.43864	0.868326	1.91776	1.45304	1.11348	-0.654955	-0.146535	-0.402761	-0.777642	-2.81228	-2.03333	1.07727	1.38457	1.5988
	0.714438	1.01743	AT5G45775.1;AT5G45775.2;AT4G18730.1;AT3G58700.1;AT2G42740.1	AT5G45775.1;AT5G45775.2;AT4G18730.1;AT3G58700.1;AT2G42740.1	396	AT5G45775.1 | Symbols: | Ribosomal L5P family protein | chr5:18565281-18566377 REVERSE LENGTH=172;AT5G45775.2 | Symbols: | Ribosomal L5P family protein | chr5:18565281-18566496 REVERSE LENGTH=182;AT4G18730.1 | Symbols: RPL16B | ribosomal protein L16B | c	Color2 [DarkGray]	1	4					-1		10	10	10	50.6	50.6	50.6	19.775	0	102.51	10897000000	7	81	13	-2.55147	-3.45909	-2.19355	0.377398	0.762916	0.616785	0.588858	0.382268	-2.2069	-2.77769	-1.59471	-3.71139	-0.092621	0.575389	0.928332	-4.18968	-4.6383	-1.10322	-2.97339	-4.34224	-3.66453
	0.77394	-0.985969	AT3G59540.1;AT2G43460.1	AT3G59540.1;AT2G43460.1	401	AT3G59540.1 | Symbols: | Ribosomal L38e protein family | chr3:21995897-21996742 REVERSE LENGTH=69;AT2G43460.1 | Symbols: | Ribosomal L38e protein family | chr2:18046285-18047292 REVERSE LENGTH=69	Color2 [DarkGray]	1	4					-1		4	4	4	56.5	56.5	56.5	8.1216	0	40.701	1.8168e+09	3	22	18	-3.57098	-2.87459	-3.36612	-1.38706	-1.36097	-1.14982	-4.94519	-1.7854	-4.10065	-3.2273	-3.9706	-3.7203	-4.56672	-2.00635	-1.75013	-3.57814	-5.08366	-3.98368	-3.55505	-3.38633	-1.95813
	0.320638	-0.575217	AT2G44120.1;AT2G44120.2;AT3G13580.3;AT3G13580.2;AT3G13580.1	AT2G44120.1;AT2G44120.2;AT3G13580.3;AT3G13580.2;AT3G13580.1	409	AT2G44120.1 | Symbols: | Ribosomal protein L30/L7 family protein | chr2:18249227-18250402 REVERSE LENGTH=242;AT2G44120.2 | Symbols: | Ribosomal protein L30/L7 family protein | chr2:18249227-18250417 REVERSE LENGTH=247;AT3G13580.3 | Symbols: | Ribosomal	Color2 [DarkGray]	1	4					-1		14	14	6	46.7	46.7	25.2	27.939	0	204.5	9291700000	14	96	14	-3.12233	-3.80234	-4.19764	-0.000946129	0.201256	0.00488686	-2.9451	-1.02943	-3.37815	-3.2212	-3.7428	-4.14251	-0.854764	0.0370398	0.308833	-2.69942	-4.9529	-2.61686	-4.36873	-2.97389	-2.7897
	0.484671	-1.07164	AT2G45470.1	AT2G45470.1	418	AT2G45470.1 | Symbols: FLA8, AGP8 | FASCICLIN-like arabinogalactan protein 8 | chr2:18742797-18744059 REVERSE LENGTH=420	Color2 [DarkGray]	1	4					-1		6	6	4	21.9	21.9	20	43.074	0	76.511	4.1956e+09	15	54	6	-1.49203	-1.46664	-0.857396	-1.666	-2.12775	-1.86926	-3.17308	-1.9238	-2.6551	-3.52946	-1.24676	-3.0118	-2.29473	-2.20392	-1.68709	-2.14988	-4.88034	-1.81678	-3.83873	-2.29381	-1.70569
	0.622721	-0.458184	AT2G45710.1;AT3G61110.1;AT3G61111.1	AT2G45710.1;AT3G61110.1;AT3G61111.1	420	AT2G45710.1 | Symbols: | Zinc-binding ribosomal protein family protein | chr2:18831243-18831999 FORWARD LENGTH=84;AT3G61110.1 | Symbols: ARS27A, RS27A | ribosomal protein S27 | chr3:22611710-22612632 FORWARD LENGTH=86;AT3G61111.1 | Symbols: | Zinc-bindin	Color2 [DarkGray]	1	4					-1		4	4	3	46.4	46.4	31	9.405	0	27.279	1.8265e+09	3	22	19	-3.14831	-3.40971	-3.50039	-1.412	-1.00521	-0.804231	-3.54826	-3.89873	-3.61739	-2.19081	-3.1296	-2.47442	-4.52185	-1.55939	-1.2911	-3.54527	-3.24693	-3.27369	-3.90926	-3.9173	-3.16593
+	2.21945	-2.96168	AT2G47470.1;AT2G47470.3;AT2G47470.4;AT2G47470.2	AT2G47470.1;AT2G47470.3;AT2G47470.4;AT2G47470.2	427	AT2G47470.1 | Symbols: ATPDIL2-1, UNE5, MEE30, PDI11, ATPDI11 | thioredoxin family protein | chr2:19481503-19483683 FORWARD LENGTH=361;AT2G47470.3 | Symbols: ATPDIL2-1, UNE5, MEE30, PDI11, ATPDI11 | thioredoxin family protein | chr2:19481503-19483571 FORWA	Color2 [DarkGray]	1	4					-1		12	12	12	36.3	36.3	36.3	39.496	0	213.78	12624000000	20	91	9	-1.266	-1.08805	-0.750634	-4.28256	-2.31318	-2.37274	-3.51826	-2.3504	-0.420038	-1.57003	0.0415774	-0.40477	-4.52567	-3.05607	-2.06895	-2.56662	-4.48324	-3.2264	-1.87136	-0.378315	-0.808752
	0.758444	2.05896	AT3G01280.1	AT3G01280.1	430	AT3G01280.1 | Symbols: VDAC1, ATVDAC1 | voltage dependent anion channel 1 | chr3:85754-87612 FORWARD LENGTH=276	Color2 [DarkGray]	1	4					-1		15	15	11	52.9	52.9	48.2	29.425	0	323.31	24124000000	14	154	7	-2.49759	-3.47569	-3.76111	0.386766	0.496913	0.637906	-4.78524	-0.88366	-2.7413	-2.7601	-2.41738	-3.41589	0.308779	0.291799	0.664762	-3.55276	-2.49882	-1.86274	-4.10558	-4.24174	-2.7128
+	1.66432	0.608617	AT3G01570.1	AT3G01570.1	432	AT3G01570.1 | Symbols: | Oleosin family protein | chr3:222152-222778 REVERSE LENGTH=183	Color2 [DarkGray]	1	4					-1		11	11	11	36.1	36.1	36.1	19.754	0	323.31	707740000000	5	650	0	-1.45609	-2.86643	-0.65483	6.28781	5.90856	6.11218	2.0085	2.43315	1.28515	-0.306523	-2.26208	-2.43779	6.19314	5.73033	5.6211	1.33081	2.05952	1.29316	1.62399	1.53433	1.15403
+	2.85921	2.3851	AT3G02090.1;AT3G02090.2	AT3G02090.1;AT3G02090.2	435	AT3G02090.1 | Symbols: MPPBETA | Insulinase (Peptidase family M16) protein | chr3:365624-368526 FORWARD LENGTH=531;AT3G02090.2 | Symbols: MPPBETA | Insulinase (Peptidase family M16) protein | chr3:365624-368534 FORWARD LENGTH=535	Color2 [DarkGray]	1	4					-1		15	15	15	39.4	39.4	39.4	59.159	0	323.31	11218000000	27	160	9	-3.55428	-3.12925	-4.33088	-1.44789	-0.835416	-0.735939	-3.24123	-1.30997	-4.43207	-3.54107	-3.55941	-3.64661	-1.6354	-0.891254	-0.505347	-1.73737	-1.70886	-1.36124	-3.33544	-2.92382	-3.63445
	0.0412156	-0.0564182	AT3G02230.1;AT5G50750.1;AT3G08900.1	AT3G02230.1	437	AT3G02230.1 | Symbols: RGP1, ATRGP1 | reversibly glycosylated polypeptide 1 | chr3:415463-417304 FORWARD LENGTH=357	Color2 [DarkGray]	1	4					-1		15	15	7	55.5	55.5	29.4	40.629	0	177.55	22997000000	24	160	1	-0.705052	-0.225185	-0.0171253	-1.88148	-1.38067	-1.16125	-0.778385	0.491342	0.49498	-0.220993	-0.398446	0.12543	-1.82353	-1.27915	-1.36828	-0.618864	-0.461085	-0.422166	-1.45714	-0.878457	-0.218739
	0.0657672	-0.0579128	AT3G04120.1	AT3G04120.1	453	AT3G04120.1 | Symbols: GAPC, GAPC-1, GAPC1 | glyceraldehyde-3-phosphate dehydrogenase C subunit 1 | chr3:1081077-1083131 FORWARD LENGTH=338	Color2 [DarkGray]	1	4					-1		28	28	3	85.5	85.5	13.6	36.914	0	323.31	216800000000	21	599	0	3.08082	2.83601	2.84766	0.94989	1.22947	1.72786	3.3715	2.38364	2.81444	2.59739	1.74839	2.00045	0.81475	1.41375	1.74641	2.46779	1.49287	2.09473	2.67482	1.97669	2.14347
+	2.18278	-2.64255	AT3G04790.1	AT3G04790.1	454	AT3G04790.1 | Symbols: | Ribose 5-phosphate isomerase, type A protein | chr3:1313365-1314195 FORWARD LENGTH=276	Color2 [DarkGray]	1	4					-1		2	2	2	11.2	11.2	11.2	29.305	0	13.926	2322500000	17	14	19	-3.89195	-1.66042	-2.08306	-3.68853	-3.92759	-4.20921	-3.89279	-2.87519	-2.03223	-1.56291	-1.10023	-3.29037	-4.41661	-4.37009	-4.27349	-3.84537	-4.44565	-3.53142	-1.76155	-1.01737	-1.41772
+	2.16368	-0.90816	AT3G04840.1	AT3G04840.1	455	AT3G04840.1 | Symbols: | Ribosomal protein S3Ae | chr3:1329751-1331418 FORWARD LENGTH=262	Color2 [DarkGray]	1	4					-1		9	9	6	39.7	39.7	28.6	29.85	0	100.12	6.1801e+09	15	63	15	-3.35917	-3.76003	-2.6757	0.773545	0.281385	0.641902	-0.592904	-0.774306	-2.09189	-3.19834	-3.47824	-3.58494	-0.196875	0.0630767	0.226385	-4.04852	-4.66693	-3.77848	-3.8564	-3.52194	-3.68916
+	1.41063	-1.00049	AT3G04920.1	AT3G04920.1	456	AT3G04920.1 | Symbols: | Ribosomal protein S24e family protein | chr3:1360989-1362065 FORWARD LENGTH=133	Color2 [DarkGray]	1	4					-1		4	4	2	30.8	30.8	21.8	15.372	0	51.147	5400100000	4	57	18	-3.62459	-3.07569	-3.58775	-0.321322	-0.32299	0.0522554	-3.18213	-3.74054	-4.04228	-2.54028	-4.25123	-2.68037	-0.203832	-0.621718	-0.671048	-3.13114	-5.65527	-4.37221	-3.63514	-3.24603	-3.58821
	2.46376	-0.254062	AT3G05260.1	AT3G05260.1	459	AT3G05260.1 | Symbols: | NAD(P)-binding Rossmann-fold superfamily protein | chr3:1497665-1498919 REVERSE LENGTH=289	Color2 [DarkGray]	1	4					-1		15	15	15	77.9	77.9	77.9	31.451	0	323.31	39248000000	14	164	0	0.88854	0.660526	0.808921	-1.69154	-0.785994	-0.640447	-0.173629	0.376458	0.65841	0.675454	0.955534	0.897739	-1.82688	-0.218514	-0.122113	-0.0648444	-0.317111	-0.31043	0.495604	0.464997	0.471301
	0.693629	-2.05366	AT3G06050.1	AT3G06050.1	464	AT3G06050.1 | Symbols: PRXIIF, ATPRXIIF | peroxiredoxin IIF | chr3:1826311-1827809 REVERSE LENGTH=201	Color2 [DarkGray]	1	4					-1		7	7	7	60.2	60.2	60.2	21.445	0	72.769	3.0832e+09	12	23	16	-2.51743	-4.20669	-1.11323	-4.13227	-3.812	-5.01593	-2.95168	-3.91259	-1.08599	-1.45141	-0.511909	-1.62185	-4.90826	-3.47797	-3.61546	-4.52278	-3.32013	-3.36568	-4.43338	-0.581341	-0.842699
+	2.32568	3.10082	AT3G08580.2;AT3G08580.1	AT3G08580.2;AT3G08580.1	473	AT3G08580.2 | Symbols: AAC1 | ADP/ATP carrier 1 | chr3:2605706-2607030 REVERSE LENGTH=381;AT3G08580.1 | Symbols: AAC1 | ADP/ATP carrier 1 | chr3:2605706-2607030 REVERSE LENGTH=381	Color2 [DarkGray]	1	4					-1		16	16	10	31.5	31.5	22.8	41.475	0	201.49	15599000000	22	163	9	-3.04941	-2.78555	-4.19419	-0.618715	0.21428	0.311754	-0.371265	-0.215985	-2.39107	-3.481	-3.0513	-3.85984	-1.06029	-0.132744	0.200455	-0.39498	0.311457	0.044772	-3.78403	-2.60232	-2.90229
+	2.02405	-2.32425	AT3G08590.1;AT3G08590.2;AT1G09780.1	AT3G08590.1;AT3G08590.2	474	AT3G08590.1 | Symbols: | Phosphoglycerate mutase, 2,3-bisphosphoglycerate-independent | chr3:2608683-2611237 REVERSE LENGTH=560;AT3G08590.2 | Symbols: | Phosphoglycerate mutase, 2,3-bisphosphoglycerate-independent | chr3:2608683-2611237 REVERSE LENGTH=56	Color2 [DarkGray]	1	4					-1		10	10	10	31.8	31.8	31.8	60.763	0	105.39	5246600000	32	39	13	-0.787581	-0.919724	-1.17798	-4.0473	-5.28541	-3.88816	-2.94053	-1.78757	-1.63409	-1.00371	-0.710589	-1.48947	-3.93232	-3.23091	-3.35207	-4.87008	-5.41036	-4.33161	-1.92227	-1.35296	-1.20602
	0.471772	1.10974	AT3G09200.1;AT3G09200.2;AT3G11250.1;AT2G40010.1	AT3G09200.1;AT3G09200.2;AT3G11250.1	476	AT3G09200.1 | Symbols: | Ribosomal protein L10 family protein | chr3:2823364-2825020 REVERSE LENGTH=320;AT3G09200.2 | Symbols: | Ribosomal protein L10 family protein | chr3:2823364-2825020 REVERSE LENGTH=287;AT3G11250.1 | Symbols: | Ribosomal protein L1	Color2 [DarkGray]	1	4					-1		14	14	14	86.2	86.2	86.2	34.133	0	323.31	16276000000	9	143	11	-3.75896	-2.71752	-3.00993	0.504718	1.30323	1.26144	-0.0348932	0.0316174	-1.3415	-2.84116	-3.26411	-4.35477	0.21637	0.376157	0.902984	-1.39551	-0.443361	-0.315867	-4.74258	-3.7406	-4.28353
	0.811966	-1.52029	AT3G09630.1;AT3G09630.2	AT3G09630.1;AT3G09630.2	478	AT3G09630.1 | Symbols: | Ribosomal protein L4/L1 family | chr3:2953813-2955444 FORWARD LENGTH=406;AT3G09630.2 | Symbols: | Ribosomal protein L4/L1 family | chr3:2953813-2955444 FORWARD LENGTH=405	Color2 [DarkGray]	1	4					-1		16	16	6	44.6	44.6	17.7	44.702	0	280.62	14754000000	19	142	13	-2.82981	-4.01348	-3.62491	1.2417	0.268725	0.280886	-5.08607	-0.714663	-2.73246	-3.51075	-2.53573	-3.21271	0.285775	0.210417	0.174509	-4.47208	-3.72866	-2.94128	-4.5167	-2.46353	-2.64052
	1.04237	-1.51173	AT3G09820.1;AT3G09820.2;AT5G03300.1	AT3G09820.1;AT3G09820.2;AT5G03300.1	481	AT3G09820.1 | Symbols: ADK1, ATADK1 | adenosine kinase 1 | chr3:3012122-3014624 FORWARD LENGTH=344;AT3G09820.2 | Symbols: ADK1 | adenosine kinase 1 | chr3:3012645-3014624 FORWARD LENGTH=302;AT5G03300.1 | Symbols: ADK2 | adenosine kinase 2 | chr5:796573-798	Color2 [DarkGray]	1	4					-1		13	13	13	54.9	54.9	54.9	37.836	0	163.57	6.4994e+09	17	51	12	-1.08385	-0.877091	-0.676488	-4.28687	-3.63176	-3.34552	-3.45126	-2.40243	-1.53796	-1.63294	-1.22202	-0.289446	-3.16711	-3.31105	-2.62079	-3.97608	-3.84924	-5.21261	-1.67395	-2.17931	-1.04043
+	3.0602	-2.67526	AT3G10920.2;AT3G10920.1	AT3G10920.2;AT3G10920.1	487	AT3G10920.2 | Symbols: MSD1 | manganese superoxide dismutase 1 | chr3:3418015-3419581 FORWARD LENGTH=230;AT3G10920.1 | Symbols: MSD1, MEE33, ATMSD1 | manganese superoxide dismutase 1 | chr3:3418015-3419581 FORWARD LENGTH=231	Color2 [DarkGray]	1	4					-1		7	7	7	38.3	38.3	38.3	25.344	0	100.12	5718200000	9	38	16	-0.472331	-0.730116	-0.545627	-4.0104	-2.86945	-4.67041	-3.92513	-3.30269	-1.09443	-1.03458	-1.22556	-1.5328	-4.14201	-4.43886	-4.49744	-4.08595	-4.6947	-3.86716	-1.54151	-1.07415	-1.09105
+	2.29135	2.81131	AT3G11050.1;AT3G61010.1	AT3G11050.1	489	AT3G11050.1 | Symbols: ATFER2, FER2 | ferritin 2 | chr3:3463651-3465294 FORWARD LENGTH=253	Color2 [DarkGray]	1	4					-1		12	12	12	47	47	47	28.378	0	323.31	33074000000	13	191	1	-1.35085	-2.41212	-0.72889	-0.49022	-0.179725	0.273899	2.10869	1.59973	0.648676	-1.14806	-1.62089	-1.75637	-0.389127	0.434083	0.614834	2.07523	1.31512	1.97359	-2.49108	-2.08933	-1.75918
	0.322424	0.328386	AT3G11510.1	AT3G11510.1	492	AT3G11510.1 | Symbols: | Ribosomal protein S11 family protein | chr3:3623757-3624866 REVERSE LENGTH=150	Color2 [DarkGray]	1	4					-1		7	7	1	41.3	41.3	7.3	16.273	0	98.621	5224000000	6	44	16	-3.94583	-4.30911	-3.49477	-0.549874	-0.358267	-0.224846	-4.39174	-1.57866	-3.92122	-4.40059	-3.14393	-3.14965	-1.06365	-0.361795	-0.195005	-4.5622	-3.26017	-4.18762	-3.40553	-3.24418	-3.54588
	0.463057	-1.30852	AT3G11630.1;AT5G06290.1	AT3G11630.1;AT5G06290.1	493	AT3G11630.1 | Symbols: | Thioredoxin superfamily protein | chr3:3672189-3673937 FORWARD LENGTH=266;AT5G06290.1 | Symbols: 2-Cys Prx B, 2CPB | 2-cysteine peroxiredoxin B | chr5:1919380-1921211 FORWARD LENGTH=273	Color2 [DarkGray]	1	4					-1		8	8	8	45.1	45.1	45.1	29.092	0	221.07	12592000000	15	97	6	-2.77922	0.0147457	-0.115863	-4.902	-1.03938	-0.797463	-3.5645	-0.913222	0.134074	-1.62765	-0.783268	-0.499049	-1.98912	-1.39207	-1.13372	-4.30805	-1.59971	-1.15628	-0.858651	-0.523784	-0.0940046
+	1.57395	-2.73584	AT3G12203.1	AT3G12203.1	499	AT3G12203.1 | Symbols: scpl17 | serine carboxypeptidase-like 17 | chr3:3891357-3893956 REVERSE LENGTH=437	Color2 [DarkGray]	1	4					-1		7	7	7	23.3	23.3	23.3	49.504	0	63.597	8743300000	27	51	12	-0.624263	-0.249238	-0.868016	-4.47824	-2.26217	-4.21392	-3.8695	-1.23904	-0.333991	-0.816681	-0.144432	-0.689326	-5.09176	-1.89719	-3.66254	-5.13993	-4.78616	-1.61647	-0.935816	-0.562199	-0.325171
+	3.02487	-1.57033	AT3G12580.1	AT3G12580.1	502	AT3G12580.1 | Symbols: HSP70, ATHSP70 | heat shock protein 70 | chr3:3991487-3993689 REVERSE LENGTH=650	Color2 [DarkGray]	1	4					-1		32	32	9	48.8	48.8	16.5	71.101	0	323.31	112050000000	37	573	0	1.90438	1.77676	1.86001	1.27243	1.31685	1.37638	0.508098	0.893661	0.830515	2.07437	2.04456	2.48931	0.92287	1.04526	1.26951	0.703338	-0.0730296	0.406671	1.62904	2.1166	1.7118
+	2.47953	-2.22776	AT3G12780.1	AT3G12780.1	503	AT3G12780.1 | Symbols: PGK1 | phosphoglycerate kinase 1 | chr3:4061127-4063140 REVERSE LENGTH=481	Color2 [DarkGray]	1	4					-1		19	17	8	49.7	46.2	28.3	50.111	0	193.24	19437000000	33	121	5	-0.264485	-0.412639	-0.595673	-4.6688	-2.86421	-2.7794	-4.86697	-2.25551	-0.547334	-0.264359	-0.559215	-1.09441	-4.47271	-2.97765	-2.54568	-3.39778	-1.66603	-1.41858	-0.623002	-0.553897	-0.0689137
	0.235448	0.516043	AT3G13920.1;AT3G13920.3;AT3G13920.4;AT3G13920.2;AT1G54270.1;AT1G54270.2;AT1G72730.1	AT3G13920.1;AT3G13920.3;AT3G13920.4;AT3G13920.2;AT1G54270.1;AT1G54270.2	507	AT3G13920.1 | Symbols: EIF4A1, RH4, TIF4A1 | eukaryotic translation initiation factor 4A1 | chr3:4592635-4594128 REVERSE LENGTH=412;AT3G13920.3 | Symbols: EIF4A1, RH4, TIF4A1 | eukaryotic translation initiation factor 4A1 | chr3:4592635-4594094 REVERSE LEN	Color2 [DarkGray]	1	4					-1		13	13	13	38.3	38.3	38.3	46.704	0	136.12	7.7681e+09	23	91	7	-2.24752	-1.49842	-1.89066	-1.04111	-0.300284	-0.642623	-2.93937	-2.29133	-1.54775	-2.82453	-1.86768	-1.56227	-0.930225	-0.802151	-0.383474	-4.44961	-3.94792	-2.25609	-3.77784	-1.172	-1.25452
	0.37555	-0.547158	AT3G14360.1	AT3G14360.1	512	AT3G14360.1 | Symbols: | alpha/beta-Hydrolases superfamily protein | chr3:4791596-4793534 FORWARD LENGTH=518	Color2 [DarkGray]	1	4					-1		11	11	11	25.3	25.3	25.3	59.606	0	86.174	2727700000	31	57	19	-3.75188	-4.70112	-4.84897	-2.65185	-2.00833	-1.92961	-4.54804	-3.65683	-3.52905	-2.99587	-2.27936	-2.9063	-3.92599	-2.17661	-2.05628	-3.57146	-4.48506	-3.69989	-3.86006	-2.56603	-3.78748
+	1.49817	-2.33136	AT3G15260.2;AT3G15260.1;AT4G28400.1;AT2G20630.1;AT2G20630.2;AT5G10740.1	AT3G15260.2;AT3G15260.1	517	AT3G15260.2 | Symbols: | Protein phosphatase 2C family protein | chr3:5138842-5140242 FORWARD LENGTH=289;AT3G15260.1 | Symbols: | Protein phosphatase 2C family protein | chr3:5138842-5140242 FORWARD LENGTH=289	Color2 [DarkGray]	1	4					-1		13	13	13	46.4	46.4	46.4	31.63	0	151.23	14068000000	15	106	8	0.266329	-0.252827	0.229646	-3.04642	-3.14279	-4.56841	-4.45364	-2.49895	-0.187303	0.0454061	-0.0425272	-1.33178	-2.80004	-2.87641	-3.06211	-1.55659	-4.20755	-3.14575	-0.352099	-0.869379	-0.342703
+	1.78918	-1.33057	AT3G15670.1	AT3G15670.1	520	AT3G15670.1 | Symbols: | Late embryogenesis abundant protein (LEA) family protein | chr3:5310141-5310901 REVERSE LENGTH=225	Color2 [DarkGray]	1	4					-1		17	17	15	59.6	59.6	50.7	24.186	0	323.31	52942000000	18	289	0	1.26062	0.436289	0.975147	-0.193409	-0.465641	-0.0060262	-0.521597	-1.25191	0.714189	2.11646	0.965675	0.723784	0.00840092	0.0784233	-0.0813701	-0.500017	-3.22998	-1.28261	1.31042	1.12466	1.02902
+	2.20841	-2.24631	AT3G16190.1	AT3G16190.1	522	AT3G16190.1 | Symbols: | Isochorismatase family protein | chr3:5489883-5491195 REVERSE LENGTH=196	Color2 [DarkGray]	1	4					-1		9	9	9	74	74	74	21.858	0	114.87	3.6885e+09	8	36	14	-0.800065	-1.46855	-1.40917	-3.50257	-3.26994	-2.9125	-3.79305	-2.35587	-1.42637	-1.2672	-1.81848	-1.55187	-4.14996	-4.38271	-3.18315	-3.25306	-4.25968	-3.50356	-3.14186	-2.00865	-2.1457
+	1.4856	-3.04015	AT3G16640.1	AT3G16640.1	524	AT3G16640.1 | Symbols: TCTP | translationally controlled tumor protein | chr3:5669709-5670729 REVERSE LENGTH=168	Color2 [DarkGray]	1	4					-1		7	7	7	44	44	44	18.91	0	59.239	14542000000	9	64	5	0.753964	0.790698	0.761434	-4.23278	-2.68813	-2.49239	-4.35671	-1.28966	0.582448	0.700095	0.82633	-0.794002	-1.83401	-1.66032	-1.90763	-1.42332	-4.17022	-1.85468	0.672217	-0.415336	1.09601
	0.547622	-1.43534	AT3G17520.1	AT3G17520.1	529	AT3G17520.1 | Symbols: | Late embryogenesis abundant protein (LEA) family protein | chr3:5999462-6000358 REVERSE LENGTH=298	Color2 [DarkGray]	1	4					-1		13	13	13	34.9	34.9	34.9	32.559	0	269.6	9657100000	15	76	5	0.496451	-3.53763	-1.16467	-0.754988	-1.16048	-0.77837	-1.00427	-3.74143	-0.871415	0.969188	-1.15643	-1.19216	-1.08101	-1.22066	-0.718237	-1.05241	-3.81486	-4.55155	-0.34603	-1.31928	-0.509042
+	1.45244	-1.61718	AT3G18570.1	AT3G18570.1	539	AT3G18570.1 | Symbols: | Oleosin family protein | chr3:6396072-6396572 REVERSE LENGTH=166	Color2 [DarkGray]	1	4					-1		2	2	2	13.3	13.3	13.3	18.135	0	49.508	3.6182e+09	3	31	20	-3.83737	-3.02642	-3.77845	-0.179096	-0.903714	-4.57869	-4.27499	-2.82972	-4.44658	-3.87278	-3.69587	-3.4107	-0.0354522	-5.033	-1.25292	-4.75636	-3.76681	-4.3835	-3.24327	-3.11391	-2.72074
	0.115726	-0.156029	AT3G18820.1;AT3G16100.1;AT1G52280.1;AT1G49300.2;AT1G49300.1;AT1G22740.1	AT3G18820.1;AT3G16100.1;AT1G52280.1	540	AT3G18820.1 | Symbols: ATRABG3F, ATRAB7B, RAB71, RABG3F, RAB7B | RAB GTPase homolog G3F | chr3:6484266-6486005 FORWARD LENGTH=206;AT3G16100.1 | Symbols: ATRABG3C, ATRAB7D, RABG3c | RAB GTPase homolog G3C | chr3:5459270-5460556 FORWARD LENGTH=206;AT1G52280.	Color2 [DarkGray]	1	4					-1		5	5	5	32.5	32.5	32.5	23.102	0	79.711	3.556e+09	13	46	14	-3.08287	-1.5891	-1.8737	-1.23127	-0.740197	-1.63725	-3.19005	-4.37203	-1.95528	-3.31107	-1.54203	-1.94804	-4.26597	-1.81765	-2.33969	-3.74059	-3.64368	-4.11899	-4.46	-3.14625	-3.12199
	0.443097	-0.410082	AT3G19920.1	AT3G19920.1	542	AT3G19920.1 | Symbols: | unknown protein;BEST Arabidopsis thaliana protein match is: unknown protein (TAIR:AT5G64230.1);Has 217 Blast hits to 217 proteins in 16 species: Archae - 0;Bacteria - 2;Metazoa - 0;Fungi - 0;Plants - 215;Viruses - 0;Other	Color2 [DarkGray]	1	4					-1		7	7	7	20.4	20.4	20.4	45.264	0	53.403	1.7013e+09	23	24	20	-2.81099	-3.30421	-2.00659	-1.58632	-2.20856	-2.53711	-4.032	-4.01877	-3.69182	-3.02023	-2.80834	-3.51295	-3.97021	-3.14254	-2.4364	-4.57458	-3.69369	-4.11034	-3.33696	-4.08376	-3.10271
	0.970476	-1.17776	AT3G20000.1	AT3G20000.1	543	AT3G20000.1 | Symbols: TOM40 | translocase of the outer mitochondrial membrane 40 | chr3:6967685-6970247 FORWARD LENGTH=309	Color2 [DarkGray]	1	4					-1		8	8	8	45	45	45	34.25	0	54.643	1385800000	14	24	20	-3.23061	-3.10128	-4.36794	-4.28553	-2.02216	-2.24363	-4.20904	-2.90769	-4.50697	-3.15701	-2.95083	-2.52415	-2.60322	-4.19194	-2.03394	-4.91316	-5.35512	-4.05563	-2.33339	-3.35305	-3.06794
	0.576407	-0.458609	AT3G21370.1;AT1G52400.2;AT1G66270.2;AT3G09260.1;AT1G66280.1;AT1G66270.1;AT1G52400.3;AT1G52400.1	AT3G21370.1	548	AT3G21370.1 | Symbols: BGLU19 | beta glucosidase 19 | chr3:7524286-7527579 REVERSE LENGTH=527	Color2 [DarkGray]	1	4					-1		24	24	23	54.5	54.5	52.8	60.014	0	323.31	196090000000	26	565	0	2.37452	2.17065	2.23981	0.367713	0.503926	0.840481	2.57662	1.83268	0.793619	2.43715	2.61071	2.55776	0.607083	0.433846	0.963269	2.28643	1.08274	1.57578	2.33772	2.23837	2.04824
	0.234641	0.109271	AT3G21380.1;AT3G16450.3;AT3G16450.2;AT3G16450.1;AT3G16440.1	AT3G21380.1	549	AT3G21380.1 | Symbols: | Mannose-binding lectin superfamily protein | chr3:7528478-7530457 FORWARD LENGTH=460	Color2 [DarkGray]	1	4					-1		24	24	24	68.9	68.9	68.9	49.723	0	323.31	52729000000	22	348	0	0.895224	0.926242	0.580427	-0.0187859	-0.0159619	0.527095	0.940947	0.881407	0.546865	0.683547	0.071337	-0.132054	0.110842	0.0933834	0.521443	0.263465	-0.245434	0.228518	0.345229	0.325831	0.68536
+	1.92129	-3.39602	AT3G22500.1	AT3G22500.1	556	AT3G22500.1 | Symbols: ATECP31 | Seed maturation protein | chr3:7971920-7972865 REVERSE LENGTH=256	Color2 [DarkGray]	1	4					-1		11	11	11	75.8	75.8	75.8	26.779	0	323.31	26673000000	14	144	7	-1.63339	0.538476	0.788049	-3.97434	-1.79375	-2.09006	-3.93535	-2.85926	0.830933	-0.027528	1.51623	0.202928	-1.9523	-1.57718	-0.911643	-3.79835	-4.36138	-4.67576	-0.578601	1.38006	1.69633
	0.310923	-0.110384	AT3G22640.1	AT3G22640.1	558	AT3G22640.1 | Symbols: PAP85 | cupin family protein | chr3:8011902-8013883 REVERSE LENGTH=486	Color2 [DarkGray]	1	4					-1		42	42	42	75.9	75.9	75.9	55.062	0	323.31	1181800000000	25	1712	0	5.0425	4.59981	4.99238	3.22559	3.9374	4.20754	4.68639	5.05703	5.1985	4.98795	4.97971	4.44919	3.4115	4.00394	4.10354	4.50949	4.94272	4.94081	4.69487	4.98116	4.61057
	0.922557	-2.31742	AT3G23400.1	AT3G23400.1	561	AT3G23400.1 | Symbols: FIB4 | Plastid-lipid associated protein PAP / fibrillin family protein | chr3:8376636-8378225 REVERSE LENGTH=284	Color2 [DarkGray]	1	4					-1		8	8	8	31.7	31.7	31.7	30.454	0	80.76	5.8747e+09	14	43	8	-1.60566	-1.56241	-2.41518	-1.75811	-2.06383	-1.68253	-4.36622	-4.29669	-1.69565	-1.37369	-1.89296	-2.04732	-4.51212	-2.02056	-2.04283	-2.94052	-4.60147	-4.53453	-0.93611	-1.6037	-1.09973
+	2.91082	-2.17857	AT3G23940.2;AT3G23940.1	AT3G23940.2;AT3G23940.1	564	AT3G23940.2 | Symbols: | dehydratase family | chr3:8648780-8652323 FORWARD LENGTH=606;AT3G23940.1 | Symbols: | dehydratase family | chr3:8648780-8652323 FORWARD LENGTH=608	Color2 [DarkGray]	1	4					-1		4	4	4	7.8	7.8	7.8	64.713	0	25.335	1.5939e+09	32	12	18	-3.06457	-2.87326	-2.00645	-3.91855	-4.93892	-4.08343	-4.05134	-3.04302	-2.43545	-2.0963	-1.97578	-1.99658	-4.25304	-4.80226	-3.44878	-2.61655	-4.32435	-3.33365	-2.17755	-2.25962	-1.59708
	0.194584	-0.438014	AT3G25520.1;AT3G25520.2	AT3G25520.1;AT3G25520.2	570	AT3G25520.1 | Symbols: ATL5, PGY3, OLI5, RPL5A | ribosomal protein L5 | chr3:9269573-9271327 REVERSE LENGTH=301;AT3G25520.2 | Symbols: ATL5 | ribosomal protein L5 | chr3:9269573-9270434 REVERSE LENGTH=190	Color2 [DarkGray]	1	4					-1		15	15	3	57.8	57.8	4.7	34.358	0	323.31	18479000000	10	136	13	-2.85273	-3.82178	-3.68072	0.500627	1.19336	1.23163	-0.873684	-0.118767	-2.23634	-2.54907	-3.48461	-3.43183	0.352085	0.623768	1.08516	-4.23025	-3.39131	-2.51909	-3.59113	-3.04871	-3.25076
	1.07753	2.0816	AT3G25860.1	AT3G25860.1	572	AT3G25860.1 | Symbols: LTA2, PLE2 | 2-oxoacid dehydrogenases acyltransferase family protein | chr3:9460632-9462585 FORWARD LENGTH=480	Color2 [DarkGray]	1	4					-1		10	10	8	37.5	37.5	32.3	50.08	0	128.59	11771000000	23	122	3	-3.14709	-1.7558	-2.64406	-0.930657	-0.301164	-0.490293	-0.900666	-0.222862	-1.27398	-3.19433	-2.06329	-1.78586	-1.83275	-0.845907	-0.661929	-1.13466	-0.147243	-0.405021	-4.23917	-1.81549	-1.31983
	0.786864	-1.57727	AT3G26650.1	AT3G26650.1	575	AT3G26650.1 | Symbols: GAPA, GAPA-1 | glyceraldehyde 3-phosphate dehydrogenase A subunit | chr3:9795226-9796848 FORWARD LENGTH=396	Color2 [DarkGray]	1	4					-1		16	16	4	46.2	46.2	12.6	42.489	0	323.31	18324000000	25	146	1	0.200354	0.257914	0.294078	-1.63337	-0.977281	-0.615277	-0.258144	0.150447	-0.136538	-0.0262529	0.112691	-0.173721	-1.38476	-0.745399	-0.798681	-0.245965	-0.393141	-0.495107	-0.316255	-0.0532406	0.308751
	0.90687	-0.73395	AT3G26720.1;AT3G26720.2	AT3G26720.1;AT3G26720.2	576	AT3G26720.1 | Symbols: | Glycosyl hydrolase family 38 protein | chr3:9816707-9823056 FORWARD LENGTH=1019;AT3G26720.2 | Symbols: | Glycosyl hydrolase family 38 protein | chr3:9816707-9822958 FORWARD LENGTH=943	Color2 [DarkGray]	1	4					-1		15	15	15	20.3	20.3	20.3	115.22	0	160.08	5109300000	50	58	11	-3.64751	-0.710021	-0.884429	-2.58245	-3.92031	-3.10715	-4.81543	-1.90174	-1.59377	-1.45363	-1.63752	-2.11684	-4.64249	-3.81999	-3.01526	-4.60515	-4.41086	-2.07622	-2.51195	-2.47188	-1.45274
+	1.79132	1.68902	AT3G27660.1	AT3G27660.1	580	AT3G27660.1 | Symbols: OLEO4, OLE3 | oleosin 4 | chr3:10243851-10244821 FORWARD LENGTH=191	Color2 [DarkGray]	1	4					-1		19	19	19	50.8	50.8	50.8	20.313	0	323.31	1052400000000	5	1084	1	-2.71804	-4.40472	-1.99879	6.66714	6.20907	5.99695	2.2196	1.762	-0.126894	-3.33205	-5.21178	-2.06756	6.31972	5.86227	5.87212	1.75322	0.760109	1.59791	0.81691	0.12602	0.223048
	1.03991	-3.48538	AT3G44100.1	AT3G44100.1	586	AT3G44100.1 | Symbols: | MD-2-related lipid recognition domain-containing protein | chr3:15866162-15867273 REVERSE LENGTH=152	Color2 [DarkGray]	1	4					-1		3	3	3	21.7	21.7	21.7	16.07	0	18.746	15581000000	4	42	13	1.67567	0.794284	1.72501	-3.48406	-0.627941	-4.49809	-4.05059	-3.92265	1.02702	2.44096	1.29599	1.05419	-4.70442	-0.388561	-0.243478	-4.74617	-4.91165	-3.23143	1.67337	1.29057	0.806382
	0.0607557	-0.0728738	AT3G44330.1	AT3G44330.1	588	AT3G44330.1 | Symbols: | INVOLVED IN: protein processing;LOCATED IN: mitochondrion, endoplasmic reticulum, plasma membrane, vacuole;EXPRESSED IN: 25 plant structures;EXPRESSED DURING: 13 growth stages;CONTAINS InterPro DOMAIN/s: Nicalin (InterPro:IPR0	Color2 [DarkGray]	1	4					-1		5	5	5	10.4	10.4	10.4	62.202	0	39.104	692250000	28	12	21	-3.22231	-2.50834	-3.96386	-3.98895	-3.61699	-3.00717	-3.9824	-4.35338	-4.06404	-3.2959	-3.73574	-2.93757	-3.30868	-4.97165	-3.48897	-4.025	-5.09763	-4.39619	-4.18482	-4.00846	-3.76824
	0.241951	-0.125091	AT5G62300.2;AT5G62300.1;AT3G45030.1	AT5G62300.2;AT5G62300.1;AT3G45030.1	589	AT5G62300.2 | Symbols: | Ribosomal protein S10p/S20e family protein | chr5:25021388-25022235 REVERSE LENGTH=124;AT5G62300.1 | Symbols: | Ribosomal protein S10p/S20e family protein | chr5:25021388-25022235 REVERSE LENGTH=124;AT3G45030.1 | Symbols: | Ribo	Color2 [DarkGray]	1	4					-1		5	5	2	34.7	34.7	18.5	13.878	0	40.752	5.9274e+09	6	36	18	-3.02749	-4.13495	-3.57992	0.342224	0.622244	0.923397	-4.17098	0.159004	-3.32994	-2.87436	-3.33362	-3.65766	-0.0561916	-5.62411	0.397126	-4.58575	-4.65777	-0.92246	-3.79387	-3.68016	-3.13576
	0.0608392	0.0512662	AT3G46230.1;AT1G53540.1;AT5G59720.1;AT2G29500.1	AT3G46230.1	591	AT3G46230.1 | Symbols: ATHSP17.4, HSP17.4 | heat shock protein 17.4 | chr3:16984263-16984733 REVERSE LENGTH=156	Color2 [DarkGray]	1	4					-1		7	7	7	51.3	51.3	51.3	17.439	0	68.486	4351100000	8	38	9	-2.08453	-2.10048	-3.71707	-1.87563	-1.69228	-4.30359	-4.03636	-4.47624	-3.78605	-1.27919	-1.38543	-1.44902	-2.09465	-1.84124	-1.583	-4.21818	-1.3221	-3.47436	-1.19346	-1.11546	-0.363381
	0.737214	-1.19829	AT3G48890.1;AT5G52240.2;AT5G52240.1	AT3G48890.1	600	AT3G48890.1 | Symbols: ATMP2, ATMAPR3, MSBP2, MAPR3 | membrane-associated progesterone binding protein 3 | chr3:18129669-18131353 FORWARD LENGTH=233	Color2 [DarkGray]	1	4					-1		4	4	4	32.6	32.6	32.6	25.382	0	39.757	1231600000	11	15	23	-2.03813	-3.231	-4.1393	-3.94507	-4.1057	-4.17639	-4.46854	-3.69568	-3.55428	-3.47883	-2.93583	-4.04844	-3.63575	-5.52084	-1.81327	-3.3459	-4.64871	-4.64731	-3.09568	-4.22252	-2.05072
+	1.34815	-2.76367	AT3G48990.1	AT3G48990.1	602	AT3G48990.1 | Symbols: | AMP-dependent synthetase and ligase family protein | chr3:18159031-18161294 REVERSE LENGTH=514	Color2 [DarkGray]	1	4					-1		18	18	18	42.8	42.8	42.8	55.544	0	182.07	15973000000	22	144	6	-0.357239	-0.405806	0.0506568	-3.60887	-2.60588	-2.37493	-3.54055	-0.91794	-0.754378	-0.713439	1.14854	0.944554	-2.73963	-2.42305	-3.47555	-4.80015	-1.34949	-1.5333	-0.364017	1.38044	0.525109
	0.823644	-1.22017	AT3G49010.4;AT3G49010.3;AT3G49010.2;AT3G49010.1;AT3G49010.5;AT3G48960.1;AT5G23900.1	AT3G49010.4;AT3G49010.3;AT3G49010.2;AT3G49010.1	603	AT3G49010.4 | Symbols: ATBBC1, BBC1, RSU2 | breast basic conserved 1 | chr3:18166971-18168047 REVERSE LENGTH=204;AT3G49010.3 | Symbols: ATBBC1, BBC1, RSU2 | breast basic conserved 1 | chr3:18166971-18168047 REVERSE LENGTH=206;AT3G49010.2 | Symbols: ATBBC1,	Color2 [DarkGray]	1	4					-1		7	7	7	40.2	40.2	40.2	23.539	0	313	8.3751e+09	10	62	17	-3.01002	-3.43518	-4.73339	-0.562447	-0.00779913	0.222442	-3.96307	-0.808197	-4.00184	-3.50216	-2.93194	-3.32016	-0.738947	-0.317312	-0.0568995	-2.77629	-4.13065	-4.06309	-4.03741	-4.12413	-2.61221
	0.577602	-0.551711	AT3G49910.1;AT5G67510.1	AT3G49910.1	605	AT3G49910.1 | Symbols: | Translation protein SH3-like family protein | chr3:18504311-18504751 FORWARD LENGTH=146	Color2 [DarkGray]	1	4					-1		6	6	6	36.3	36.3	36.3	16.944	0	49.671	4497500000	6	30	18	-2.17624	-3.21095	-2.7818	0.496116	-0.28106	0.145046	-2.67942	-2.82847	-2.96373	-2.65816	-2.90666	-3.48599	-0.192375	-0.515621	-0.491192	-3.43584	-2.75314	-0.823745	-3.72321	-3.02399	-4.30941
+	2.92949	-2.87214	AT3G51800.3;AT3G51800.1;AT3G51800.2	AT3G51800.3;AT3G51800.1;AT3G51800.2	611	AT3G51800.3 | Symbols: ATG2 | metallopeptidase M24 family protein | chr3:19211261-19213568 REVERSE LENGTH=385;AT3G51800.1 | Symbols: ATG2, EBP1, ATEBP1 | metallopeptidase M24 family protein | chr3:19211261-19213568 REVERSE LENGTH=392;AT3G51800.2 | Symbols:	Color2 [DarkGray]	1	4					-1		9	9	9	31.9	31.9	31.9	42.295	0	161.28	8.4615e+09	21	57	15	-0.858879	-1.02934	-1.18396	-3.94084	-2.88951	-3.59174	-4.33557	-3.64743	-1.85367	-0.992938	-0.634586	-0.70286	-4.49878	-5.03704	-3.31141	-3.50467	-4.88651	-4.49158	-1.30822	-0.690741	-0.571713
	0.258411	0.426991	AT3G52850.1;AT2G30290.1;AT2G30290.2	AT3G52850.1	617	AT3G52850.1 | Symbols: VSR1, BP-80, ATELP, BP80, BP80B, ATELP1, ATVSR1, GFS1, VSR1;1, BP80-1;1 | vacuolar sorting receptor homolog 1 | chr3:19587999-19591690 FORWARD LENGTH=623	Color2 [DarkGray]	1	4					-1		9	9	8	18.3	18.3	16.1	68.991	0	61.94	3.3432e+09	38	41	12	-2.35121	-3.03981	-2.4838	-0.442177	-1.06241	-0.695447	-2.88556	-4.11931	-2.94658	-2.68386	-4.09407	-2.33951	-3.59526	-1.29712	-0.772102	-2.632	-2.71339	-3.51999	-3.33858	-3.12178	-2.36602
+	1.77285	-1.59364	AT3G52930.1;AT5G03690.2;AT4G26530.2;AT4G26530.1;AT5G03690.1	AT3G52930.1	619	AT3G52930.1 | Symbols: | Aldolase superfamily protein | chr3:19627383-19628874 REVERSE LENGTH=358	Color2 [DarkGray]	1	4					-1		26	26	16	85.2	85.2	53.6	38.539	0	323.31	99785000000	23	413	0	1.83753	2.09072	1.93125	-1.7993	-0.53617	-0.429794	0.151082	0.873992	1.28615	1.73155	2.08785	1.98937	-0.785086	-0.730324	-0.412675	0.699255	-0.381154	0.125855	1.07942	1.79996	1.93399
+	2.43853	-2.12586	AT3G52960.1	AT3G52960.1	620	AT3G52960.1 | Symbols: | Thioredoxin superfamily protein | chr3:19639699-19640403 FORWARD LENGTH=234	Color2 [DarkGray]	1	4					-1		13	13	13	53	53	53	24.684	0	323.31	37650000000	16	174	1	1.13126	0.722382	0.348893	-2.55607	-1.4513	-1.59645	-0.941742	-0.522083	0.944903	1.48832	1.59778	1.27948	-2.31286	-0.858325	-0.907019	-0.474136	-1.43538	-1.2482	0.937131	1.55354	1.44147
+	1.82815	-2.99293	AT3G53040.1	AT3G53040.1	622	AT3G53040.1 | Symbols: | late embryogenesis abundant protein, putative / LEA protein, putative | chr3:19664797-19666405 REVERSE LENGTH=479	Color2 [DarkGray]	1	4					-1		21	21	20	40.5	40.5	38.8	52.084	0	222.91	12698000000	21	145	5	-0.507294	-1.53464	-0.422373	-2.42007	-2.01374	-1.37884	-1.65167	-3.95782	-2.46811	1.04532	-0.401486	-1.53271	-1.72562	-1.39029	-1.34494	-1.73676	-2.95215	-4.19293	-0.0440482	-0.759127	-0.0791547
	1.33597	-0.884449	AT3G53430.1;AT2G37190.1;AT5G60670.1	AT3G53430.1;AT2G37190.1;AT5G60670.1	623	AT3G53430.1 | Symbols: | Ribosomal protein L11 family protein | chr3:19809895-19810395 REVERSE LENGTH=166;AT2G37190.1 | Symbols: | Ribosomal protein L11 family protein | chr2:15619559-15620059 REVERSE LENGTH=166;AT5G60670.1 | Symbols: | Ribosomal protei	Color2 [DarkGray]	1	4					-1		6	6	6	47.6	47.6	47.6	17.97	0	84.308	10349000000	9	46	13	-4.02662	-3.27573	-3.37302	1.04213	1.01543	1.31468	-0.0359012	0.333308	-0.976665	-3.71802	-2.65826	-3.89711	0.399415	0.710548	0.93214	-3.52715	-1.1373	-0.96404	-3.38052	-3.83297	-3.3792
+	1.98662	-2.20734	AT3G54400.1	AT3G54400.1	629	AT3G54400.1 | Symbols: | Eukaryotic aspartyl protease family protein | chr3:20140291-20142599 REVERSE LENGTH=425	Color2 [DarkGray]	1	4					-1		6	6	6	18.1	18.1	18.1	45.475	0	90.986	3.9732e+09	17	33	16	-1.02561	-1.52741	-1.78732	-3.46852	-3.5854	-4.02615	-5.11824	-4.99594	-2.11459	-1.67169	-1.59695	-1.82518	-3.89922	-3.9937	-3.37143	-3.9555	-4.29595	-3.80732	-1.98462	-1.98339	-2.37065
+	1.58983	-4.58665	AT3G55440.1	AT3G55440.1	638	AT3G55440.1 | Symbols: ATCTIMC, TPI, CYTOTPI | triosephosphate isomerase | chr3:20553794-20556078 FORWARD LENGTH=254	Color2 [DarkGray]	1	4					-1		14	14	14	71.7	71.7	71.7	27.169	0	323.31	45943000000	14	165	7	1.36773	2.36934	2.39471	-4.03693	-1.01167	-0.569614	-3.92596	-0.284401	1.09459	1.50441	2.0819	2.24027	-4.631	-1.36154	-1.45563	-4.57339	-0.170508	0.0309799	0.904291	2.17291	2.09023
+	2.69063	-2.24476	AT3G56310.1;AT3G56310.2	AT3G56310.1;AT3G56310.2	641	AT3G56310.1 | Symbols: | Melibiase family protein | chr3:20882886-20885745 FORWARD LENGTH=437;AT3G56310.2 | Symbols: | Melibiase family protein | chr3:20882886-20885745 FORWARD LENGTH=413	Color2 [DarkGray]	1	4					-1		6	6	6	17.4	17.4	17.4	48.362	0	67.043	2825600000	21	23	18	-1.28374	-1.63402	-1.5477	-4.32088	-5.24347	-4.45106	-2.99763	-3.85476	-1.50699	-1.05136	-1.69092	-2.40696	-4.48118	-4.75318	-5.43355	-4.75473	-4.02508	-4.62158	-2.09165	-2.01086	-2.57623
+	3.27097	-1.76197	AT3G56350.1	AT3G56350.1	643	AT3G56350.1 | Symbols: | Iron/manganese superoxide dismutase family protein | chr3:20894155-20895625 REVERSE LENGTH=241	Color2 [DarkGray]	1	4					-1		13	13	13	74.7	74.7	74.7	26.891	0	323.31	125250000000	13	258	1	3.00075	3.41761	3.02294	0.26287	0.288063	0.491434	1.60008	1.25965	2.78605	3.27477	3.05071	2.70998	0.535595	0.532041	0.679698	1.61309	-1.1716	1.14006	2.36084	2.86117	2.82474
	1.18842	-0.701863	AT3G57020.1;AT3G57020.2	AT3G57020.1;AT3G57020.2	644	AT3G57020.1 | Symbols: | Calcium-dependent phosphotriesterase superfamily protein | chr3:21098515-21100303 REVERSE LENGTH=370;AT3G57020.2 | Symbols: | Calcium-dependent phosphotriesterase superfamily protein | chr3:21098515-21100303 REVERSE LENGTH=356	Color2 [DarkGray]	1	4					-1		13	13	13	48.6	48.6	48.6	41.457	0	323.31	14518000000	19	104	8	-3.61454	-2.363	-3.48093	0.292105	-0.212919	0.642253	-4.82688	-3.15063	-3.35736	-4.37913	-3.41107	-3.26747	-0.326011	-0.15604	-0.786336	-4.62787	-5.40651	-5.10009	-3.49927	-3.62693	-3.29956
	0.00824618	-0.0105237	AT3G60730.1;AT3G10720.1;AT4G02320.1;AT4G33220.1;AT2G26440.1;AT1G23200.1;AT1G11580.1;AT1G02810.1;AT5G53370.1;AT1G53830.1;AT3G14310.1;AT3G49220.1;AT3G10720.2;AT4G15980.1	AT3G60730.1	650	AT3G60730.1 | Symbols: | Plant invertase/pectin methylesterase inhibitor superfamily | chr3:22444955-22447226 FORWARD LENGTH=519	Color2 [DarkGray]	1	4					-1		7	7	7	13.7	13.7	13.7	57.877	0	48.159	1.8016e+09	31	39	15	-1.90967	-3.96157	-2.59727	-2.07763	-1.97866	-2.13596	-3.57431	-4.44724	-5.41736	-1.93412	-3.00344	-3.32475	-3.50334	-2.68593	-3.91421	-2.71694	-3.67651	-4.7831	-4.17154	-3.21392	-3.22153
+	1.84091	-2.46109	AT3G60750.2;AT3G60750.1	AT3G60750.2;AT3G60750.1	651	AT3G60750.2 | Symbols: | Transketolase | chr3:22454004-22456824 FORWARD LENGTH=740;AT3G60750.1 | Symbols: | Transketolase | chr3:22454004-22456824 FORWARD LENGTH=741	Color2 [DarkGray]	1	4					-1		17	17	12	30.9	30.9	23.8	79.838	0	148.9	15110000000	33	82	11	-0.475416	0.0602145	0.129678	-2.74949	-3.19446	-2.15254	-3.81076	-1.51282	-2.09676	-0.38385	-0.261247	-0.324075	-3.6807	-4.16005	-2.62156	-4.14079	-3.44715	-1.79779	-1.01898	-0.237528	-0.553304
	0.0614637	0.171114	AT3G60770.1;AT4G00100.1	AT3G60770.1;AT4G00100.1	652	AT3G60770.1 | Symbols: | Ribosomal protein S13/S15 | chr3:22460525-22461656 REVERSE LENGTH=151;AT4G00100.1 | Symbols: ATRPS13A, RPS13, PFL2, RPS13A | ribosomal protein S13A | chr4:37172-38123 FORWARD LENGTH=151	Color2 [DarkGray]	1	4					-1		9	9	9	53.6	53.6	53.6	17.095	0	85.144	17046000000	8	79	14	-3.47623	-4.04437	-3.44485	0.606722	1.26554	1.3497	-2.67673	-0.408665	-1.79521	-3.63448	-4.14704	-2.46672	0.651462	0.683958	1.03366	-4.53301	-4.47088	0.0622354	-2.75576	-3.13048	-3.90222
	0.735494	0.674526	AT3G60820.3;AT3G60820.2;AT3G60820.1	AT3G60820.3;AT3G60820.2;AT3G60820.1	653	AT3G60820.3 | Symbols: PBF1 | N-terminal nucleophile aminohydrolases (Ntn hydrolases) superfamily protein | chr3:22472038-22473809 REVERSE LENGTH=223;AT3G60820.2 | Symbols: PBF1 | N-terminal nucleophile aminohydrolases (Ntn hydrolases) superfamily protein	Color2 [DarkGray]	1	4					-1		6	6	6	35.9	35.9	35.9	24.644	0	71.988	5.983e+09	13	79	1	-1.94705	-1.38782	-2.31686	-3.02908	-1.62586	-1.3496	-1.16466	-0.450886	-1.90808	0.0976382	-2.05768	-1.59185	-2.67137	-1.72456	-1.67435	-1.14598	-0.997737	-0.750888	-1.09055	-2.23792	-2.42913
+	1.6236	-2.33689	AT3G62030.3;AT3G62030.1;AT3G62030.2	AT3G62030.3;AT3G62030.1;AT3G62030.2	657	AT3G62030.3 | Symbols: ROC4 | rotamase CYP 4 | chr3:22973708-22975139 FORWARD LENGTH=259;AT3G62030.1 | Symbols: ROC4 | rotamase CYP 4 | chr3:22973708-22975139 FORWARD LENGTH=260;AT3G62030.2 | Symbols: ROC4 | rotamase CYP 4 | chr3:22973004-22975139 FORWARD	Color2 [DarkGray]	1	4					-1		3	3	3	12.7	12.7	12.7	28.079	0	21.388	2727100000	18	28	18	-3.05977	-3.59588	-1.45361	-3.53842	-3.46486	-4.47532	-3.88106	-3.50951	-1.90961	-1.057	-1.56723	-1.19175	-3.83952	-3.36619	-4.14763	-4.51477	-3.89716	-4.55929	-1.55791	-2.95289	-0.975939
	0.297254	-0.538169	AT3G62870.1	AT3G62870.1	660	AT3G62870.1 | Symbols: | Ribosomal protein L7Ae/L30e/S12e/Gadd45 family protein | chr3:23242862-23244273 REVERSE LENGTH=256	Color2 [DarkGray]	1	4					-1		9	9	1	26.6	26.6	3.1	29.034	0	93.019	6.7899e+09	11	59	16	-3.09156	-3.5448	-3.55848	-0.646374	-0.108384	-0.0816547	-1.26181	-1.03171	-3.71789	-3.07648	-4.09569	-3.97563	-0.0132997	-1.01519	-0.679671	-4.14286	-4.82794	-4.85195	-3.60524	-3.45049	-4.55686
+	1.52703	-0.988362	AT4G01900.1	AT4G01900.1	666	AT4G01900.1 | Symbols: PII, GLB1 | GLNB1 homolog | chr4:821736-823294 FORWARD LENGTH=196	Color2 [DarkGray]	1	4					-1		9	9	9	44.4	44.4	44.4	21.275	0	193.21	16501000000	14	97	6	0.367151	0.0768816	0.372981	-4.32168	-2.86043	-2.47972	-4.97006	-1.30667	-0.299021	0.763081	0.000329653	0.243479	-2.90001	-2.37523	-2.17573	-4.15177	-2.45058	-1.74774	-0.140367	-0.112889	0.566037
+	1.46014	-1.99313	AT4G02520.1	AT4G02520.1	670	AT4G02520.1 | Symbols: ATGSTF2, ATPM24.1, ATPM24, GST2, GSTF2 | glutathione S-transferase PHI 2 | chr4:1110673-1111531 REVERSE LENGTH=212	Color2 [DarkGray]	1	4					-1		10	10	5	54.2	54.2	36.3	24.128	0	190.12	9605300000	12	63	7	-0.536263	-0.22332	-0.390781	-4.36071	-2.83158	-2.32473	-4.08606	-2.4028	-0.166629	0.181539	-0.00443812	-0.396029	-4.78507	-2.40716	-2.39153	-3.93774	-1.39079	-1.87795	-1.033	-1.46698	0.0593849
	0.459185	-0.915851	AT4G04460.2;AT4G04460.1	AT4G04460.2;AT4G04460.1	677	AT4G04460.2 | Symbols: | Saposin-like aspartyl protease family protein | chr4:2225232-2227746 FORWARD LENGTH=504;AT4G04460.1 | Symbols: | Saposin-like aspartyl protease family protein | chr4:2225232-2227746 FORWARD LENGTH=508	Color2 [DarkGray]	1	4					-1		13	13	13	29.2	29.2	29.2	55.101	0	225.99	12473000000	26	94	3	-0.379824	0.0115806	-0.303264	-2.05253	-1.17743	-0.813393	-1.13652	-0.978938	-0.466564	-0.529026	-1.07777	-1.38608	-1.57535	-1.69746	-1.27261	-1.383	-4.74133	-1.89796	-1.29989	-2.24012	-0.868972
+	1.59038	-1.95406	AT4G09000.1;AT4G09000.2	AT4G09000.1;AT4G09000.2	681	AT4G09000.1 | Symbols: GRF1, GF14 CHI | general regulatory factor 1 | chr4:5775387-5777157 FORWARD LENGTH=267;AT4G09000.2 | Symbols: GRF1, GF14 CHI | general regulatory factor 1 | chr4:5775387-5777157 FORWARD LENGTH=318	Color2 [DarkGray]	1	4					-1		11	11	5	58.1	58.1	29.2	29.931	0	239.91	13158000000	18	87	7	-0.930105	-0.282088	-0.26407	-4.13025	-2.23849	-1.43821	-3.82715	-1.55769	-0.383027	-0.0696887	0.127951	-0.313187	-3.52345	-1.83581	-1.58611	-3.96391	-5.06187	-1.98337	-0.745717	-0.0955235	0.288794
	1.33882	-0.896816	AT4G09320.1	AT4G09320.1	683	AT4G09320.1 | Symbols: NDPK1 | Nucleoside diphosphate kinase family protein | chr4:5923424-5924366 FORWARD LENGTH=169	Color2 [DarkGray]	1	4					-1		12	12	12	42.6	42.6	42.6	18.814	0	203.66	18784000000	10	126	2	0.937786	0.413689	0.453393	-2.40095	-1.40117	-1.16047	-1.15392	-0.719299	0.0388658	0.287074	0.9142	0.772927	-2.82367	-0.747143	-1.24799	-1.08944	-4.41737	-0.354578	0.208463	0.229544	0.116098
	0.381351	-0.561899	AT4G10020.1	AT4G10020.1	685	AT4G10020.1 | Symbols: AtHSD5, HSD5 | hydroxysteroid dehydrogenase 5 | chr4:6268363-6270179 FORWARD LENGTH=389	Color2 [DarkGray]	1	4					-1		25	25	25	60.9	60.9	60.9	43.441	0	323.31	50845000000	22	219	13	-3.1907	-3.62111	-3.11352	1.01053	1.29697	1.36521	-3.78918	-3.2832	-3.16044	-2.58357	-3.72532	-2.65852	1.70147	1.06384	1.19439	-3.8687	-4.37935	-4.74879	-3.19293	-3.94176	-3.13889
	0.232684	-0.543097	AT4G11220.1	AT4G11220.1	688	AT4G11220.1 | Symbols: BTI2, RTNLB2 | VIRB2-interacting protein 2 | chr4:6838176-6839578 REVERSE LENGTH=271	Color2 [DarkGray]	1	4					-1		2	2	2	8.5	8.5	8.5	30.28	0	81.536	3.0068e+09	7	25	20	-2.91076	-2.62987	-2.9056	-3.86599	-0.0990875	-0.0831315	-3.36048	-4.29189	-5.2277	-2.89613	-3.75449	-4.27304	-0.525941	-0.527967	0.238665	-3.99191	-3.99248	-4.71024	-4.79008	-2.92649	-3.31878
+	3.16093	-4.28219	AT4G11600.1	AT4G11600.1	690	AT4G11600.1 | Symbols: ATGPX6, PHGPX, LSC803, GPX6 | glutathione peroxidase 6 | chr4:7010021-7011330 REVERSE LENGTH=232	Color2 [DarkGray]	1	4					-1		8	8	8	25.4	25.4	25.4	25.584	0	69.228	8.4488e+09	12	74	9	0.999549	-1.16994	-0.743482	-1.85956	-2.03533	-1.22026	-4.11641	-3.42216	-1.1919	0.867315	-1.06803	-1.7968	-2.48262	-2.02892	-1.65736	-3.40742	-3.33349	-5.36837	0.436356	-0.338747	-0.454907
+	1.3531	-1.91345	AT4G12290.1;AT4G12270.1	AT4G12290.1	695	AT4G12290.1 | Symbols: | Copper amine oxidase family protein | chr4:7304434-7306973 FORWARD LENGTH=741	Color2 [DarkGray]	1	4					-1		9	9	9	16.9	16.9	16.9	83.232	0	123.23	8.3787e+09	34	80	6	-1.33055	-0.987979	-0.838504	-3.8118	-2.85433	-2.51841	-4.1211	-1.2065	-1.22566	-0.980766	-0.425729	-0.303588	-4.92456	-2.67215	-2.44249	-2.36684	-2.07634	-2.17437	-1.71769	-0.595434	-0.806092
+	3.08648	-3.07673	AT4G13010.1	AT4G13010.1	698	AT4G13010.1 | Symbols: | Oxidoreductase, zinc-binding dehydrogenase family protein | chr4:7600682-7602567 FORWARD LENGTH=329	Color2 [DarkGray]	1	4					-1		10	10	10	46.2	46.2	46.2	34.436	0	90.105	5471200000	16	48	17	-3.67468	-1.22303	-1.29703	-3.77703	-5.29287	-3.55187	-4.68117	-3.52353	-1.3092	-1.10041	-0.668726	-1.02597	-4.27075	-4.60304	-2.68662	-2.69975	-5.16047	-4.17877	-1.42342	-0.740928	-0.921846
+	1.60892	-1.75181	AT4G13930.1;AT4G13890.1	AT4G13930.1	701	AT4G13930.1 | Symbols: SHM4 | serine hydroxymethyltransferase 4 | chr4:8048013-8050021 REVERSE LENGTH=471	Color2 [DarkGray]	1	4					-1		9	9	9	23.8	23.8	23.8	51.717	0	70.567	4329900000	21	39	12	-1.72601	-1.32081	-2.04977	-2.76832	-3.0979	-2.5958	-4.48193	-1.72349	-2.06158	-2.37919	-2.30355	-1.75291	-4.36691	-3.60622	-2.41627	-3.85592	-4.17936	-3.46906	-1.91648	-1.55343	-1.54781
+	2.26506	-1.6698	AT4G13940.1;AT4G13940.2;AT4G13940.3;AT4G13940.4;AT3G23810.1	AT4G13940.1;AT4G13940.2;AT4G13940.3;AT4G13940.4	702	AT4G13940.1 | Symbols: HOG1, EMB1395, SAHH1, MEE58, ATSAHH1 | S-adenosyl-L-homocysteine hydrolase | chr4:8054931-8056676 FORWARD LENGTH=485;AT4G13940.2 | Symbols: HOG1, SAHH1 | S-adenosyl-L-homocysteine hydrolase | chr4:8055176-8056676 FORWARD LENGTH=364;A	Color2 [DarkGray]	1	4					-1		21	21	21	50.1	50.1	50.1	53.378	0	239.07	26266000000	25	173	3	0.33067	0.458541	0.750029	-3.48097	-3.75752	-2.85306	-1.79497	-0.661086	-0.737535	0.0970535	0.453123	1.28644	-4.20563	-2.16226	-2.0378	-1.28751	-0.997124	-1.32107	-0.360165	-0.0601359	0.392835
+	1.63651	-1.99306	AT4G14880.4;AT4G14880.3;AT4G14880.2;AT4G14880.1;AT3G22460.1	AT4G14880.4;AT4G14880.3;AT4G14880.2;AT4G14880.1	709	AT4G14880.4 | Symbols: OASA1 | O-acetylserine (thiol) lyase (OAS-TL) isoform A1 | chr4:8518209-8520050 REVERSE LENGTH=322;AT4G14880.3 | Symbols: OASA1 | O-acetylserine (thiol) lyase (OAS-TL) isoform A1 | chr4:8518209-8520050 REVERSE LENGTH=322;AT4G14880.2	Color2 [DarkGray]	1	4					-1		14	14	14	63	63	63	33.805	0	323.31	12413000000	16	90	9	-0.909461	-0.147166	0.0938173	-4.14588	-3.10662	-3.04556	-3.5682	-2.07133	-0.892781	-0.540293	-0.576174	-0.954483	-4.84091	-2.40301	-4.45812	-4.41188	-4.76297	-2.45068	-1.30305	0.0473068	0.179886
	0.710162	0.330296	AT4G16155.1	AT4G16155.1	715	AT4G16155.1 | Symbols: | dihydrolipoyl dehydrogenases | chr4:9153570-9157322 REVERSE LENGTH=630	Color2 [DarkGray]	1	4					-1		13	13	5	29.8	29.8	11.6	67.089	0	135.33	13102000000	30	144	1	-1.0545	-1.42948	-0.95128	-1.45869	-1.32096	-0.90874	-1.12789	-0.484221	-0.69617	-1.30588	-1.31604	-1.09178	-2.32929	-1.87385	-1.17253	-0.627457	-0.770154	-1.21268	-1.63126	-1.52081	-1.17242
+	2.25436	2.59386	AT4G16160.2	AT4G16160.2	717	AT4G16160.2 | Symbols: ATOEP16-2, ATOEP16-S | Mitochondrial import inner membrane translocase subunit Tim17/Tim22/Tim23 family protein | chr4:9157545-9158738 FORWARD LENGTH=178	Color2 [DarkGray]	1	4					-1		9	9	2	68	68	15.7	18.714	0	270.18	34232000000	10	150	9	-2.7826	-2.42029	-3.87253	1.54534	1.45494	2.05281	1.07456	0.539882	-1.09695	-3.34165	-3.12314	-3.17959	1.50741	1.47293	1.50445	-0.29632	0.0308623	-0.0659878	-2.13837	-2.61362	-3.23446
+	1.34411	-2.20879	AT4G16210.1	AT4G16210.1	718	AT4G16210.1 | Symbols: ECHIA, E-COAH-2 | enoyl-CoA hydratase/isomerase A | chr4:9176864-9177978 REVERSE LENGTH=265	Color2 [DarkGray]	1	4					-1		6	6	6	31.3	31.3	31.3	28.818	0	50.235	2.086e+09	18	15	20	-1.64939	-1.86261	-1.09055	-4.39857	-4.63473	-3.54594	-4.97101	-3.15228	-3.28002	-1.15449	-1.81445	-1.58071	-5.02935	-4.43896	-4.93934	-4.7722	-4.21059	-4.29989	-3.78768	-1.22595	-1.92496
	0.674866	-1.24116	AT4G17530.1;AT5G47200.1;AT1G02130.1	AT4G17530.1;AT5G47200.1	725	AT4G17530.1 | Symbols: RAB1C, ATRAB1C, ATRABD2C | RAB GTPase homolog 1C | chr4:9773721-9775424 REVERSE LENGTH=202;AT5G47200.1 | Symbols: ATRABD2B, ATRAB1A, RAB1A | RAB GTPase homolog 1A | chr5:19167029-19168718 FORWARD LENGTH=202	Color2 [DarkGray]	1	4					-1		6	6	5	46.5	46.5	41.1	22.318	0	136.29	7.2404e+09	16	63	13	-1.92684	-3.56722	-3.13117	-0.421052	0.184033	-0.702969	-4.05705	-3.1756	-3.29792	-3.22155	-2.87545	-3.2364	-0.769251	-1.44586	-0.409057	-4.17663	-4.40593	-3.41519	-3.26081	-2.44864	-2.58039
	0.0858091	0.11865	AT4G18800.1;AT5G45750.1;AT1G16920.1;AT5G60860.1;AT3G15060.1;AT4G18430.1;AT1G09630.1;AT2G33870.1;AT1G07410.1;AT5G59150.1;AT3G46830.1;AT1G28550.1	AT4G18800.1;AT5G45750.1;AT1G16920.1;AT5G60860.1;AT3G15060.1;AT4G18430.1;AT1G09630.1;AT2G33870.1	727	AT4G18800.1 | Symbols: ATHSGBP, ATRAB11B, ATRABA1D, RABA1d | RAB GTPase homolog A1D | chr4:10320156-10321339 REVERSE LENGTH=214;AT5G45750.1 | Symbols: AtRABA1c, RABA1c | RAB GTPase homolog A1C | chr5:18559318-18560639 FORWARD LENGTH=216;AT1G16920.1 | Symbo	Color2 [DarkGray]	1	4					-1		5	5	4	24.3	24.3	20.6	23.869	0	35.439	1231100000	13	21	20	-2.47903	-3.16857	-3.08088	-4.28926	-2.0235	-1.76152	-3.47634	-3.63976	-4.15487	-3.77866	-3.54779	-2.60105	-3.71481	-2.4222	-1.8399	-4.75405	-4.0939	-3.85724	-4.67884	-3.44223	-3.36755
	0.0433641	-0.18051	AT4G20850.1	AT4G20850.1	733	AT4G20850.1 | Symbols: TPP2 | tripeptidyl peptidase ii | chr4:11160935-11169889 REVERSE LENGTH=1380	Color2 [DarkGray]	1	4					-1		15	15	15	12.7	12.7	12.7	152.37	0	101.19	5425700000	69	86	9	-2.50453	-3.34076	-2.87379	-3.98081	-1.17474	-1.57743	-1.76886	-0.496857	-1.68479	-2.63681	-1.85324	-1.94285	-4.95647	-2.30643	-1.85551	-4.22267	-1.2766	-1.55586	-3.92413	-1.37404	-1.71141
	0.284379	-1.65016	AT4G25140.1	AT4G25140.1	752	AT4G25140.1 | Symbols: OLEO1, OLE1 | oleosin 1 | chr4:12900498-12901259 FORWARD LENGTH=173	Color2 [DarkGray]	1	4					-1		13	13	13	42.8	42.8	42.8	18.569	0	323.31	735950000000	5	568	0	1.07411	-0.599761	-1.52861	7.18821	5.10024	4.94095	3.11659	1.35215	-0.0642388	-0.313061	-2.43488	-1.57354	7.30996	4.91413	4.44737	3.27385	1.24247	1.12536	3.18258	1.67559	0.477919
	0.728287	-0.741257	AT4G25740.2;AT4G25740.1;AT5G52650.1	AT4G25740.2;AT4G25740.1;AT5G52650.1	756	AT4G25740.2 | Symbols: | RNA binding Plectin/S10 domain-containing protein | chr4:13107488-13108751 REVERSE LENGTH=149;AT4G25740.1 | Symbols: | RNA binding Plectin/S10 domain-containing protein | chr4:13107488-13108751 REVERSE LENGTH=177;AT5G52650.1 | Sy	Color2 [DarkGray]	1	4					-1		3	3	3	19.5	19.5	19.5	16.368	0	29.88	4.0823e+09	7	34	15	-2.59308	-2.99582	-3.54798	-0.553188	-0.894315	-0.482756	-3.68298	-1.37736	-2.07615	-3.35073	-3.19183	-3.3556	-0.449161	-1.13095	-0.975186	-3.42265	-4.45266	-2.04009	-3.45381	-3.9637	-2.97127
+	1.78637	2.53923	AT4G26740.1	AT4G26740.1	758	AT4G26740.1 | Symbols: ATS1, CLO1, ATPXG1 | seed gene 1 | chr4:13473791-13475278 REVERSE LENGTH=245	Color2 [DarkGray]	1	4					-1		19	19	17	62.9	62.9	57.6	28.038	0	239.65	224610000000	11	361	6	-2.62187	-2.86879	-2.86636	4.05068	2.94981	4.29596	-1.06744	-1.01591	-3.92778	-3.3468	-4.24657	-3.72851	3.86253	4.09035	3.87554	-3.78303	-3.25049	-2.73101	-5.11573	-5.23685	-3.46864
	0.270636	0.445341	AT4G27090.1	AT4G27090.1	759	AT4G27090.1 | Symbols: | Ribosomal protein L14 | chr4:13594104-13595187 REVERSE LENGTH=134	Color2 [DarkGray]	1	4					-1		9	9	4	45.5	45.5	17.2	15.505	0	222.78	9427500000	6	78	12	-3.09683	-4.5754	-2.5022	-0.952448	0.435323	0.190933	-1.15733	-0.0228683	-2.56093	-2.12361	-4.22181	-3.06575	-1.69857	-0.222615	-0.20463	-2.14561	-4.94435	-1.3684	-4.19521	-3.71522	-2.79963
	0.579105	-0.518593	AT4G27160.1	AT4G27160.1	762	AT4G27160.1 | Symbols: AT2S3, SESA3 | seed storage albumin 3 | chr4:13611836-13612330 FORWARD LENGTH=164	Color2 [DarkGray]	1	4					-1		7	6	3	48.8	44.5	29.9	18.762	0	147.23	158020000000	8	192	0	3.27576	2.95657	3.04386	4.0586	3.53587	3.55237	2.35392	1.64621	1.45583	3.46658	2.31524	2.59261	3.38023	3.64492	3.191	2.25825	4.1667	-3.67079	3.99535	4.1802	4.05127
	0.473348	-2.17066	AT4G27170.1	AT4G27170.1	763	AT4G27170.1 | Symbols: SESA4, AT2S4 | seed storage albumin 4 | chr4:13613637-13614137 FORWARD LENGTH=166	Color2 [DarkGray]	1	4					-1		8	8	6	50.6	50.6	46.4	19.169	0	166.97	85225000000	8	176	1	2.74164	1.67282	1.08276	4.09636	2.54297	2.26188	2.95059	1.48263	1.11766	2.69082	1.48839	2.42209	3.7879	2.65527	2.18117	2.15681	3.50008	1.21793	2.99723	2.88777	2.24939
	0.955321	-0.901746	AT4G27500.1	AT4G27500.1	765	AT4G27500.1 | Symbols: PPI1 | proton pump interactor 1 | chr4:13743614-13745900 FORWARD LENGTH=612	Color2 [DarkGray]	1	4					-1		8	8	8	15.8	15.8	15.8	68.878	0	79.321	1.6774e+09	31	22	22	-2.86807	-2.50258	-3.85498	-4.60724	-1.49918	-3.09314	-3.59874	-4.05545	-4.10976	-2.79377	-2.76001	-2.42582	-4.34382	-3.89091	-1.39008	-3.41143	-4.59019	-3.92292	-2.83431	-3.3683	-3.58832
	0.622862	1.30094	AT4G28510.1;AT5G44140.1	AT4G28510.1	772	AT4G28510.1 | Symbols: ATPHB1, PHB1 | prohibitin 1 | chr4:14084970-14086372 REVERSE LENGTH=288	Color2 [DarkGray]	1	4					-1		6	6	5	30.9	30.9	25.7	31.706	0	50.114	2.1019e+09	15	27	15	-3.69321	-3.37342	-2.82431	-1.93491	-1.96887	-2.36025	-4.71353	-2.40861	-4.15563	-3.49759	-4.21704	-3.34092	-1.74487	-1.82798	-1.70487	-3.79437	-4.12186	-4.47158	-3.368	-4.15122	-4.34612
	1.19193	0.412808	AT4G28520.1;AT4G28520.3;AT4G28520.2;AT4G28520.4	AT4G28520.1;AT4G28520.3;AT4G28520.2;AT4G28520.4	773	AT4G28520.1 | Symbols: CRU3, CRC | cruciferin 3 | chr4:14087596-14089617 FORWARD LENGTH=524;AT4G28520.3 | Symbols: CRU3, CRC | cruciferin 3 | chr4:14087596-14089617 FORWARD LENGTH=453;AT4G28520.2 | Symbols: CRU3, CRC | cruciferin 3 | chr4:14087596-14089229	Color2 [DarkGray]	1	4					-1		51	51	51	93.1	93.1	93.1	58.235	0	323.31	22987000000000	27	13759	0	8.02433	7.87299	7.78277	6.71664	7.26024	7.05073	8.2688	8.14396	7.89595	8.03667	7.8079	7.91226	7.05523	7.49898	7.31137	8.25911	8.35423	8.28318	8.18686	7.69389	7.7426
+	1.66897	-1.79922	AT4G31300.3;AT4G31300.1;AT4G31300.2	AT4G31300.3;AT4G31300.1;AT4G31300.2	781	AT4G31300.3 | Symbols: PBA1 | N-terminal nucleophile aminohydrolases (Ntn hydrolases) superfamily protein | chr4:15188927-15190935 FORWARD LENGTH=233;AT4G31300.1 | Symbols: PBA1 | N-terminal nucleophile aminohydrolases (Ntn hydrolases) superfamily protein	Color2 [DarkGray]	1	4					-1		4	4	4	17.6	17.6	17.6	25.151	0	63.634	3.3095e+09	13	45	15	-3.56293	-3.33457	-3.88812	-2.78241	-1.503	-2.98165	-4.54672	-0.0198438	-1.59166	-2.46397	-1.90125	-1.90639	-4.17224	-1.17976	-1.20383	-1.45627	-1.69711	-0.0465017	-3.43566	-2.03548	-2.21656
+	1.49451	-1.33039	AT4G34870.1	AT4G34870.1	802	AT4G34870.1 | Symbols: ROC5, ATCYP1 | rotamase cyclophilin 5 | chr4:16614451-16614969 FORWARD LENGTH=172	Color2 [DarkGray]	1	4					-1		6	6	4	37.8	37.8	32.6	18.378	0	113.75	10361000000	10	81	6	-0.389612	-0.572722	-0.547933	-2.52099	-2.73521	-2.36317	-4.37245	-1.45593	-0.899241	-0.74817	-0.380041	-0.982463	-3.22089	-2.04896	-1.98992	-4.47993	-3.32267	-2.17672	-0.898493	-0.692341	-0.352762
	0.797389	-1.59067	AT4G35090.1;AT4G35090.2	AT4G35090.1;AT4G35090.2	803	AT4G35090.1 | Symbols: CAT2 | catalase 2 | chr4:16700937-16703215 REVERSE LENGTH=492;AT4G35090.2 | Symbols: CAT2 | catalase 2 | chr4:16701105-16703215 REVERSE LENGTH=474	Color2 [DarkGray]	1	4					-1		10	5	4	24.6	14.2	12.6	56.931	0	68.573	4.2865e+09	24	25	17	-1.33276	-2.8971	-2.53145	-3.69651	-2.50336	-3.10385	-4.29842	-1.54175	-4.69448	-1.76836	-3.56162	-1.67806	-4.15458	-4.73523	-3.72136	-2.55807	-4.74638	-4.64782	-0.823547	-1.00788	-0.692415
	0.276019	1.08306	AT4G35100.2;AT4G35100.1;AT2G16850.1;AT5G60660.1	AT4G35100.2;AT4G35100.1	804	AT4G35100.2 | Symbols: PIP3 | plasma membrane intrinsic protein 3 | chr4:16708672-16709958 FORWARD LENGTH=280;AT4G35100.1 | Symbols: PIP3, PIP3A, PIP2;7, SIMIP | plasma membrane intrinsic protein 3 | chr4:16708672-16709958 FORWARD LENGTH=280	Color2 [DarkGray]	1	4					-1		4	4	4	29.6	29.6	29.6	29.742	0	141.52	9912400000	8	24	16	-2.4972	-3.73355	-3.75739	0.585839	1.87745	1.38287	-3.76805	-3.13225	-4.00292	-2.50586	-3.16056	-2.66666	-0.173673	1.20291	1.03916	2.44297	-4.35863	-4.44413	-2.80545	-3.93384	-3.45905
	0.705244	-0.922552	AT4G35790.1;AT4G35790.2;AT4G35790.3	AT4G35790.1;AT4G35790.2;AT4G35790.3	808	AT4G35790.1 | Symbols: ATPLDDELTA, PLDDELTA | phospholipase D delta | chr4:16955774-16959875 REVERSE LENGTH=868;AT4G35790.2 | Symbols: ATPLDDELTA, PLDDELTA | phospholipase D delta | chr4:16955774-16959875 REVERSE LENGTH=857;AT4G35790.3 | Symbols: ATPLDDELT	Color2 [DarkGray]	1	4					-1		18	18	18	28.6	28.6	28.6	98.916	0	171.51	6.405e+09	51	80	17	-3.116	-2.84084	-4.16938	-1.42917	-1.27904	-1.16269	-4.32189	-2.95355	-3.06569	-3.37856	-2.9365	-3.64747	-1.83037	-1.0586	-1.26636	-5.14855	-5.35358	-3.95396	-3.39018	-4.20137	-3.66628
+	3.16401	-3.37457	AT4G35830.1;AT4G35830.2	AT4G35830.1;AT4G35830.2	809	AT4G35830.1 | Symbols: ACO1 | aconitase 1 | chr4:16973007-16977949 REVERSE LENGTH=898;AT4G35830.2 | Symbols: ACO1 | aconitase 1 | chr4:16973007-16977278 REVERSE LENGTH=795	Color2 [DarkGray]	1	4					-1		20	20	12	30.1	30.1	18.3	98.151	0	170.12	10865000000	42	91	11	-0.900725	-0.878053	-0.687757	-3.79833	-3.61228	-3.8748	-4.3115	-2.03393	-2.57723	-1.19295	-0.600303	0.35289	-4.53643	-3.14233	-3.14524	-4.36039	-4.40144	-2.42626	-1.02729	-0.698634	-0.390722
	0.220511	-0.383301	AT4G35860.1;AT4G35860.2	AT4G35860.1;AT4G35860.2	810	AT4G35860.1 | Symbols: ATRABB1B, ATGB2, ATRAB2C, GB2 | GTP-binding 2 | chr4:16987118-16988839 REVERSE LENGTH=211;AT4G35860.2 | Symbols: ATRABB1B, ATGB2, ATRAB2C, GB2 | GTP-binding 2 | chr4:16987118-16988587 REVERSE LENGTH=165	Color2 [DarkGray]	1	4					-1		6	6	3	34.1	34.1	22.3	23.175	0	69.381	1091200000	15	24	20	-2.53882	-4.09352	-2.58433	-4.76231	-2.08139	-1.93547	-4.58866	-3.45578	-4.67672	-3.38651	-3.39069	-3.34744	-3.84711	-2.26086	-2.05269	-3.62411	-4.99454	-5.14372	-3.0996	-4.35535	-3.05555
	0.885774	-2.47192	AT4G36195.2;AT4G36195.3;AT4G36195.1;AT4G36190.1	AT4G36195.2;AT4G36195.3;AT4G36195.1;AT4G36190.1	811	AT4G36195.2 | Symbols: | Serine carboxypeptidase S28 family protein | chr4:17127202-17129787 FORWARD LENGTH=477;AT4G36195.3 | Symbols: | Serine carboxypeptidase S28 family protein | chr4:17127202-17129787 FORWARD LENGTH=488;AT4G36195.1 | Symbols: | Seri	Color2 [DarkGray]	1	4					-1		16	16	14	37.1	37.1	33.3	53.711	0	252.63	13947000000	25	118	7	-1.55929	-0.388746	-0.629092	-2.70686	-2.82201	-2.07068	-3.08935	-1.63929	-0.0307331	-0.772718	0.348927	-0.408262	-4.23339	-2.31486	-2.6469	-3.99236	-2.60599	-1.87055	-0.928382	-0.0522921	0.145667
	0.57356	1.51815	AT4G36700.1	AT4G36700.1	814	AT4G36700.1 | Symbols: | RmlC-like cupins superfamily protein | chr4:17298443-17300337 REVERSE LENGTH=522	Color2 [DarkGray]	1	4					-1		4	4	4	12.6	12.6	12.6	59.084	0	224.17	12523000000	16	80	7	-3.14382	-3.53478	-2.54844	0.0700092	0.90002	1.04114	-1.36386	0.465097	-0.808721	-2.41184	-3.19389	-3.37736	-0.842233	-0.300369	0.244182	-3.50366	-1.14464	-1.77775	-4.38992	-0.74552	-1.01531
+	3.20685	-1.05406	AT4G38740.1;AT2G21130.1	AT4G38740.1	821	AT4G38740.1 | Symbols: ROC1 | rotamase CYP 1 | chr4:18083620-18084138 REVERSE LENGTH=172	Color2 [DarkGray]	1	4					-1		11	11	11	83.7	83.7	83.7	18.373	0	220.97	69205000000	11	278	0	1.24255	0.99574	1.5174	-0.783504	-0.602229	-0.349219	0.0684029	0.239959	1.02884	1.12265	1.79082	1.44754	-0.748758	-0.172848	-0.327114	-0.00484022	0.434275	-0.421063	1.36353	1.5184	1.37601
	0.627207	-1.76482	AT4G39260.3;AT4G39260.2;AT4G39260.1;AT4G39260.4	AT4G39260.3;AT4G39260.2;AT4G39260.1;AT4G39260.4	824	AT4G39260.3 | Symbols: CCR1, ATGRP8, GR-RBP8, GRP8 | cold, circadian rhythm, and RNA binding 1 | chr4:18274166-18274958 REVERSE LENGTH=92;AT4G39260.2 | Symbols: CCR1, ATGRP8, GR-RBP8, GRP8 | cold, circadian rhythm, and RNA binding 1 | chr4:18274166-1827495	Color2 [DarkGray]	1	4					-1		3	2	2	35.9	23.9	23.9	10.23	0	18.7	3.0374e+09	7	20	23	-3.61475	-3.48352	-4.29802	0.036131	-0.170004	0.0609243	-4.20722	-3.96152	-3.34459	-2.99713	-2.82494	-2.43958	-4.91042	-4.19442	-4.09228	-3.18151	-4.70061	-3.76347	-3.72348	-3.50209	0.100586
+	1.68389	-1.26887	AT4G39730.1;AT2G22170.1	AT4G39730.1	825	AT4G39730.1 | Symbols: | Lipase/lipooxygenase, PLAT/LH2 family protein | chr4:18432950-18433581 FORWARD LENGTH=181	Color2 [DarkGray]	1	4					-1		3	3	3	17.1	17.1	17.1	20.136	0	30.011	2.064e+09	4	37	19	-2.6673	-3.19289	-3.98258	-1.83212	-1.03914	-0.888957	-4.18729	-3.5526	-3.53583	-3.65449	-2.90188	-3.32488	-2.00858	-1.32751	-1.37858	-4.64077	-3.58145	-3.93392	-3.28179	-3.38521	-3.72615
	1.24384	-0.457779	AT5G01300.1;AT5G01300.2	AT5G01300.1	826	AT5G01300.1 | Symbols: | PEBP (phosphatidylethanolamine-binding protein) family protein | chr5:121643-122448 REVERSE LENGTH=162	Color2 [DarkGray]	1	4					-1		9	9	9	51.2	51.2	51.2	17.823	0	269.35	27473000000	10	89	3	0.433352	0.971693	1.64117	-5.33446	-0.335805	0.185818	-2.66443	-0.104679	-0.87539	1.97031	1.26629	1.00648	-1.06258	0.192294	-0.064423	-0.247223	-3.69683	-0.137472	0.497184	0.631999	0.522995
+	1.73394	-1.68261	AT5G01670.1;AT5G01670.2	AT5G01670.1;AT5G01670.2	829	AT5G01670.1 | Symbols: | NAD(P)-linked oxidoreductase superfamily protein | chr5:252000-253856 FORWARD LENGTH=322;AT5G01670.2 | Symbols: | NAD(P)-linked oxidoreductase superfamily protein | chr5:252000-253856 FORWARD LENGTH=349	Color2 [DarkGray]	1	4					-1		29	29	29	85.1	85.1	85.1	36.58	0	323.31	71673000000	21	300	0	1.91374	1.5087	1.80791	-2.09333	-1.53634	-1.23789	-0.951959	0.0772762	1.11888	2.07897	1.66918	1.92199	-1.52855	-0.593865	-0.454326	-0.324894	-1.8415	-0.562321	1.43587	1.2298	1.03404
+	1.52761	-3.00301	AT5G02240.1	AT5G02240.1	831	AT5G02240.1 | Symbols: | NAD(P)-binding Rossmann-fold superfamily protein | chr5:451502-452984 FORWARD LENGTH=253	Color2 [DarkGray]	1	4					-1		15	15	13	68.8	68.8	65.6	27.103	0	323.31	29692000000	14	160	7	0.289611	0.332875	0.938186	-4.96305	-2.48917	-1.88351	-2.45779	-0.980932	0.390371	0.563043	1.08331	-0.244709	-4.60966	-2.56324	-1.98906	-3.66103	-4.11011	-3.1439	-0.502055	0.71368	0.493335
	0.00460131	-0.0071973	AT5G02870.2;AT5G02870.1	AT5G02870.2;AT5G02870.1	835	AT5G02870.2 | Symbols: | Ribosomal protein L4/L1 family | chr5:657830-659526 FORWARD LENGTH=406;AT5G02870.1 | Symbols: | Ribosomal protein L4/L1 family | chr5:657830-659526 FORWARD LENGTH=407	Color2 [DarkGray]	1	4					-1		14	4	4	37.7	10.8	10.8	44.592	0	36.136	1376300000	18	14	20	-3.2577	-4.10309	-2.81673	-1.7906	-1.44361	-1.05559	-2.59126	-3.18282	-4.10221	-2.97642	-2.52937	-2.9835	-2.02349	-1.73451	-1.54532	-3.63225	-4.94453	-3.35445	-4.00172	-4.09418	-2.77915
	0.0872489	0.106992	AT5G03860.2;AT5G03860.1	AT5G03860.2;AT5G03860.1	838	AT5G03860.2 | Symbols: MLS | malate synthase | chr5:1032276-1034527 REVERSE LENGTH=562;AT5G03860.1 | Symbols: MLS | malate synthase | chr5:1032276-1034527 REVERSE LENGTH=562	Color2 [DarkGray]	1	4					-1		17	17	17	30.2	30.2	30.2	63.886	0	230.3	15520000000	27	129	3	-0.0222805	-0.866021	-1.06439	-2.22244	-1.65131	-1.73989	-0.726022	0.14675	-1.31684	-1.19368	-0.620232	-0.053726	-2.6015	-1.71023	-1.76749	-0.653897	-0.526622	-0.744577	-1.77911	-0.340482	-0.711455
+	1.7937	-1.81865	AT5G04430.1;AT5G04430.2	AT5G04430.1;AT5G04430.2	839	AT5G04430.1 | Symbols: BTR1, BTR1S | binding to TOMV RNA 1L (long form) | chr5:1250602-1253523 REVERSE LENGTH=313;AT5G04430.2 | Symbols: BTR1, BTR1L | binding to TOMV RNA 1L (long form) | chr5:1250602-1253523 REVERSE LENGTH=334	Color2 [DarkGray]	1	4					-1		6	6	6	22.7	22.7	22.7	33.82	0	45.617	3.1774e+09	19	25	14	-3.23108	-1.87841	-2.41429	-3.08748	-4.66052	-4.91151	-3.40729	-3.36588	-1.76656	-1.02636	-1.80879	-1.36478	-3.2389	-2.50058	-2.20417	-3.62512	-4.47857	-3.9521	-1.33397	-1.96861	-2.1409
+	1.29468	-1.37723	AT5G06060.1;AT2G29350.2;AT2G29350.3;AT2G29290.1;AT2G29310.2;AT2G29310.1;AT2G29290.2;AT2G29370.1;AT2G29350.1;AT2G29360.1	AT5G06060.1	843	AT5G06060.1 | Symbols: | NAD(P)-binding Rossmann-fold superfamily protein | chr5:1824066-1825833 REVERSE LENGTH=264	Color2 [DarkGray]	1	4					-1		11	11	11	40.5	40.5	40.5	28.292	0	89.969	4905700000	14	51	16	-1.31762	-1.51015	-1.45541	-4.63409	-4.08476	-3.89715	-2.73379	-2.33735	-1.18272	-1.422	-0.843037	-1.37833	-3.76681	-3.92098	-4.47411	-4.66887	-4.2976	-5.17755	-3.12791	-1.73315	-1.67695
	1.16118	-1.09331	AT5G07030.1	AT5G07030.1	845	AT5G07030.1 | Symbols: | Eukaryotic aspartyl protease family protein | chr5:2183600-2185717 REVERSE LENGTH=455	Color2 [DarkGray]	1	4					-1		20	20	20	55.6	55.6	55.6	48.694	0	211.06	34218000000	24	201	2	1.03214	0.738797	0.940121	-4.0776	-0.824059	-0.557247	-0.580922	0.123197	0.631091	1.07027	0.628975	0.643483	-2.38706	-0.784821	-0.835515	-1.29474	-1.32877	-0.726148	-0.0198495	0.391728	0.145873
	0.0885338	-0.571835	AT5G07190.2;AT5G07190.1	AT5G07190.2;AT5G07190.1	846	AT5G07190.2 | Symbols: ATS3 | seed gene 3 | chr5:2237783-2238488 FORWARD LENGTH=185;AT5G07190.1 | Symbols: ATS3 | seed gene 3 | chr5:2237610-2238488 FORWARD LENGTH=213	Color2 [DarkGray]	1	4					-1		8	8	8	50.3	50.3	50.3	19.874	0	313.93	40925000000	9	129	8	-2.84236	-0.42712	-0.438753	2.2034	3.10777	3.24091	-2.69004	0.346929	0.651441	-3.1417	0.39655	-0.287424	2.69378	2.80442	2.98699	-4.22846	-4.5397	-4.67684	-4.50933	0.635486	1.17377
+	2.46322	4.35701	AT5G08690.1;AT5G08670.1;AT5G08680.1	AT5G08690.1;AT5G08670.1;AT5G08680.1	854	AT5G08690.1 | Symbols: | ATP synthase alpha/beta family protein | chr5:2825739-2828352 FORWARD LENGTH=556;AT5G08670.1 | Symbols: | ATP synthase alpha/beta family protein | chr5:2818395-2821149 REVERSE LENGTH=556;AT5G08680.1 | Symbols: | ATP synthase alp	Color2 [DarkGray]	1	4					-1		25	25	24	65.3	65.3	63.3	59.712	0	323.31	65979000000	30	428	2	-2.99679	-4.38513	-4.25587	0.760282	0.915272	1.27553	0.676489	1.24327	-0.419706	-3.4681	-2.21222	-2.6444	0.578933	1.11119	1.21657	0.97875	1.80789	1.54714	-3.09861	-4.19884	-1.98045
+	1.66941	-2.33981	AT5G09590.1;AT4G37910.1;AT4G32208.1	AT5G09590.1	856	AT5G09590.1 | Symbols: MTHSC70-2, HSC70-5 | mitochondrial HSO70 2 | chr5:2975721-2978508 FORWARD LENGTH=682	Color2 [DarkGray]	1	4					-1		16	14	14	23.2	20.5	20.5	72.99	0	96.814	4594000000	38	65	10	-3.01478	-1.6529	-1.86353	-3.52394	-2.99168	-2.8397	-4.76976	-2.15217	-1.7588	-1.42378	-0.979664	-1.32394	-3.98308	-2.53339	-3.13105	-4.08591	-3.592	-4.63372	-1.11049	-0.864098	-1.30759
	0.844763	-0.467175	AT5G09640.1	AT5G09640.1	857	AT5G09640.1 | Symbols: SNG2, SCPL19 | serine carboxypeptidase-like 19 | chr5:2988373-2990966 FORWARD LENGTH=465	Color2 [DarkGray]	1	4					-1		12	12	12	42.6	42.6	42.6	52.578	0	206.61	15380000000	22	103	8	-0.000543396	0.434714	0.506135	-3.53776	-1.77217	-2.48256	-4.47069	-0.68262	-0.321852	-0.216416	0.489787	0.140051	-3.67106	-1.97214	-1.88053	-2.91728	-3.31298	-1.10965	-0.525867	-0.709185	-0.457409
	0.641755	-0.986085	AT5G09810.1;AT3G18780.1;AT3G18780.2;AT1G49240.1	AT5G09810.1	858	AT5G09810.1 | Symbols: ACT7 | actin 7 | chr5:3052809-3054220 FORWARD LENGTH=377	Color2 [DarkGray]	1	4					-1		10	10	4	38.2	38.2	16.7	41.735	0	148.68	7.8915e+09	21	87	8	-2.78836	-3.56224	-2.37111	-1.04815	-0.333703	-0.906124	-3.51311	-2.53042	-2.5769	-1.9563	-1.65642	-1.87867	-1.65149	-0.707874	-0.124889	-2.85426	-3.70783	-4.42759	-3.01024	-1.65164	-1.39389
+	1.67557	-1.04678	AT5G10160.1	AT5G10160.1	860	AT5G10160.1 | Symbols: | Thioesterase superfamily protein | chr5:3185819-3187159 FORWARD LENGTH=219	Color2 [DarkGray]	1	4					-1		8	8	5	30.1	30.1	20.1	24.123	0	60.54	14582000000	14	83	3	0.310511	-0.186203	-0.110485	-1.06629	-1.03182	-1.05631	0.203982	-0.388462	0.0765077	-0.171726	0.310308	-0.413565	-1.27545	-1.94362	-0.857497	-0.354546	-0.427229	-0.537597	0.259942	0.936324	0.250461
+	2.29285	-1.89201	AT5G10540.1;AT5G65620.1	AT5G10540.1;AT5G65620.1	864	AT5G10540.1 | Symbols: | Zincin-like metalloproteases family protein | chr5:3328119-3332462 FORWARD LENGTH=701;AT5G65620.1 | Symbols: | Zincin-like metalloproteases family protein | chr5:26221951-26225784 FORWARD LENGTH=791	Color2 [DarkGray]	1	4					-1		6	6	6	12	12	12	79.043	0	76.242	2.0784e+09	41	22	19	-2.06502	-2.90633	-1.5453	-4.76003	-4.51215	-3.65553	-4.08507	-4.70329	-3.1037	-3.01183	-1.65737	-2.12565	-4.08171	-3.44924	-3.45876	-4.87025	-3.14621	-4.60217	-2.09871	-1.99932	-1.99192
	0.426944	-1.08203	AT5G12030.1;AT5G12020.1	AT5G12030.1	871	AT5G12030.1 | Symbols: AT-HSP17.6A, HSP17.6, HSP17.6A | heat shock protein 17.6A | chr5:3884214-3884684 REVERSE LENGTH=156	Color2 [DarkGray]	1	4					-1		8	8	8	36.5	36.5	36.5	17.685	0	172.42	18466000000	8	98	4	0.158756	-0.0130965	0.234215	-2.07012	-1.12621	-0.34662	-4.48112	-0.391181	-0.425772	-0.111186	-0.0384202	-0.662037	-1.49259	-0.708462	-0.595154	-3.262	-1.00615	-0.224726	-0.175346	0.572007	-0.164662
+	1.5671	-3.21702	AT5G13420.1	AT5G13420.1	877	AT5G13420.1 | Symbols: | Aldolase-type TIM barrel family protein | chr5:4302080-4304212 REVERSE LENGTH=438	Color2 [DarkGray]	1	4					-1		15	15	15	50	50	50	47.698	0	310.87	15622000000	28	139	11	-0.263707	0.321986	0.434597	-4.35628	-3.29216	-3.64022	-3.7768	-1.97877	-0.631071	-0.0353856	-0.791219	-0.494589	-4.72851	-3.14035	-2.60625	-3.88981	-4.22464	-2.75222	-0.266045	-0.303334	-0.0875293
	0.00502976	-0.0189012	AT5G13450.1;AT5G13450.2	AT5G13450.1;AT5G13450.2	879	AT5G13450.1 | Symbols: ATP5 | delta subunit of Mt ATP synthase | chr5:4310558-4311941 REVERSE LENGTH=238;AT5G13450.2 | Symbols: ATP5 | delta subunit of Mt ATP synthase | chr5:4310558-4311941 REVERSE LENGTH=190	Color2 [DarkGray]	1	4					-1		6	6	6	34.9	34.9	34.9	26.321	0	44.906	1.8831e+09	16	26	14	-2.78833	-3.18274	-3.56854	-1.47883	-2.03766	-1.77414	-4.03555	-1.7624	-2.64273	-2.87576	-4.16308	-3.13294	-3.65876	-1.73265	-1.84514	-1.98547	-5.99204	-1.58545	-4.6908	-3.52081	-3.0074
	0.419349	-0.733685	AT5G13980.1;AT5G13980.2;AT5G13980.3	AT5G13980.1;AT5G13980.2;AT5G13980.3	884	AT5G13980.1 | Symbols: | Glycosyl hydrolase family 38 protein | chr5:4508626-4514334 FORWARD LENGTH=1024;AT5G13980.2 | Symbols: | Glycosyl hydrolase family 38 protein | chr5:4508626-4514334 FORWARD LENGTH=1024;AT5G13980.3 | Symbols: | Glycosyl hydrolase	Color2 [DarkGray]	1	4					-1		10	10	10	13.1	13.1	13.1	115.9	0	101.23	2.9793e+09	46	27	17	-3.40213	-3.8097	-0.920227	-4.3391	-3.89463	-3.44789	-4.77606	-1.23365	-1.46596	-1.26705	-1.25409	-1.66903	-5.46129	-3.32783	-3.00856	-4.11457	-4.45078	-2.07533	-3.30603	-1.9567	-1.71223
	0.265765	0.741595	AT5G14030.4;AT5G14030.3;AT5G14030.2;AT5G14030.1	AT5G14030.4;AT5G14030.3;AT5G14030.2;AT5G14030.1	885	AT5G14030.4 | Symbols: | translocon-associated protein beta (TRAPB) family protein | chr5:4526878-4528253 FORWARD LENGTH=195;AT5G14030.3 | Symbols: | translocon-associated protein beta (TRAPB) family protein | chr5:4526878-4528253 FORWARD LENGTH=195;AT5G	Color2 [DarkGray]	1	4					-1		3	3	3	15.9	15.9	15.9	21.104	0	127.91	7.0909e+09	8	33	13	-3.09999	-3.75125	-3.23283	-0.880677	0.745528	0.922635	-3.37974	-0.402954	-0.81798	-4.37135	-2.89064	-2.67926	-0.192555	0.869753	-0.336083	-2.96358	-4.12748	-1.69128	-3.51467	-1.34795	-4.14641
+	1.86335	-3.25677	AT5G14780.1	AT5G14780.1	889	AT5G14780.1 | Symbols: FDH | formate dehydrogenase | chr5:4777043-4779190 FORWARD LENGTH=384	Color2 [DarkGray]	1	4					-1		20	20	20	54.9	54.9	54.9	42.409	0	211.45	27815000000	21	162	8	0.995748	0.0449875	0.420279	-4.86399	-3.53168	-3.34501	-5.02334	-1.83102	-0.602082	0.448352	0.385306	0.470097	-3.48822	-1.93192	-1.27742	-3.53424	-5.21695	-1.89712	0.103869	0.237322	0.526323
+	2.48918	2.83647	AT5G15090.2;AT5G15090.1	AT5G15090.2;AT5G15090.1	890	AT5G15090.2 | Symbols: VDAC3 | voltage dependent anion channel 3 | chr5:4889641-4891389 REVERSE LENGTH=274;AT5G15090.1 | Symbols: VDAC3, ATVDAC3 | voltage dependent anion channel 3 | chr5:4889641-4891389 REVERSE LENGTH=274	Color2 [DarkGray]	1	4					-1		14	10	10	57.7	52.9	52.9	29.21	0	304.93	13204000000	13	98	14	-2.92767	-3.46764	-3.82339	0.220029	0.557087	0.40454	-4.13314	-2.63523	-3.14149	-3.41586	-3.85929	-4.11926	-0.252743	0.220407	0.660122	-3.86705	-3.89471	-3.36973	-4.03917	-2.92464	-4.31859
	0.38885	-0.818293	AT5G15200.1;AT5G15200.2;AT5G39850.1	AT5G15200.1;AT5G15200.2;AT5G39850.1	891	AT5G15200.1 | Symbols: | Ribosomal protein S4 | chr5:4935124-4936334 REVERSE LENGTH=198;AT5G15200.2 | Symbols: | Ribosomal protein S4 | chr5:4935602-4936334 REVERSE LENGTH=156;AT5G39850.1 | Symbols: | Ribosomal protein S4 | chr5:15950053-15951171 FORWAR	Color2 [DarkGray]	1	4					-1		13	13	13	52.5	52.5	52.5	23.036	0	163.54	14424000000	11	108	14	-2.88289	-3.51528	-2.72116	0.539357	0.956736	0.845507	-1.66495	-0.6402	-4.00336	-3.1616	-3.53211	-3.94247	0.676229	0.602405	0.494285	-4.85297	-4.08414	-2.77125	-2.72226	-3.66385	-4.38
	0.247382	0.390544	AT5G16130.1	AT5G16130.1	894	AT5G16130.1 | Symbols: | Ribosomal protein S7e family protein | chr5:5268984-5269912 FORWARD LENGTH=190	Color2 [DarkGray]	1	4					-1		9	9	7	34.7	34.7	29.5	22.06	0	90.895	4.0192e+09	8	56	17	-3.71507	-3.30953	-2.44973	-1.17255	-0.85495	-0.547823	-3.83702	-1.59931	-4.58521	-2.64434	-2.82835	-3.55557	-1.18391	-1.4112	-0.832204	-3.53362	-3.08614	-4.48316	-2.91546	-4.66572	-4.49387
+	1.6263	-2.41061	AT5G16970.1;AT5G16990.1;AT5G16980.1;AT5G16980.2;AT5G17000.1	AT5G16970.1	902	AT5G16970.1 | Symbols: AT-AER, AER | alkenal reductase | chr5:5576291-5578001 REVERSE LENGTH=345	Color2 [DarkGray]	1	4					-1		9	9	9	31.9	31.9	31.9	38.133	0	77.135	8.2867e+09	18	60	10	-0.658172	-0.380176	-0.639259	-3.97376	-3.28525	-3.45417	-3.61048	-2.81788	-1.45024	-0.636378	-0.8296	-0.838258	-5.03547	-3.39262	-3.12369	-3.43378	-4.13976	-3.10905	-1.70438	-1.07337	-0.564838
+	3.93899	-2.01597	AT5G17310.2;AT5G17310.1	AT5G17310.2;AT5G17310.1	903	AT5G17310.2 | Symbols: UGP2 | UDP-glucose pyrophosphorylase 2 | chr5:5696955-5700845 REVERSE LENGTH=470;AT5G17310.1 | Symbols: UGP2, AtUGP2 | UDP-glucose pyrophosphorylase 2 | chr5:5696955-5699671 REVERSE LENGTH=390	Color2 [DarkGray]	1	4					-1		34	34	18	72.6	72.6	41.1	51.919	0	323.31	65494000000	29	354	0	2.04146	1.85421	1.83961	-1.90353	-1.3783	-1.28033	-0.863209	-0.140131	1.41799	2.12002	2.29187	2.26415	-1.11578	-0.908417	-0.58352	0.0267725	-1.92168	-0.138718	1.75033	1.64558	1.95814
+	1.92095	-1.74356	AT5G17920.2;AT5G17920.1;AT3G03780.3;AT3G03780.2;AT3G03780.1;AT5G20980.2;AT5G20980.1;AT2G43800.1	AT5G17920.2;AT5G17920.1	907	AT5G17920.2 | Symbols: ATCIMS | Cobalamin-independent synthase family protein | chr5:5935771-5939195 FORWARD LENGTH=765;AT5G17920.1 | Symbols: ATCIMS, ATMETS, ATMS1 | Cobalamin-independent synthase family protein | chr5:5935771-5939195 FORWARD LENGTH=765	Color2 [DarkGray]	1	4					-1		30	30	30	42.6	42.6	42.6	84.356	0	316.63	39425000000	38	252	0	0.690055	1.03978	1.07903	-2.23289	-1.68843	-1.20089	-1.13856	-0.557125	-1.05294	0.734567	0.933025	1.64418	-2.72196	-1.73891	-1.06904	-0.703818	-1.57457	-0.580992	-0.41454	0.539188	0.877071
+	1.56945	-1.88034	AT5G18170.1;AT3G03910.1	AT5G18170.1	908	AT5G18170.1 | Symbols: GDH1 | glutamate dehydrogenase 1 | chr5:6006172-6008248 FORWARD LENGTH=411	Color2 [DarkGray]	1	4					-1		12	12	11	41.6	41.6	39.2	44.524	0	130.63	7.704e+09	21	66	6	-0.834543	-1.65401	-1.17554	-3.65743	-2.61858	-2.85206	-1.91791	-1.25343	-0.626757	-0.679683	-0.776017	-1.28522	-4.41859	-2.89652	-2.40435	-1.61955	-2.7852	-1.38229	-1.21883	-1.1641	-0.869805
+	1.71835	-1.11294	AT5G18380.2;AT5G18380.1;AT5G18380.3;AT3G04230.1	AT5G18380.2;AT5G18380.1;AT5G18380.3;AT3G04230.1	909	AT5G18380.2 | Symbols: | Ribosomal protein S5 domain 2-like superfamily protein | chr5:6090128-6090693 REVERSE LENGTH=144;AT5G18380.1 | Symbols: | Ribosomal protein S5 domain 2-like superfamily protein | chr5:6090253-6090693 REVERSE LENGTH=146;AT5G18380.	Color2 [DarkGray]	1	4					-1		8	8	2	50.7	50.7	8.3	16.544	0	75.03	6.4308e+09	10	49	16	-3.45703	-3.65342	-3.13186	-0.142788	0.385945	0.614639	-0.549235	-0.309506	-3.66893	-2.70401	-3.41465	-3.25174	-0.308912	0.0394156	0.30121	-3.68596	-4.66615	-4.3443	-3.73302	-3.15634	-3.45982
	0.325336	-1.03132	AT5G19510.1;AT5G12110.1	AT5G19510.1	912	AT5G19510.1 | Symbols: | Translation elongation factor EF1B/ribosomal protein S6 family protein | chr5:6581854-6583137 REVERSE LENGTH=224	Color2 [DarkGray]	1	4					-1		8	8	7	38.4	38.4	35.3	24.201	0	76.224	8.1906e+09	10	50	10	-0.299598	-1.28572	0.113282	-4.62279	-1.56894	-1.04045	-3.36578	-1.51262	-1.13647	0.662352	-1.28354	-3.78103	-4.47293	-1.00577	-1.08875	-3.88068	-4.77303	-3.34683	-0.768314	-4.2383	-0.877325
+	3.85722	-2.58983	AT5G19550.1;AT1G62800.1;AT1G62800.2	AT5G19550.1	913	AT5G19550.1 | Symbols: ASP2, AAT2 | aspartate aminotransferase 2 | chr5:6598201-6601597 FORWARD LENGTH=405	Color2 [DarkGray]	1	4					-1		7	7	6	20.5	20.5	18.3	44.266	0	48.766	3.0169e+09	27	26	13	-1.25039	-1.778	-2.42795	-4.36326	-3.66784	-3.65689	-3.79501	-3.51231	-2.25945	-1.28923	-1.70748	-1.82946	-4.33606	-3.82305	-2.8255	-4.02485	-3.90712	-3.00003	-1.45577	-2.03905	-1.65483
+	2.72885	-2.64176	AT5G55190.1;AT5G20020.1;AT5G20010.1	AT5G55190.1;AT5G20020.1;AT5G20010.1	916	AT5G55190.1 | Symbols: RAN3, ATRAN3 | RAN GTPase 3 | chr5:22392285-22393957 FORWARD LENGTH=221;AT5G20020.1 | Symbols: RAN2 | RAS-related GTP-binding nuclear protein 2 | chr5:6762817-6764381 FORWARD LENGTH=221;AT5G20010.1 | Symbols: RAN-1, RAN1, ATRAN1 | RA	Color2 [DarkGray]	1	4					-1		6	6	6	36.7	36.7	36.7	25.079	0	86.687	9293300000	11	63	10	-0.716916	-0.0847712	-0.583205	-4.78976	-2.18555	-2.42228	-3.45635	-2.26856	-0.25301	-0.951652	0.0184119	-0.0282525	-3.68084	-2.61138	-2.10998	-4.42228	-4.06623	-5.03623	-0.732888	0.304392	0.219135
	0.0736609	-0.244386	AT5G20290.1;AT5G59240.1	AT5G20290.1	917	AT5G20290.1 | Symbols: | Ribosomal protein S8e family protein | chr5:6851695-6853012 REVERSE LENGTH=222	Color2 [DarkGray]	1	4					-1		9	9	9	41	41	41	24.993	0	135.76	13064000000	9	76	16	-2.93673	-3.9659	-3.97415	0.434423	0.489752	0.561525	-3.14552	-0.342797	-4.28376	-2.39868	-3.6233	-2.74731	0.0417464	0.311431	0.349236	-4.0225	-4.31972	-4.77032	-3.89993	-2.43333	-2.61593
+	1.68885	-2.74397	AT5G22470.1	AT5G22470.1	923	AT5G22470.1 | Symbols: | NAD+ ADP-ribosyltransferases;NAD+ ADP-ribosyltransferases | chr5:7447045-7450743 FORWARD LENGTH=814	Color2 [DarkGray]	1	4					-1		15	15	15	25.2	25.2	25.2	91.405	0	302.14	13148000000	41	86	13	-0.26749	-0.0293933	0.0820857	-5.18128	-2.45375	-4.23029	-4.4328	-1.51359	-2.14076	-0.486823	-0.198834	0.756316	-4.41525	-3.90484	-1.68988	-3.30382	-4.0977	-4.00592	-1.28532	-0.54798	-0.328031
	0.391286	-1.17478	AT5G26000.2;AT5G26000.1;AT5G25980.3;AT5G25980.1;AT5G25980.2	AT5G26000.2;AT5G26000.1	930	AT5G26000.2 | Symbols: TGG1, BGLU38 | thioglucoside glucohydrolase 1 | chr5:9080009-9082347 REVERSE LENGTH=456;AT5G26000.1 | Symbols: TGG1, BGLU38 | thioglucoside glucohydrolase 1 | chr5:9079678-9082347 REVERSE LENGTH=541	Color2 [DarkGray]	1	4					-1		11	11	11	25.9	25.9	25.9	51.481	0	91.714	6.6014e+09	24	61	10	-1.04298	-0.841537	-0.862266	-3.99626	-3.57699	-3.94713	-4.05917	-2.02121	-1.96167	-0.567061	-0.485435	-0.776106	-4.78004	-2.6972	-3.71916	-1.65497	-4.4704	-1.47959	-3.56809	-0.808721	-0.617156
	0.172305	-0.291545	AT5G27850.1	AT5G27850.1	936	AT5G27850.1 | Symbols: | Ribosomal protein L18e/L15 superfamily protein | chr5:9873169-9874297 FORWARD LENGTH=187	Color2 [DarkGray]	1	4					-1		10	10	3	52.9	52.9	16	20.967	0	86.619	5124400000	10	39	18	-3.13642	-2.57155	-3.68984	0.471719	-0.0395887	0.528995	-4.38796	-2.75462	-4.53324	-2.51068	-2.02572	-2.74444	0.322396	-0.081146	0.280697	-4.88372	-3.80078	-4.94803	-3.86797	-2.85952	-4.7196
+	2.94667	-2.01579	AT5G28840.2;AT5G28840.1	AT5G28840.2;AT5G28840.1	940	AT5G28840.2 | Symbols: GME | GDP-D-mannose 3,5-epimerase | chr5:10862472-10864024 REVERSE LENGTH=377;AT5G28840.1 | Symbols: GME | GDP-D-mannose 3,5-epimerase | chr5:10862472-10864024 REVERSE LENGTH=377	Color2 [DarkGray]	1	4					-1		6	6	6	18	18	18	42.758	0	53.026	5140800000	23	36	11	-0.504928	-1.13429	-0.919974	-4.26459	-3.21613	-3.49513	-3.85445	-1.87845	-1.26242	-0.575962	0.015528	-0.760978	-4.05981	-5.53833	-2.9177	-3.39152	-3.52491	-2.0472	-0.877163	-0.32379	-0.640781
	0.787532	-1.98189	AT5G35360.3;AT5G35360.1;AT5G35360.2	AT5G35360.3;AT5G35360.1;AT5G35360.2	942	AT5G35360.3 | Symbols: CAC2 | acetyl Co-enzyme a carboxylase biotin carboxylase subunit | chr5:13584300-13588163 FORWARD LENGTH=555;AT5G35360.1 | Symbols: CAC2 | acetyl Co-enzyme a carboxylase biotin carboxylase subunit | chr5:13584300-13588268 FORWARD LEN	Color2 [DarkGray]	1	4					-1		10	10	10	20.4	20.4	20.4	60.77	0	72.034	5395600000	31	47	12	-1.44	-1.42426	-1.72831	-4.24546	-2.94473	-4.11524	-4.29948	-1.33284	-1.65895	-1.83712	-1.05819	-0.743358	-2.38175	-2.85895	-2.88811	-3.28338	-3.11241	-1.97515	-3.8418	-1.05576	-1.43069
	0.0166174	-0.0425698	AT5G35590.1	AT5G35590.1	944	AT5G35590.1 | Symbols: PAA1 | proteasome alpha subunit A1 | chr5:13765417-13767768 REVERSE LENGTH=246	Color2 [DarkGray]	1	4					-1		11	11	6	49.6	49.6	30.9	27.294	0	110.55	7.3654e+09	19	84	8	-2.37983	-1.29825	-1.98883	-3.78954	-2.09107	-1.78099	-1.5194	-0.565133	-1.3526	-1.52557	-1.23541	-1.94224	-4.70698	-2.28267	-2.03603	-1.44959	-0.891808	-0.705179	-3.0421	-1.57701	-1.95526
	0.165735	0.389307	AT5G35660.1	AT5G35660.1	945	AT5G35660.1 | Symbols: | Glycine-rich protein family | chr5:13852609-13853717 REVERSE LENGTH=343	Color2 [DarkGray]	1	4					-1		2	2	2	10.8	10.8	10.8	31.628	0	237.73	3.1837e+09	20	32	18	-3.33573	-3.08582	-4.29642	-0.959785	-0.0151997	-0.273991	-4.60171	-3.81511	-3.7523	-3.3645	-3.6873	-2.66501	-3.3294	-0.853186	-0.545259	-3.99086	-4.5548	-4.3794	-3.58316	-4.04744	-3.87195
	1.11193	-1.37591	AT5G36100.1;AT5G36100.2	AT5G36100.1;AT5G36100.2	946	AT5G36100.1 | Symbols: | unknown protein;BEST Arabidopsis thaliana protein match is: unknown protein (TAIR:AT1G65090.3);Has 57 Blast hits to 49 proteins in 15 species: Archae - 0;Bacteria - 4;Metazoa - 6;Fungi - 0;Plants - 39;Viruses - 0;Other Euk	Color2 [DarkGray]	1	4					-1		8	8	8	31.2	31.2	31.2	33.209	0	204.05	3.4002e+09	16	53	19	-3.01875	-4.4837	-4.26124	-2.18338	-1.27894	-1.59108	-3.04327	-3.54543	-3.67974	-3.5013	-3.47633	-3.76924	-3.76008	-1.44924	-1.46311	-3.86861	-3.51441	-3.72993	-4.68728	-2.8174	-3.25325
	0.814936	-1.83887	AT5G39720.1	AT5G39720.1	953	AT5G39720.1 | Symbols: AIG2L | avirulence induced gene 2 like protein | chr5:15899673-15900517 FORWARD LENGTH=165	Color2 [DarkGray]	1	4					-1		6	6	6	46.7	46.7	46.7	19.103	0	305.33	5049200000	8	58	10	-0.452943	-0.999623	-0.66218	-2.9808	-2.49721	-2.03554	-5.42559	-3.79028	-1.12791	-0.270708	-1.70803	-1.73044	-4.92477	-2.33371	-2.06819	-2.15783	-4.05234	-2.16127	-0.655195	-2.8488	-0.95715
	0.670508	0.746766	AT5G40420.1	AT5G40420.1	958	AT5G40420.1 | Symbols: OLEO2, OLE2 | oleosin 2 | chr5:16173622-16174740 REVERSE LENGTH=199	Color2 [DarkGray]	1	4					-1		18	18	18	47.7	47.7	47.7	21.279	0	323.31	1080200000000	8	1010	0	0.909486	0.304061	-0.631169	6.51102	6.49266	5.48473	3.10748	3.12431	1.08349	0.228458	-1.11247	-1.54568	6.6736	6.17377	6.18615	2.4221	2.0483	2.37397	2.72729	2.28573	1.42682
+	2.01461	2.27013	AT5G40770.1	AT5G40770.1	959	AT5G40770.1 | Symbols: ATPHB3, PHB3 | prohibitin 3 | chr5:16315589-16316621 REVERSE LENGTH=277	Color2 [DarkGray]	1	4					-1		11	11	5	54.5	54.5	32.1	30.399	0	255.99	6.7202e+09	16	92	11	-2.48018	-3.06215	-3.86592	-1.51081	-1.19659	-0.829591	-4.14083	-1.62707	-2.84634	-2.67279	-3.89411	-3.15759	-1.07421	-1.08415	-0.73044	-4.06456	-1.53337	-1.56509	-4.1531	-3.04365	-3.12261
+	2.10873	-1.90579	AT5G42020.1;AT5G42020.2	AT5G42020.1;AT5G42020.2	963	AT5G42020.1 | Symbols: BIP, BIP2 | Heat shock protein 70 (Hsp 70) family protein | chr5:16807697-16810480 REVERSE LENGTH=668;AT5G42020.2 | Symbols: BIP | Heat shock protein 70 (Hsp 70) family protein | chr5:16807697-16810480 REVERSE LENGTH=613	Color2 [DarkGray]	1	4					-1		25	23	3	36.1	33.5	6	73.56	0	302.39	23236000000	31	260	0	-0.334886	-0.408394	-0.888032	-0.760479	-0.632855	-0.840432	-1.95906	-1.01947	-1.2268	-0.353836	-0.0320463	0.439846	-1.01255	-0.993372	-0.730942	-2.06903	-1.83462	-2.05793	-0.886652	0.0638052	-0.151516
+	1.31499	-2.09154	AT5G42740.1	AT5G42740.1	967	AT5G42740.1 | Symbols: | Sugar isomerase (SIS) family protein | chr5:17136080-17140622 FORWARD LENGTH=560	Color2 [DarkGray]	1	4					-1		7	7	7	16.4	16.4	16.4	61.717	0	61.131	4.133e+09	31	25	15	-1.48251	-1.27145	-1.38574	-4.22041	-5.33345	-2.68454	-3.04121	-2.2231	-1.99847	-0.887269	-1.25346	-0.71183	-3.96349	-2.42845	-3.19809	-3.32565	-4.18354	-3.83927	-3.35842	-1.17601	-1.22761
	0.424555	1.22295	AT5G42790.1;AT1G47250.1	AT5G42790.1;AT1G47250.1	968	AT5G42790.1 | Symbols: PAF1, ATPSM30, ARS5 | proteasome alpha subunit F1 | chr5:17159270-17160975 REVERSE LENGTH=278;AT1G47250.1 | Symbols: PAF2 | 20S proteasome alpha subunit F2 | chr1:17319220-17320900 FORWARD LENGTH=277	Color2 [DarkGray]	1	4					-1		6	6	6	41	41	41	30.476	0	178.15	9443300000	16	21	13	-2.55677	-0.150117	-0.278643	-2.64829	-0.9896	-0.363055	-0.0845501	0.385449	-0.214306	-0.662742	-3.56078	-3.36795	-1.45794	-0.652381	-4.67465	-0.541313	0.0640577	-0.01557	-3.3948	-4.26269	-3.17356
+	3.72552	-1.99301	AT5G42980.1	AT5G42980.1	972	AT5G42980.1 | Symbols: ATTRX3, ATH3, ATTRXH3, TRXH3, TRX3 | thioredoxin 3 | chr5:17242772-17243718 FORWARD LENGTH=118	Color2 [DarkGray]	1	4					-1		13	13	13	73.7	73.7	73.7	13.109	0	315.41	30398000000	8	129	1	1.64169	1.16755	1.47331	-1.83836	-2.09795	-1.41743	-0.955981	-0.94863	0.657663	1.93502	1.45556	1.32441	-1.48575	-2.16794	-1.59966	-0.371189	-1.64092	-0.987634	1.18053	0.983259	1.38404
+	2.44652	0.439258	AT5G44120.3;AT5G44120.2;AT5G44120.1	AT5G44120.3;AT5G44120.2;AT5G44120.1	974	AT5G44120.3 | Symbols: CRA1, ATCRA1, CRU1 | RmlC-like cupins superfamily protein | chr5:17756460-17758246 REVERSE LENGTH=472;AT5G44120.2 | Symbols: CRA1, ATCRA1, CRU1 | RmlC-like cupins superfamily protein | chr5:17756460-17757811 REVERSE LENGTH=368;AT5G44	Color2 [DarkGray]	1	4					-1		50	50	48	86.7	86.7	84.7	52.594	0	323.31	1.6224e+13	18	10384	0	7.63165	7.60511	7.37704	6.35579	6.90326	7.15507	7.85437	7.88379	7.75822	7.66313	7.53898	7.49484	6.76847	7.28701	7.20413	8.02621	8.15302	8.08668	7.62572	7.48827	7.46468
+	2.82893	-1.31214	AT5G45690.1;AT4G18920.1	AT5G45690.1	979	AT5G45690.1 | Symbols: | Protein of unknown function (DUF1264) | chr5:18535139-18536259 REVERSE LENGTH=247	Color2 [DarkGray]	1	4					-1		23	23	23	85.8	85.8	85.8	27.846	0	323.31	197850000000	18	556	0	3.01433	2.58847	2.88958	-0.459879	-0.376235	-0.148435	0.947734	1.00776	2.73548	3.36013	2.24309	2.38439	-0.17159	0.142074	0.319464	1.15276	0.652233	0.234175	2.8479	2.41732	2.41968
+	1.46234	-2.84965	AT5G49910.1	AT5G49910.1	998	AT5G49910.1 | Symbols: CPHSC70-2EAT SHOCK PROTEIN 70-2, HSC70-7, cpHsc70-2 | chloroplast heat shock protein 70-2 | chr5:20303470-20306295 FORWARD LENGTH=718	Color2 [DarkGray]	1	4					-1		10	10	1	13	13	1.3	76.996	0	72.434	5205600000	36	70	12	-0.539892	-0.901164	-1.06045	-4.77317	-2.58399	-3.88131	-4.63363	-4.08896	-1.59345	-0.738576	-0.410746	-0.235288	-4.58398	-4.65488	-1.83288	-3.84487	-0.840294	-1.27187	-0.881546	-0.389551	-0.704998
+	3.03082	1.58937	AT5G50700.1;AT5G50600.1	AT5G50700.1;AT5G50600.1	999	AT5G50700.1 | Symbols: HSD1 | hydroxysteroid dehydrogenase 1 | chr5:20623259-20624995 REVERSE LENGTH=349;AT5G50600.1 | Symbols: ATHSD1, HSD1 | hydroxysteroid dehydrogenase 1 | chr5:20589917-20591653 REVERSE LENGTH=349	Color2 [DarkGray]	1	4					-1		34	34	34	87.4	87.4	87.4	39.086	0	323.31	1119000000000	21	1540	0	-2.35028	-2.32135	-2.14873	5.50438	5.96505	5.91874	1.34427	2.04496	-0.299783	-3.38637	-2.28652	-3.83037	5.04321	5.62834	5.64642	1.12458	0.710719	0.830865	-0.441734	-0.0882952	0.107799
	0.184742	0.220963	AT5G51210.1	AT5G51210.1	1002	AT5G51210.1 | Symbols: OLEO3 | oleosin3 | chr5:20820171-20820706 FORWARD LENGTH=141	Color2 [DarkGray]	1	4					-1		3	3	3	23.4	23.4	23.4	14.852	0	76.619	24867000000	4	42	19	-2.66282	-3.56453	-4.31703	3.34861	0.489752	1.53566	-4.21506	-4.71853	-4.22617	-4.25708	-4.08135	-3.70337	3.02659	-4.36997	1.51562	-4.12183	-4.50176	-4.22699	-4.19851	-4.03373	-3.72118
+	1.23066	-2.48029	AT5G54740.1	AT5G54740.1	1017	AT5G54740.1 | Symbols: SESA5 | seed storage albumin 5 | chr5:22238640-22239137 REVERSE LENGTH=165	Color2 [DarkGray]	1	4					-1		4	4	4	32.1	32.1	32.1	18.871	0	90.646	9260900000	7	76	13	-1.98842	-4.13968	-1.4312	0.74388	-0.356437	-4.40082	-0.610732	-4.19583	-3.91052	-2.83222	-2.73466	-3.91477	0.517527	-0.64136	-3.48394	-4.15238	0.661553	-4.939	-0.543007	-0.759513	-1.02175
	0.358083	-0.279108	AT5G55240.1	AT5G55240.1	1021	AT5G55240.1 | Symbols: ATPXG2 | ARABIDOPSIS THALIANA PEROXYGENASE 2 | chr5:22405963-22407158 FORWARD LENGTH=243	Color2 [DarkGray]	1	4					-1		13	11	11	62.1	56.8	56.8	27.875	0	154.2	31981000000	9	125	16	-2.54185	-3.82976	-4.58186	1.98921	0.35872	0.813752	-4.17449	-3.80809	-4.11462	-2.15302	-4.45548	-3.28027	1.39329	1.10522	0.755473	-4.52412	-5.0533	-3.94917	-3.91745	-3.73756	-3.29351
	0.587155	0.661537	AT5G55480.1	AT5G55480.1	1022	AT5G55480.1 | Symbols: SVL1 | SHV3-like 1 | chr5:22474277-22477819 FORWARD LENGTH=766	Color2 [DarkGray]	1	4					-1		14	14	14	18.8	18.8	18.8	84.164	0	139.83	7.9554e+09	29	93	11	-3.1739	-3.63247	-2.82287	-0.89055	-0.648074	-0.6915	-3.96459	-1.32602	-4.53402	-3.47677	-3.99396	-3.95967	-1.25176	-0.540768	0.029392	-1.04675	-2.26376	-0.724106	-4.25504	-2.53381	-3.16169
	0.317131	-1.24262	AT5G55730.2;AT5G55730.1	AT5G55730.2;AT5G55730.1	1024	AT5G55730.2 | Symbols: FLA1 | FASCICLIN-like arabinogalactan 1 | chr5:22558375-22560392 REVERSE LENGTH=424;AT5G55730.1 | Symbols: FLA1 | FASCICLIN-like arabinogalactan 1 | chr5:22558375-22560392 REVERSE LENGTH=424	Color2 [DarkGray]	1	4					-1		6	6	6	26.4	26.4	26.4	44.849	0	85.597	8.5556e+09	17	69	7	-4.43764	-0.413821	-0.61295	-0.654116	-0.197364	-0.0701043	-4.03192	-0.933	-0.899935	-3.31957	-0.554019	-0.338086	-1.11374	-0.935087	-0.622691	-4.34935	-1.43995	-0.956127	-4.72688	-0.719814	-1.02122
+	1.66387	-2.95417	AT5G56010.1;AT5G56030.1;AT5G56000.1;AT5G56030.2	AT5G56010.1;AT5G56030.1;AT5G56000.1;AT5G56030.2	1026	AT5G56010.1 | Symbols: HSP81-3, Hsp81.3, AtHsp90-3, AtHsp90.3 | heat shock protein 81-3 | chr5:22681410-22683911 FORWARD LENGTH=699;AT5G56030.1 | Symbols: HSP81-2, ERD8, HSP90.2, AtHsp90.2 | heat shock protein 81-2 | chr5:22686923-22689433 FORWARD LENGTH=6	Color2 [DarkGray]	1	4					-1		18	18	12	22.6	22.6	16.3	80.051	0	253.55	15542000000	34	113	8	-0.393497	0.202784	-0.108271	-1.20934	-1.67291	-1.9472	-3.86809	-2.57013	-1.1902	-0.394622	0.296181	0.560848	-4.46984	-3.05252	-1.47844	-3.01484	-4.42661	-5.38886	-0.71739	0.254161	-0.165088
+	2.42144	-1.62213	AT5G57550.1;AT5G57560.1;AT4G25810.1	AT5G57550.1	1031	AT5G57550.1 | Symbols: XTR3, XTH25 | xyloglucan endotransglucosylase/hydrolase 25 | chr5:23305055-23306384 REVERSE LENGTH=284	Color2 [DarkGray]	1	4					-1		9	9	9	32.7	32.7	32.7	32.572	0	146.8	34334000000	11	136	3	2.23994	2.03584	2.01363	-0.492705	-0.378039	-0.6633	0.293146	0.472557	1.77794	1.41078	1.20342	0.983062	-0.726403	-0.680886	-0.561806	0.0995981	-0.531573	-0.06588	1.08407	1.29774	1.00483
+	2.1609	-2.73989	AT5G57655.2;AT5G57655.1	AT5G57655.2;AT5G57655.1	1032	AT5G57655.2 | Symbols: | xylose isomerase family protein | chr5:23347030-23349805 FORWARD LENGTH=477;AT5G57655.1 | Symbols: | xylose isomerase family protein | chr5:23347030-23348720 FORWARD LENGTH=287	Color2 [DarkGray]	1	4					-1		14	14	14	30	30	30	53.719	0	102.65	9069700000	26	94	5	-0.44637	-0.960717	-0.565228	-2.33077	-2.20049	-1.74049	-4.26861	-1.84627	-0.699287	-0.768691	-0.104585	-0.425543	-1.83822	-1.59386	-1.38488	-1.47701	-3.94216	-5.62914	-0.875894	-0.443558	-0.710584
+	1.17151	-2.9726	AT5G58070.1	AT5G58070.1	1033	AT5G58070.1 | Symbols: ATTIL, TIL | temperature-induced lipocalin | chr5:23500512-23501156 REVERSE LENGTH=186	Color2 [DarkGray]	1	4					-1		8	8	8	30.1	30.1	30.1	21.434	0	102.06	13697000000	7	71	13	-0.0105781	-0.759884	0.170149	-3.26527	-1.77978	-3.44371	-5.074	-1.71685	-0.170182	0.590909	0.193551	-0.304703	-4.37403	-2.1964	-3.11633	-3.30651	-4.11323	-3.81106	-0.239492	0.425824	-0.179218
	1.09295	-0.85176	AT5G61170.1	AT5G61170.1	1043	AT5G61170.1 | Symbols: | Ribosomal protein S19e family protein | chr5:24611158-24612202 FORWARD LENGTH=143	Color2 [DarkGray]	1	4					-1		5	5	1	32.2	32.2	11.9	15.697	0	85.63	2204600000	9	25	17	-3.05563	-3.25328	-2.75902	-1.87608	-0.73907	-0.800583	-4.96224	-1.43289	-3.84826	-3.10489	-3.50506	-4.09471	-1.28548	-1.56104	-1.34802	-3.96513	-5.13388	-4.88399	-3.15807	-3.8184	-3.09217
	0.981142	-0.643538	AT5G61790.1;AT5G07340.1;AT5G07340.2	AT5G61790.1	1047	AT5G61790.1 | Symbols: CNX1, ATCNX1 | calnexin 1 | chr5:24827394-24829642 REVERSE LENGTH=530	Color2 [DarkGray]	1	4					-1		13	13	13	25.7	25.7	25.7	60.485	0	198.12	11912000000	32	94	11	-3.38419	-3.22021	-4.00183	0.0963967	-0.406688	0.400998	-4.49865	-2.91621	-3.59091	-2.40528	-4.83776	-2.77052	-0.482995	-0.149193	0.0432503	-2.19781	-3.20544	-4.38555	-3.59994	-3.7247	-3.21683
	0.431421	-0.220465	AT5G62490.1	AT5G62490.1	1051	AT5G62490.1 | Symbols: ATHVA22B, HVA22B | HVA22 homologue B | chr5:25090206-25091345 FORWARD LENGTH=167	Color2 [DarkGray]	1	4					-1		4	4	4	33.5	33.5	33.5	18.741	0	93.62	3.7383e+09	11	38	17	-2.69024	-2.31921	-2.95729	-1.05565	-0.255869	0.148241	-3.69361	-3.61398	-4.37621	-1.96363	-3.15208	-3.68912	-1.15377	-0.351757	0.00790088	-3.47766	-4.05178	-3.67888	-3.40263	-3.32464	-2.92899
+	1.84769	-3.32162	AT5G63030.1	AT5G63030.1	1053	AT5G63030.1 | Symbols: | Thioredoxin superfamily protein | chr5:25286352-25287517 FORWARD LENGTH=125	Color2 [DarkGray]	1	4					-1		5	5	5	60.8	60.8	60.8	13.61	0	44.451	8.3313e+09	7	42	9	-2.95287	-0.120108	-0.554756	-3.53393	-3.70835	-3.35252	-3.1407	-2.3532	-0.182511	0.0796474	0.219175	0.324082	-3.90964	-3.13612	-2.84225	-3.93676	-4.13249	-3.67935	-0.869421	0.64653	0.572389
+	3.92835	-2.57677	AT5G65430.2;AT5G65430.1;AT5G65430.3	AT5G65430.2;AT5G65430.1;AT5G65430.3	1064	AT5G65430.2 | Symbols: GRF8, GF14 KAPPA | general regulatory factor 8 | chr5:26148546-26150255 REVERSE LENGTH=246;AT5G65430.1 | Symbols: GRF8, 14-3-3KAPPA, GF14 KAPPA | general regulatory factor 8 | chr5:26148546-26150255 REVERSE LENGTH=248;AT5G65430.3 | S	Color2 [DarkGray]	1	4					-1		9	7	4	46.7	43.5	24	27.771	0	118.06	3.9273e+09	16	32	16	-1.07512	-1.87483	-1.85337	-4.28402	-3.80219	-3.54787	-5.06844	-3.54125	-2.13214	-1.42471	-1.80951	-1.70195	-2.90984	-3.65897	-3.65716	-4.64279	-4.19299	-5.26332	-1.25117	-1.18011	-1.35832
+	1.59261	-1.07555	AT5G66110.1	AT5G66110.1	1066	AT5G66110.1 | Symbols: HIPP27 | Heavy metal transport/detoxification superfamily protein | chr5:26430245-26430778 FORWARD LENGTH=147	Color2 [DarkGray]	1	4					-1		2	2	2	16.3	16.3	16.3	16.651	0	15.028	444620000	7	10	22	-2.44462	-3.20517	-3.76148	-2.48806	-2.70397	-3.36084	-5.03607	-3.2341	-5.40786	-2.3588	-3.7458	-4.44116	-3.61314	-2.82999	-5.38857	-4.18026	-4.53218	-4.71041	-3.39661	-3.69381	-2.80488
	0.0948615	0.200623	AT5G67500.1;AT5G67500.2	AT5G67500.1;AT5G67500.2	1074	AT5G67500.1 | Symbols: VDAC2, ATVDAC2 | voltage dependent anion channel 2 | chr5:26935223-26937123 FORWARD LENGTH=276;AT5G67500.2 | Symbols: VDAC2 | voltage dependent anion channel 2 | chr5:26935223-26937123 FORWARD LENGTH=303	Color2 [DarkGray]	1	4					-1		13	13	13	67	67	67	29.594	0	133.47	7.0123e+09	17	77	15	-3.1088	-4.01237	-3.30861	-1.93373	-0.92345	-0.69448	-3.27808	-2.61556	-3.72356	-3.09064	-3.28766	-3.12771	-1.66465	-0.912627	-0.682857	-4.69307	-5.18237	-4.84941	-2.61025	-3.53545	-2.96812
+	2.54663	-2.4756	ATCG00490.1;ATMG00280.1;AT2G07732.1	ATCG00490.1	1079	ATCG00490.1 | Symbols: RBCL | ribulose-bisphosphate carboxylases | chrC:54958-56397 FORWARD LENGTH=479	Color2 [DarkGray]	1	4					-1		15	15	15	34.4	34.4	34.4	52.954	0	164.36	7.3209e+09	22	72	9	-1.1126	-2.73003	-1.05824	-2.9017	-2.67509	-2.40643	-1.71088	-1.01968	-3.01031	-1.66042	-0.92226	-0.0538822	-2.8346	-2.79374	-2.34157	-1.42824	-3.39863	-2.10495	-1.55696	-1.46791	-1.62342
[truncated: 6 more columns]

## Sheet: ltp6 45 ld
Significant	#NAME?	Difference	Protein IDs	Majority protein IDs	id	Fasta headers	Symbol color	Symbol type	Symbol size	Show label	Only identified by site	Reverse	Potential contaminant	Taxonomy IDs	Taxonomy names	Peptides	Razor + unique peptides	Unique peptides	Sequence coverage [%]	Unique + razor sequence coverage [%]	Unique sequence coverage [%]	Mol. weight [kDa]	Q-value	Score	Intensity	iBAQ peptides	MS/MS count	Number Of Imputations	LFQ intensity 4c	LFQ intensity 4c1	LFQ intensity 4c2	LFQ intensity 4l	LFQ intensity 4l1	LFQ intensity 4l2	LFQ intensity 4m	LFQ intensity 4m1	LFQ intensity 4m2	LFQ intensity ac	LFQ intensity ac1	LFQ intensity ac2	LFQ intensity al	LFQ intensity al1	LFQ intensity al2	LFQ intensity am	LFQ intensity am1	LFQ intensity am2	LFQ intensity cc	LFQ intensity cc1	LFQ intensity cc2
+	1.11779	-1.6682	AT1G01900.1	AT1G01900.1	5	AT1G01900.1 | Symbols: ATSBT1.1, SBTI1.1 | subtilase family protein | chr1:310332-313011 FORWARD LENGTH=774	Color2 [DarkGray]	1	4					-1		10	10	10	22.1	22.1	22.1	83.246	0	121.87	8.3019e+09	31	72	7	-0.498244	-0.544626	-0.66193	-3.62534	-1.69652	-1.38754	-1.14604	0.02038	-1.15113	-1.01701	-1.82141	-1.30084	-4.03668	-1.82897	-1.65395	-2.85573	-1.20474	-0.818287	-3.7341	-1.93424	-2.0764
+	3.02561	-1.3551	AT1G03880.1	AT1G03880.1	11	AT1G03880.1 | Symbols: CRU2, CRB | cruciferin 2 | chr1:985786-987916 FORWARD LENGTH=455	Color2 [DarkGray]	1	4					-1		43	41	41	82.9	82.9	82.9	50.558	0	323.31	9168900000000	19	6446	0	7.53085	7.69035	7.63894	6.02722	6.232	6.5356	7.67012	7.27057	7.77182	7.26041	7.57443	7.61522	6.14922	6.53606	6.64353	7.50499	7.45989	7.51859	7.55126	7.71032	7.65031
+	2.24891	-1.10776	AT1G03890.1	AT1G03890.1	12	AT1G03890.1 | Symbols: | RmlC-like cupins superfamily protein | chr1:989250-990908 FORWARD LENGTH=451	Color2 [DarkGray]	1	4					-1		33	33	33	74.5	74.5	74.5	49.674	0	323.31	1090700000000	23	1605	0	5.24929	4.7575	5.01503	3.61383	3.98028	4.10443	5.50011	5.13114	5.22365	5.48032	4.72453	4.49953	3.71731	4.23555	4.30345	5.40443	5.02274	5.28987	5.26477	4.84731	4.88861
+	1.80772	-3.8046	AT1G04410.1;AT5G43330.1;AT5G56720.1	AT1G04410.1;AT5G43330.1	14	AT1G04410.1 | Symbols: | Lactate/malate dehydrogenase family protein | chr1:1189418-1191267 REVERSE LENGTH=332;AT5G43330.1 | Symbols: | Lactate/malate dehydrogenase family protein | chr5:17390552-17392449 FORWARD LENGTH=332	Color2 [DarkGray]	1	4					-1		15	15	15	52.1	52.1	52.1	35.571	0	323.31	31318000000	18	110	2	1.68304	1.56825	2.13216	-3.85614	-0.975719	-1.19849	0.860476	-0.150076	1.07624	1.37749	1.26757	1.96915	-0.781837	-0.0239508	-0.703389	-0.10562	-1.16183	-0.46516	1.09429	1.09717	1.43789
+	1.9726	1.13601	AT3G04400.2;AT3G04400.1;AT2G33370.1;AT1G04480.1	AT3G04400.2;AT3G04400.1;AT2G33370.1;AT1G04480.1	15	AT3G04400.2 | Symbols: emb2171 | Ribosomal protein L14p/L23e family protein | chr3:1167611-1168308 FORWARD LENGTH=125;AT3G04400.1 | Symbols: emb2171 | Ribosomal protein L14p/L23e family protein | chr3:1167339-1168308 FORWARD LENGTH=140;AT2G33370.1 | Symbol	Color2 [DarkGray]	1	4					-1		8	8	8	66.4	66.4	66.4	13.406	0	131.26	2618600000	8	33	18	-2.51827	-2.10308	-2.67095	-1.65625	-1.18508	-1.04291	-4.16738	-1.38096	-4.23819	-3.29981	-2.98434	-3.19566	-5.13018	-1.30066	-1.40854	-4.34909	-3.41726	-4.4719	-3.4179	-3.3827	-4.83998
+	4.49167	8.06365	AT1G04560.1	AT1G04560.1	16	AT1G04560.1 | Symbols: | AWPM-19-like family protein | chr1:1245070-1245888 FORWARD LENGTH=186	Color2 [DarkGray]	1	4					-1		6	6	6	47.8	47.8	47.8	19.846	0	193.14	114160000000	8	127	11	-3.20832	-3.39359	-4.00437	5.13644	4.15554	4.29271	4.15745	3.75518	-3.78154	-2.96987	-3.66174	-3.6909	4.54857	4.09929	3.942	5.0358	3.51323	3.81385	-2.94255	-3.10078	-2.77725
	0.0131756	-0.0260754	AT1G04750.2;AT1G04750.1;AT2G33120.1;AT2G33120.2;AT2G33120.3;AT1G04760.1;AT2G32670.1	AT1G04750.2;AT1G04750.1;AT2G33120.1;AT2G33120.2;AT2G33120.3;AT1G04760.1;AT2G32670.1	19	AT1G04750.2 | Symbols: VAMP7B, VAMP721, ATVAMP721, AT VAMP7B | vesicle-associated membrane protein 721 | chr1:1331857-1333426 REVERSE LENGTH=181;AT1G04750.1 | Symbols: VAMP7B, VAMP721, ATVAMP721, AT VAMP7B | vesicle-associated membrane protein 721 | chr1:1	Color2 [DarkGray]	1	4					-1		2	2	2	13.3	13.3	13.3	20.507	0	20	916110000	13	19	19	-3.27371	-2.51891	-3.12404	-4.20801	-2.55712	-2.22976	-2.56859	-3.39553	-4.00192	-2.45687	-2.45525	-3.29291	-3.76578	-2.55831	-2.28774	-3.27745	-3.5294	-3.96988	-3.47338	-3.35798	-3.00546
+	2.76811	-2.58103	AT1G05510.1;AT2G31985.1	AT1G05510.1	21	AT1G05510.1 | Symbols: | Protein of unknown function (DUF1264) | chr1:1629527-1630690 FORWARD LENGTH=241	Color2 [DarkGray]	1	4					-1		25	25	25	91.3	91.3	91.3	27.293	0	323.31	160110000000	13	483	0	3.25691	2.98688	3.55056	0.0925463	0.855619	1.10309	1.8476	1.9868	2.97577	3.07762	2.80277	2.46743	0.718036	1.4217	1.30779	1.67393	0.942107	1.58284	2.86371	2.06375	2.54309
	0.591781	-1.80864	AT1G07645.1	AT1G07645.1	32	AT1G07645.1 | Symbols: ATDSI-1VOC, DSI-1VOC | dessication-induced 1VOC superfamily protein | chr1:2367612-2368349 REVERSE LENGTH=137	Color2 [DarkGray]	1	4					-1		8	8	8	70.1	70.1	70.1	15.388	0	83.01	10811000000	9	56	12	-2.96034	0.604443	0.202126	-4.06385	-1.86271	-1.65313	-3.35997	-1.28524	0.270504	-3.08034	0.261943	0.740547	-3.46965	-1.21378	-1.63143	-3.63027	-4.06122	-5.08374	-0.129903	0.464445	0.695767
	0.20406	0.630482	AT5G59970.1;AT5G59690.1;AT3G53730.1;AT3G46320.1;AT3G45930.1;AT2G28740.1;AT1G07820.2;AT1G07820.1;AT1G07660.1;AT1G07660.2	AT5G59970.1;AT5G59690.1;AT3G53730.1;AT3G46320.1;AT3G45930.1;AT2G28740.1;AT1G07820.2;AT1G07820.1;AT1G07660.1;AT1G07660.2	33	AT5G59970.1 | Symbols: | Histone superfamily protein | chr5:24146352-24146663 REVERSE LENGTH=103;AT5G59690.1 | Symbols: | Histone superfamily protein | chr5:24051649-24051960 FORWARD LENGTH=103;AT3G53730.1 | Symbols: | Histone superfamily protein | chr3	Color2 [DarkGray]	1	4					-1		6	6	6	51.5	51.5	51.5	11.409	0	41.807	3.062e+09	6	25	19	-2.25179	-3.84539	-3.60775	-1.48044	-1.55967	-4.77337	-4.88384	-3.56116	-3.7055	-4.19379	-4.07384	-2.33304	-1.68929	-1.33941	-1.28225	-4.53112	-4.57255	-4.01524	-3.72556	-3.24761	-3.48272
+	2.89577	3.50478	AT5G59850.1;AT1G07770.2;AT1G07770.1;AT3G46040.1;AT2G39590.1	AT5G59850.1;AT1G07770.2;AT1G07770.1;AT3G46040.1	35	AT5G59850.1 | Symbols: | Ribosomal protein S8 family protein | chr5:24112499-24113084 REVERSE LENGTH=130;AT1G07770.2 | Symbols: RPS15A | ribosomal protein S15A | chr1:2408413-2409065 REVERSE LENGTH=130;AT1G07770.1 | Symbols: RPS15A | ribosomal protein S15	Color2 [DarkGray]	1	4					-1		4	4	4	29.2	29.2	29.2	14.804	0	36.873	6.2607e+09	8	43	15	-3.64322	-2.59534	-3.58185	-0.169355	0.119559	0.743728	-3.21073	-0.908619	-2.84034	-2.89696	-3.13256	-2.60805	-0.641154	0.31494	0.389166	-3.01801	-4.45114	-4.62924	-3.94159	-3.48512	-4.17311
+	2.72554	-1.52506	AT5G60390.3;AT5G60390.1;AT1G07940.2;AT1G07940.1;AT1G07930.1;AT1G07920.1;AT5G60390.2;AT1G07930.2	AT5G60390.3;AT5G60390.1;AT1G07940.2;AT1G07940.1;AT1G07930.1;AT1G07920.1;AT5G60390.2;AT1G07930.2	37	AT5G60390.3 | Symbols: | GTP binding Elongation factor Tu family protein | chr5:24289226-24290675 FORWARD LENGTH=449;AT5G60390.1 | Symbols: | GTP binding Elongation factor Tu family protein | chr5:24289226-24290675 FORWARD LENGTH=449;AT1G07940.2 | Symbol	Color2 [DarkGray]	1	4					-1		20	20	20	54.3	54.3	54.3	49.502	0	323.31	230120000000	25	684	0	3.31238	3.23235	3.04003	1.28553	1.83225	1.8918	1.98978	2.14437	2.28764	3.15653	3.47917	3.56534	1.48455	1.87476	1.89736	1.84309	1.81313	1.79771	2.7975	3.41967	3.25493
+	2.66924	2.80183	AT1G07985.1	AT1G07985.1	38	AT1G07985.1 | Symbols: | Expressed protein | chr1:2475508-2475942 FORWARD LENGTH=144	Color2 [DarkGray]	1	4					-1		6	6	6	44.4	44.4	44.4	16.461	0	73.81	4730500000	5	44	18	-2.9564	-3.76132	-4.32634	-0.871321	-0.857753	-0.909488	-3.31906	-2.98764	-4.41413	-3.20703	-3.63929	-2.64792	-0.667702	-0.99672	-0.806517	-3.42754	-4.12714	-4.14987	-3.31584	-3.80692	-3.3127
+	3.80133	2.3306	AT1G57860.1;AT1G57660.1;AT1G09690.1;AT1G09590.1	AT1G57860.1;AT1G57660.1;AT1G09690.1;AT1G09590.1	48	AT1G57860.1 | Symbols: | Translation protein SH3-like family protein | chr1:21430034-21430827 REVERSE LENGTH=164;AT1G57660.1 | Symbols: | Translation protein SH3-like family protein | chr1:21355567-21356364 FORWARD LENGTH=164;AT1G09690.1 | Symbols: | Tr	Color2 [DarkGray]	1	4					-1		6	6	6	35.4	35.4	35.4	18.709	0	46.5	3.0527e+09	8	34	17	-2.95919	-3.04384	-3.43268	-0.862699	-0.930542	-0.650655	-2.9888	-1.61219	-4.02156	-1.93823	-3.11275	-4.17419	-1.27403	-1.03686	-0.740437	-5.10277	-4.4383	-4.62561	-3.34205	-2.9227	-2.91334
+	1.55947	-2.70442	AT1G09640.1;AT1G09640.2	AT1G09640.1;AT1G09640.2	49	AT1G09640.1 | Symbols: | Translation elongation factor EF1B, gamma chain | chr1:3120162-3122152 FORWARD LENGTH=414;AT1G09640.2 | Symbols: | Translation elongation factor EF1B, gamma chain | chr1:3120162-3122152 FORWARD LENGTH=265	Color2 [DarkGray]	1	4					-1		9	5	5	28.5	16.7	16.7	46.66	0	38.968	9393500000	17	66	8	0.336692	-0.280686	0.0136893	-3.42055	-1.12577	-3.49726	-3.39408	-0.345635	-0.305901	-2.96117	0.00316771	-0.298303	-3.78131	-0.491017	-0.645551	-4.00027	-5.82092	-0.967962	0.0102967	-0.0471649	-0.0226267
+	1.04817	-0.826362	AT3G62290.3;AT3G62290.2;AT3G62290.1;AT2G47170.1;AT1G70490.3;AT1G70490.2;AT1G70490.1;AT1G23490.1;AT1G10630.1;AT5G14670.1	AT3G62290.3;AT3G62290.2;AT3G62290.1;AT2G47170.1;AT1G70490.3;AT1G70490.2;AT1G70490.1;AT1G23490.1;AT1G10630.1;AT5G14670.1	52	AT3G62290.3 | Symbols: ARFA1E | ADP-ribosylation factor A1E | chr3:23052287-23053545 FORWARD LENGTH=181;AT3G62290.2 | Symbols: ARFA1E | ADP-ribosylation factor A1E | chr3:23052287-23053545 FORWARD LENGTH=181;AT3G62290.1 | Symbols: ATARFA1E, ARFA1E | ADP-ri	Color2 [DarkGray]	1	4					-1		5	5	5	42.5	42.5	42.5	20.607	0	58.613	4326600000	10	38	10	-1.08373	-2.02276	-1.55068	-2.87065	-2.23092	-2.03468	-4.01963	-1.61322	-1.74564	-4.15053	-2.16872	-3.38031	-2.51801	-1.75637	-1.80395	-3.25731	-4.29315	-3.86313	-1.50452	-2.25481	-0.915524
+	2.51719	-2.77981	AT1G11840.4;AT1G11840.3;AT1G11840.2;AT1G11840.1;AT1G11840.6;AT1G11840.5	AT1G11840.4;AT1G11840.3;AT1G11840.2;AT1G11840.1;AT1G11840.6;AT1G11840.5	57	AT1G11840.4 | Symbols: ATGLX1, GLX1 | glyoxalase I homolog | chr1:3996045-3997518 FORWARD LENGTH=283;AT1G11840.3 | Symbols: ATGLX1, GLX1 | glyoxalase I homolog | chr1:3996045-3997518 FORWARD LENGTH=283;AT1G11840.2 | Symbols: ATGLX1, GLX1 | glyoxalase I hom	Color2 [DarkGray]	1	4					-1		17	17	16	51.9	51.9	46.3	31.928	0	246.2	47715000000	12	183	1	1.47224	0.571687	1.25965	-2.34995	-1.27788	-1.40802	-1.56047	-0.407324	0.922969	1.80446	1.34618	1.23858	-2.55423	-0.658492	-0.481208	-0.320986	-0.773476	-0.474572	1.20803	1.54695	0.758393
+	1.82596	-1.39332	AT1G11910.1	AT1G11910.1	59	AT1G11910.1 | Symbols: APA1, ATAPA1 | aspartic proteinase A1 | chr1:4017119-4019874 REVERSE LENGTH=506	Color2 [DarkGray]	1	4					-1		22	22	19	60.9	60.9	52.2	54.613	0	323.31	152010000000	24	573	0	2.3371	3.14799	3.13822	1.19166	1.36485	1.88682	0.929001	1.5972	2.79349	2.16092	2.50117	2.5561	1.2611	1.36095	1.66661	1.33124	1.31131	1.47945	2.54179	2.37916	3.07965
+	2.67339	-3.96425	AT1G14930.1	AT1G14930.1	66	AT1G14930.1 | Symbols: | Polyketide cyclase/dehydrase and lipid transport superfamily protein | chr1:5152465-5153035 REVERSE LENGTH=155	Color2 [DarkGray]	1	4					-1		14	14	14	83.2	83.2	83.2	17.892	0	175.77	23019000000	8	117	8	-0.620558	0.113508	0.776808	-4.45331	-4.03813	-3.13155	-1.7806	-2.39673	0.0973442	0.0685226	1.60016	1.06441	-4.51864	-4.29145	-3.22802	-3.85588	-4.321	-0.885561	-0.825997	0.869826	0.800633
+	2.05029	-2.04618	AT1G14940.1;AT1G14940.2	AT1G14940.1;AT1G14940.2	67	AT1G14940.1 | Symbols: | Polyketide cyclase/dehydrase and lipid transport superfamily protein | chr1:5154775-5155512 REVERSE LENGTH=155;AT1G14940.2 | Symbols: | Polyketide cyclase/dehydrase and lipid transport superfamily protein | chr1:5154775-5155512 R	Color2 [DarkGray]	1	4					-1		12	12	10	55.5	55.5	51	17.879	0	183.27	23290000000	7	120	3	0.697722	0.199311	0.367975	-2.20691	-1.81887	-0.847764	-3.75473	-1.19123	0.173965	1.01931	0.552864	0.517974	-1.28951	-4.36993	-1.29417	-0.954241	-1.9103	-1.75399	0.418125	0.918696	0.73607
+	3.3261	-2.61221	AT1G14950.1;AT4G23670.1;AT4G14060.1;AT2G01530.1;AT2G01520.1;AT3G26460.1	AT1G14950.1	68	AT1G14950.1 | Symbols: | Polyketide cyclase/dehydrase and lipid transport superfamily protein | chr1:5157588-5158144 REVERSE LENGTH=155	Color2 [DarkGray]	1	4					-1		18	18	17	90.3	90.3	90.3	17.892	0	323.31	147290000000	8	341	0	3.38035	2.61284	3.3317	0.4401	0.519625	0.528546	1.56394	1.03731	2.49441	3.68263	3.47067	3.38727	0.812872	0.238114	0.433308	1.60605	0.26372	0.673164	2.95355	3.47108	2.97507
	0.125418	-0.254945	AT1G15930.2;AT1G15930.1	AT1G15930.2;AT1G15930.1	69	AT1G15930.2 | Symbols: | Ribosomal protein L7Ae/L30e/S12e/Gadd45 family protein | chr1:5471702-5472741 FORWARD LENGTH=144;AT1G15930.1 | Symbols: | Ribosomal protein L7Ae/L30e/S12e/Gadd45 family protein | chr1:5471702-5472741 FORWARD LENGTH=144	Color2 [DarkGray]	1	4					-1		3	3	1	25	25	12.5	15.377	0	33.079	3.488e+09	9	15	17	-2.6368	-1.41139	-0.327619	-2.16136	-1.90976	-1.06953	-2.79628	-0.902438	-0.695266	-2.80451	-3.96028	-4.49864	-4.94724	-1.11674	-1.2267	-3.58366	-3.88662	-1.25114	-3.43278	-3.67545	-3.34151
+	2.72548	-1.05248	AT1G16030.1	AT1G16030.1	70	AT1G16030.1 | Symbols: Hsp70b | heat shock protein 70B | chr1:5502386-5504326 REVERSE LENGTH=646	Color2 [DarkGray]	1	4					-1		29	23	22	48.6	42.4	40.6	70.914	0	323.31	25384000000	36	186	1	-0.077466	0.0184293	0.335195	-1.05036	-1.01456	-0.816373	-1.6903	-1.30011	-1.23957	0.315512	0.74321	1.18142	-1.55823	-1.01851	-1.05641	-0.531684	-2.90484	-1.68796	-0.655921	0.499419	-0.0826113
+	1.3543	-0.614233	AT1G16470.2;AT1G16470.1;AT1G79210.3;AT1G79210.2;AT1G79210.1	AT1G16470.2;AT1G16470.1;AT1G79210.3;AT1G79210.2;AT1G79210.1	72	AT1G16470.2 | Symbols: PAB1 | proteasome subunit PAB1 | chr1:5623122-5625439 FORWARD LENGTH=235;AT1G16470.1 | Symbols: PAB1 | proteasome subunit PAB1 | chr1:5623122-5625439 FORWARD LENGTH=235;AT1G79210.3 | Symbols: | N-terminal nucleophile aminohydrolases	Color2 [DarkGray]	1	4					-1		7	7	7	47.7	47.7	47.7	25.701	0	77.826	11880000000	13	104	5	-0.925527	-0.441024	-0.532897	-1.48872	-1.28454	-0.968893	-0.540069	0.298724	0.159107	-1.02543	-0.677788	-0.890038	-4.27889	-1.30293	-1.05676	-0.592464	-0.210592	0.203428	-3.54105	-0.910614	-0.891637
+	2.90113	5.68623	AT1G17810.1	AT1G17810.1	79	AT1G17810.1 | Symbols: BETA-TIP | beta-tonoplast intrinsic protein | chr1:6130209-6131442 FORWARD LENGTH=267	Color2 [DarkGray]	1	4					-1		4	4	1	23.2	23.2	12.7	28.182	0	88.44	11633000000	5	26	18	-3.09112	-3.96248	-4.14329	3.19615	1.31842	1.34721	-3.14569	-3.21617	-3.60302	-3.43316	-2.14583	-3.548	2.53698	0.125085	0.0842474	-4.02789	-4.37143	-3.30967	-3.79569	-3.54457	-3.37566
+	4.48411	3.50559	AT1G18540.1	AT1G18540.1	85	AT1G18540.1 | Symbols: | Ribosomal protein L6 family protein | chr1:6377448-6378548 REVERSE LENGTH=233	Color2 [DarkGray]	1	4					-1		14	14	7	59.2	59.2	33	26.152	0	126.41	9079400000	12	80	16	-3.57846	-3.13275	-3.65976	0.137227	0.0263478	-0.0177788	-0.90189	-1.10846	-3.38962	-3.43359	-3.19168	-2.7611	-0.174915	-0.416207	-0.142804	-3.77756	-3.81583	-3.51728	-4.26229	-3.58052	-3.29575
+	1.98157	-3.30385	AT1G19570.1;AT1G19570.2;AT1G19550.1	AT1G19570.1;AT1G19570.2	88	AT1G19570.1 | Symbols: DHAR1, ATDHAR1, DHAR5 | dehydroascorbate reductase | chr1:6773462-6774413 REVERSE LENGTH=213;AT1G19570.2 | Symbols: DHAR1, ATDHAR1, DHAR5 | dehydroascorbate reductase | chr1:6773462-6774413 REVERSE LENGTH=212	Color2 [DarkGray]	1	4					-1		13	13	13	86.4	86.4	86.4	23.641	0	323.31	25817000000	15	178	4	0.419647	0.600059	0.588269	-4.20109	-2.23105	-1.87143	-2.64553	-1.37542	0.240069	0.197219	-0.159191	0.0416322	-2.72661	-1.39839	-1.71136	-3.78301	-3.28491	-1.65798	-0.396119	-0.151134	0.366371
+	1.1168	-1.77314	AT1G20225.1	AT1G20225.1	95	AT1G20225.1 | Symbols: | Thioredoxin superfamily protein | chr1:7007966-7009318 REVERSE LENGTH=233	Color2 [DarkGray]	1	4					-1		5	5	5	29.6	29.6	29.6	26.052	0	56.751	2742500000	15	19	20	-1.2897	-2.86206	-1.42536	-3.96378	-2.55489	-4.37785	-3.14213	-3.54344	-1.87942	-1.57346	-1.63085	-1.4682	-3.77622	-4.69456	-4.91186	-3.38349	-5.35122	-4.03453	-2.59614	-2.67094	-1.75972
+	0.914795	-3.6051	AT1G20620.5;AT1G20620.1;AT1G20620.2;AT1G20620.4	AT1G20620.5;AT1G20620.1;AT1G20620.2;AT1G20620.4	98	AT1G20620.5 | Symbols: CAT3, SEN2, ATCAT3 | catalase 3 | chr1:7143142-7146193 FORWARD LENGTH=485;AT1G20620.1 | Symbols: CAT3, SEN2, ATCAT3 | catalase 3 | chr1:7143142-7146193 FORWARD LENGTH=492;AT1G20620.2 | Symbols: CAT3, SEN2, ATCAT3 | catalase 3 | chr1:	Color2 [DarkGray]	1	4					-1		12	12	7	28	28	17.5	55.967	0	177.79	34571000000	25	107	3	1.98054	1.78084	1.57879	-5.49685	0.0914149	-0.069686	-3.80155	0.735713	0.466505	1.743	2.09445	1.96889	-0.420409	-0.155505	0.160819	0.487941	0.370157	0.349467	1.92078	2.48789	2.11892
+	1.74282	-0.797625	AT1G20630.1	AT1G20630.1	99	AT1G20630.1 | Symbols: CAT1 | catalase 1 | chr1:7146812-7149609 FORWARD LENGTH=492	Color2 [DarkGray]	1	4					-1		8	6	6	19.9	15.4	15.4	56.761	0	83.276	5802600000	24	84	4	-1.54929	-1.73989	-1.19659	-2.03018	-2.41645	-2.43201	-5.55768	-1.40725	-1.52107	-1.42979	-1.21573	-1.17675	-3.92912	-2.50423	-2.44646	-3.75965	-2.19784	-2.13627	-1.17861	-0.862158	-1.158
+	4.24294	-2.02914	AT1G21750.1;AT1G21750.2	AT1G21750.1;AT1G21750.2	105	AT1G21750.1 | Symbols: ATPDIL1-1, ATPDI5, PDI5, PDIL1-1 | PDI-like 1-1 | chr1:7645767-7648514 FORWARD LENGTH=501;AT1G21750.2 | Symbols: ATPDIL1-1, PDIL1-1 | PDI-like 1-1 | chr1:7645767-7648695 FORWARD LENGTH=487	Color2 [DarkGray]	1	4					-1		36	36	32	71.5	71.5	69.3	55.601	0	323.31	94574000000	34	467	0	1.4185	1.27686	1.10824	-0.628278	-0.861353	-0.794176	-0.197302	-0.584155	0.867782	1.24511	1.39728	1.11598	-0.348362	-0.84677	-0.566212	-0.301879	-0.631389	-0.597257	1.06627	1.17514	1.21969
+	2.37168	0.901297	AT1G21900.1	AT1G21900.1	107	AT1G21900.1 | Symbols: | emp24/gp25L/p24 family/GOLD family protein | chr1:7691165-7692327 REVERSE LENGTH=216	Color2 [DarkGray]	1	4					-1		3	3	3	9.7	9.7	9.7	24.346	0	20.687	943700000	6	17	20	-3.11919	-2.92808	-3.17675	-2.40647	-2.17269	-1.94097	-4.8496	-3.98877	-3.55874	-4.53493	-4.27487	-2.55453	-2.88964	-2.41619	-2.1201	-3.48775	-4.06437	-3.99921	-4.10836	-3.40594	-2.8216
+	4.38711	5.03179	AT4G09800.1;AT1G34030.1;AT1G22780.1	AT4G09800.1;AT1G34030.1;AT1G22780.1	111	AT4G09800.1 | Symbols: RPS18C | S18 ribosomal protein | chr4:6173818-6174963 FORWARD LENGTH=152;AT1G34030.1 | Symbols: | Ribosomal protein S13/S18 family | chr1:12370285-12371465 REVERSE LENGTH=152;AT1G22780.1 | Symbols: PFL, RPS18A, PFL1 | Ribosomal prot	Color2 [DarkGray]	1	4					-1		5	5	5	40.8	40.8	40.8	17.545	0	117.23	14826000000	8	73	12	-3.17632	-3.26859	-3.98606	1.53531	1.50502	1.62408	-0.64467	0.0619618	-1.19672	-2.30933	-3.98597	-3.58755	1.69954	1.1	1.44403	-3.1099	-1.45125	-1.40953	-4.58635	-4.01681	-2.12007
+	1.92301	1.76927	AT1G23290.1	AT1G23290.1	113	AT1G23290.1 | Symbols: RPL27A, RPL27AB | Ribosomal protein L18e/L15 superfamily protein | chr1:8263007-8263447 FORWARD LENGTH=146	Color2 [DarkGray]	1	4					-1		5	5	1	36.3	36.3	12.3	16.292	0	41.153	2749900000	8	32	16	-2.5243	-2.746	-3.72235	-1.55397	-1.13769	-0.993178	-3.38828	-1.78397	-2.25907	-3.27164	-2.41715	-2.99271	-1.77914	-1.72562	-1.43738	-3.90791	-4.38374	-3.91555	-3.9735	-2.60189	-3.81837
+	0.998894	2.11701	AT3G62250.1;AT1G23410.1;AT2G47110.1;AT2G47110.2;AT4G05320.3;AT5G03240.2;AT5G03240.3;AT1G65350.1;AT5G37640.1;AT4G05320.1;AT2G36170.1;AT4G05320.6;AT4G05320.5;AT5G20620.1;AT4G05320.2;AT4G05320.4;AT5G03240.1;AT4G02890.4;AT4G02890.3;AT3G52590.1;AT1G55060.1;AT4G05050.1;AT4G05050.2;AT4G02890.2;AT4G02890.1;AT4G05050.3;AT1G31340.1;AT2G35635.1;AT4G05050.4;AT3G09790.1	AT3G62250.1;AT1G23410.1;AT2G47110.1;AT2G47110.2;AT4G05320.3;AT5G03240.2;AT5G03240.3;AT1G65350.1;AT5G37640.1;AT4G05320.1;AT2G36170.1;AT4G05320.6;AT4G05320.5;AT5G20620.1;AT4G05320.2;AT4G05320.4;AT5G03240.1;AT4G02890.4;AT4G02890.3;AT3G52590.1;AT1G55060.1;AT4G05050.1;AT4G05050.2;AT4G02890.2;AT4G02890.1;AT4G05050.3;AT1G31340.1;AT2G35635.1;AT4G05050.4;AT3G09790.1	114	AT3G62250.1 | Symbols: UBQ5 | ubiquitin 5 | chr3:23037138-23037611 FORWARD LENGTH=157;AT1G23410.1 | Symbols: | Ribosomal protein S27a / Ubiquitin family protein | chr1:8314940-8315410 FORWARD LENGTH=156;AT2G47110.1 | Symbols: UBQ6 | ubiquitin 6 | chr2:193	Color2 [DarkGray]	1	4					-1		8	8	8	38.9	38.9	38.9	17.797	0	128.63	20870000000	7	101	3	-3.35956	-0.393983	-0.468255	0.391694	0.698885	1.03867	-1.42537	0.12129	-0.767403	0.253646	-1.15332	-0.147476	0.440613	0.792311	0.934153	-1.44835	-0.525516	-0.26221	-2.88514	-0.182701	-0.848026
+	2.82402	-2.56469	AT1G24360.1	AT1G24360.1	115	AT1G24360.1 | Symbols: | NAD(P)-binding Rossmann-fold superfamily protein | chr1:8640820-8643283 FORWARD LENGTH=319	Color2 [DarkGray]	1	4					-1		12	12	12	43.3	43.3	43.3	33.548	0	323.31	22624000000	16	117	2	0.704384	1.40741	0.747258	-1.37613	-2.0932	-1.36568	-4.05784	0.376335	0.719658	0.327317	0.516499	0.709956	-3.02437	-1.45724	-1.26481	-0.597182	-0.676422	-0.539916	0.135974	0.562079	0.709916
+	1.68431	1.84151	AT1G69620.1;AT1G26880.1;AT1G26880.2;AT3G28900.1	AT1G69620.1;AT1G26880.1;AT1G26880.2;AT3G28900.1	120	AT1G69620.1 | Symbols: RPL34 | ribosomal protein L34 | chr1:26189900-26191081 FORWARD LENGTH=119;AT1G26880.1 | Symbols: | Ribosomal protein L34e superfamily protein | chr1:9315640-9316681 REVERSE LENGTH=120;AT1G26880.2 | Symbols: | Ribosomal protein L34e	Color2 [DarkGray]	1	4					-1		2	2	2	16.8	16.8	16.8	13.65	0	14.02	997940000	4	17	23	-2.45742	-3.50047	-3.91894	-1.36963	-1.9017	-1.08097	-3.27991	-2.84867	-3.82591	-3.41957	-3.20366	-2.96449	-1.93605	-4.88817	-3.8245	-4.40171	-3.76289	-4.5828	-3.10827	-3.35185	-2.66448
+	4.06857	3.7152	AT1G27400.1;AT1G67430.1;AT1G67430.2	AT1G27400.1;AT1G67430.1;AT1G67430.2	122	AT1G27400.1 | Symbols: | Ribosomal protein L22p/L17e family protein | chr1:9515230-9516725 FORWARD LENGTH=176;AT1G67430.1 | Symbols: | Ribosomal protein L22p/L17e family protein | chr1:25262209-25263627 FORWARD LENGTH=175;AT1G67430.2 | Symbols: | Riboso	Color2 [DarkGray]	1	4					-1		5	5	5	26.1	26.1	26.1	19.897	0	32.324	6.6464e+09	10	38	17	-2.81261	-3.00982	-3.52474	0.475538	0.768634	0.554249	-0.378919	-3.38914	-4.29483	-3.08872	-3.98345	-3.52461	0.176605	0.0834902	0.185605	-2.57006	-3.45102	-4.033	-2.31067	-4.16045	-2.46914
	0.435832	1.10337	AT1G27990.1	AT1G27990.1	124	AT1G27990.1 | Symbols: | unknown protein;BEST Arabidopsis thaliana protein match is: unknown protein (TAIR:AT5G52420.1);Has 86 Blast hits to 86 proteins in 15 species: Archae - 0;Bacteria - 0;Metazoa - 0;Fungi - 0;Plants - 84;Viruses - 0;Other Euk	Color2 [DarkGray]	1	4					-1		3	3	3	12.5	12.5	12.5	29.76	0	28.795	1.981e+09	12	20	19	-2.17244	-3.60007	-3.01841	-3.83105	-0.778963	-0.870807	-2.76112	-2.54414	-3.98772	-3.05508	-4.13552	-2.07263	-5.63084	-0.945062	-1.27053	-3.03585	-4.98406	-3.96581	-3.36509	-4.00766	-3.11493
+	3.63134	-3.26076	AT1G29680.1	AT1G29680.1	132	AT1G29680.1 | Symbols: | Protein of unknown function (DUF1264) | chr1:10377900-10378931 REVERSE LENGTH=237	Color2 [DarkGray]	1	4					-1		4	4	4	19.8	19.8	19.8	26.875	0	44.332	4.1764e+09	15	42	18	-0.714028	-0.860662	-0.428945	-4.28926	-3.98826	-3.5084	-4.84298	-3.42089	-0.72539	-3.66152	-0.298067	-0.918348	-5.12422	-3.57854	-3.2047	-2.88224	-3.1695	-4.02226	-2.99154	-0.761838	-0.713697
+	2.47081	-2.21761	AT1G30230.1;AT1G30230.2	AT1G30230.1;AT1G30230.2	134	AT1G30230.1 | Symbols: | Glutathione S-transferase, C-terminal-like;Translation elongation factor EF1B/ribosomal protein S6 | chr1:10639286-10640515 FORWARD LENGTH=231;AT1G30230.2 | Symbols: | Glutathione S-transferase, C-terminal-like;Translation elong	Color2 [DarkGray]	1	4					-1		7	7	6	49.4	49.4	45.9	25.132	0	84.597	6.655e+09	11	58	9	-0.501648	-1.36966	-0.70335	-3.49112	-2.65728	-3.07908	-2.61418	-2.51937	-1.28064	-1.20524	-1.54037	-1.68462	-4.88663	-2.19739	-1.73547	-4.5143	-3.85552	-1.62167	-1.66247	-0.744881	-1.5268
+	3.66384	4.01999	AT1G33120.1;AT1G33140.1;AT4G10450.1	AT1G33120.1;AT1G33140.1	143	AT1G33120.1 | Symbols: | Ribosomal protein L6 family | chr1:12010986-12012223 FORWARD LENGTH=194;AT1G33140.1 | Symbols: PGY2 | Ribosomal protein L6 family | chr1:12023360-12024502 FORWARD LENGTH=194	Color2 [DarkGray]	1	4					-1		11	11	11	58.8	58.8	58.8	22.017	0	282.31	24585000000	10	146	11	-3.09168	-3.47327	-2.61636	0.810769	0.723297	1.34459	-0.830971	0.457405	-1.36371	-3.5799	-2.64125	-3.99647	0.311855	0.934194	0.659466	-3.32229	-3.10656	-1.95539	-3.39406	-3.27172	-3.07537
+	1.63419	1.64081	AT1G34430.1	AT1G34430.1	146	AT1G34430.1 | Symbols: EMB3003 | 2-oxoacid dehydrogenases acyltransferase family protein | chr1:12588027-12590084 REVERSE LENGTH=465	Color2 [DarkGray]	1	4					-1		6	4	4	20.9	15.5	15.5	48.306	0	41.63	1.9416e+09	23	29	13	-3.76106	-3.65734	-2.43326	-1.96215	-1.58005	-1.38702	-2.86814	-1.31923	-1.73838	-2.73468	-3.65524	-3.01642	-2.51781	-1.84024	-1.5457	-4.1699	-1.5025	-1.6584	-3.25144	-2.09092	-1.9462
+	3.2557	3.05248	AT3G18740.1;AT1G36240.1	AT3G18740.1;AT1G36240.1	148	AT3G18740.1 | Symbols: | Ribosomal protein L7Ae/L30e/S12e/Gadd45 family protein | chr3:6453437-6453870 FORWARD LENGTH=112;AT1G36240.1 | Symbols: | Ribosomal protein L7Ae/L30e/S12e/Gadd45 family protein | chr1:13614890-13616233 FORWARD LENGTH=112	Color2 [DarkGray]	1	4					-1		5	5	2	35.7	35.7	11.6	12.279	0	37.073	4905000000	5	37	15	-3.22952	-2.50201	-3.52064	-0.0359633	0.0199821	-0.0787583	-4.52646	-0.356155	-1.47538	-3.58255	-3.29742	-3.88402	-0.542052	-0.832099	-0.117372	-4.45289	-3.29494	-1.27923	-4.01124	-3.81554	-2.69221
+	1.09836	-1.42938	AT1G42970.1	AT1G42970.1	150	AT1G42970.1 | Symbols: GAPB | glyceraldehyde-3-phosphate dehydrogenase B subunit | chr1:16127552-16129584 FORWARD LENGTH=447	Color2 [DarkGray]	1	4					-1		13	9	9	31.5	21.7	21.7	47.659	0	74.166	4952100000	28	60	6	-1.00295	-1.23011	-1.87379	-3.83701	-2.61085	-1.94714	-1.54236	-1.25381	-1.37345	-1.28156	-0.935799	-0.889619	-2.46003	-2.52586	-2.78328	-1.64866	-4.45769	-1.94385	-1.72436	-1.15283	-1.59743
+	4.4142	2.34355	AT1G43170.9;AT1G43170.8;AT1G43170.7;AT1G43170.6;AT1G43170.5;AT1G43170.3;AT1G43170.2;AT1G43170.1;AT1G43170.4;AT1G61580.1	AT1G43170.9;AT1G43170.8;AT1G43170.7;AT1G43170.6;AT1G43170.5;AT1G43170.3;AT1G43170.2;AT1G43170.1;AT1G43170.4	151	AT1G43170.9 | Symbols: RP1 | ribosomal protein 1 | chr1:16266992-16268631 FORWARD LENGTH=389;AT1G43170.8 | Symbols: RP1 | ribosomal protein 1 | chr1:16266992-16268631 FORWARD LENGTH=389;AT1G43170.7 | Symbols: RP1 | ribosomal protein 1 | chr1:16266992-16268	Color2 [DarkGray]	1	4					-1		9	9	9	21.9	21.9	21.9	44.559	0	72.826	5010200000	25	52	16	-3.08826	-3.19507	-3.02604	-0.791238	-0.928275	-0.559228	-1.3521	-1.18371	-3.16846	-2.38543	-4.00391	-2.92027	-0.91465	-0.725621	-1.36083	-4.53141	-3.5943	-4.76381	-3.57151	-3.34629	-2.74251
+	2.00709	2.62564	AT1G44575.1;AT1G44575.2	AT1G44575.1;AT1G44575.2	154	AT1G44575.1 | Symbols: NPQ4, PSBS | Chlorophyll A-B binding family protein | chr1:16871768-16873194 FORWARD LENGTH=265;AT1G44575.2 | Symbols: NPQ4, PSBS | Chlorophyll A-B binding family protein | chr1:16871768-16872548 FORWARD LENGTH=205	Color2 [DarkGray]	1	4					-1		8	8	8	36.6	36.6	36.6	28.007	0	110.76	6.7045e+09	13	75	11	-2.04975	-3.85997	-3.30783	-0.816066	-0.321898	-0.202664	-3.12783	-1.06628	-2.05389	-3.96483	-3.02551	-2.54912	-1.1857	-0.845332	-0.62156	-4.34482	-3.98988	-1.29392	-4.06503	-1.4395	-3.29018
	0.799962	1.05813	AT1G47260.1;AT1G19580.2	AT1G47260.1	156	AT1G47260.1 | Symbols: APFI, GAMMA CA2 | gamma carbonic anhydrase 2 | chr1:17321384-17323347 REVERSE LENGTH=278	Color2 [DarkGray]	1	4					-1		6	6	5	32.4	32.4	29.5	30.065	0	42.799	2277500000	16	23	17	-3.13269	-3.20869	-3.1537	-3.31869	-1.63581	-1.3662	-4.89359	-3.43371	-3.96762	-3.65521	-3.59849	-3.12743	-3.04331	-1.7561	-1.7844	-3.99858	-5.0073	-1.44329	-3.04984	-3.8096	-3.27995
	0.611221	-1.12751	AT1G47980.1	AT1G47980.1	160	AT1G47980.1 | Symbols: | unknown protein;FUNCTIONS IN: molecular_function unknown;INVOLVED IN: biological_process unknown;LOCATED IN: endomembrane system;EXPRESSED IN: 6 plant structures;EXPRESSED DURING: 4 anthesis, F mature embryo stage, petal diff	Color2 [DarkGray]	1	4					-1		6	6	5	22.5	22.5	16.8	34.293	0	46.683	1.8741e+09	14	15	18	-2.57203	-4.49224	-2.75748	-3.78587	-5.51491	-3.9035	-3.98901	-3.73381	-2.20762	-1.55377	-2.66254	-2.33845	-3.60809	-5.46978	-4.11483	-3.8339	-4.35919	-4.48447	-2.35615	-2.50554	-2.37278
	0.190682	-0.179795	AT1G48130.1	AT1G48130.1	162	AT1G48130.1 | Symbols: ATPER1, PER1 | 1-cysteine peroxiredoxin 1 | chr1:17780610-17781500 FORWARD LENGTH=216	Color2 [DarkGray]	1	4					-1		14	14	14	69	69	69	24.081	0	230.1	32192000000	14	148	2	0.416252	-0.68777	-0.426079	-0.571338	-0.134546	-0.531099	-4.00825	-1.45824	0.536901	1.32107	0.992362	0.408947	-0.26087	-0.126574	0.48379	-1.87639	-4.20953	-1.9639	1.2592	1.32981	1.68895
+	4.2157	3.7717	AT1G48990.1	AT1G48990.1	165	AT1G48990.1 | Symbols: | Oleosin family protein | chr1:18121470-18121979 FORWARD LENGTH=169	Color2 [DarkGray]	1	4					-1		3	3	3	27.2	27.2	27.2	18.443	0	68.659	9628800000	6	53	18	-3.45382	-3.19782	-2.97418	0.519535	0.304963	0.864782	-2.86208	-3.36751	-5.20122	-2.94662	-2.98986	-3.31844	-0.387069	0.527747	0.328505	-4.08334	-2.83758	-5.031	-3.54421	-3.63462	-3.39286
	0.349984	0.781019	AT1G51980.1;AT1G51980.2;AT3G16480.1	AT1G51980.1;AT1G51980.2;AT3G16480.1	169	AT1G51980.1 | Symbols: | Insulinase (Peptidase family M16) protein | chr1:19323692-19326771 REVERSE LENGTH=503;AT1G51980.2 | Symbols: | Insulinase (Peptidase family M16) protein | chr1:19323929-19326771 REVERSE LENGTH=451;AT3G16480.1 | Symbols: MPPalpha	Color2 [DarkGray]	1	4					-1		12	12	12	30.6	30.6	30.6	54.401	0	103.6	3.6172e+09	24	49	12	-2.49381	-3.03921	-4.05856	-1.54483	-1.67925	-4.02444	-3.57231	-1.42016	-3.63504	-3.52532	-3.24772	-2.86609	-1.83963	-2.11884	-1.79354	-1.61041	-1.45728	-1.46829	-4.34803	-3.37779	-2.52683
+	2.78799	-3.16671	AT1G53240.1	AT1G53240.1	174	AT1G53240.1 | Symbols: mMDH1 | Lactate/malate dehydrogenase family protein | chr1:19854966-19856802 REVERSE LENGTH=341	Color2 [DarkGray]	1	4					-1		16	16	9	69.2	69.2	43.7	35.804	0	293.54	31520000000	15	171	2	0.817631	1.31954	1.07996	-2.86134	-1.5687	-1.85297	-1.11387	-0.702921	0.860529	0.470393	1.3411	1.01603	-3.20481	-1.89877	-1.23909	-1.18705	-1.69086	-1.45666	0.0956937	0.78414	1.67245
	0.90745	-0.535174	AT1G53850.2;AT1G53850.1	AT1G53850.2;AT1G53850.1	177	AT1G53850.2 | Symbols: PAE1 | 20S proteasome alpha subunit E1 | chr1:20104131-20105792 REVERSE LENGTH=237;AT1G53850.1 | Symbols: PAE1, ATPAE1 | 20S proteasome alpha subunit E1 | chr1:20104131-20105792 REVERSE LENGTH=237	Color2 [DarkGray]	1	4					-1		10	10	4	48.9	48.9	23.2	25.947	0	99.525	4856300000	14	53	11	-1.78626	-1.23163	-1.83357	-2.48213	-2.1709	-1.80395	-4.5297	-0.407324	-1.24686	-2.12136	-1.87327	-2.81722	-3.90375	-2.34773	-2.07784	-3.41163	-0.655382	-0.737521	-3.97961	-1.90099	-1.70763
+	2.54	-2.87304	AT1G54100.2;AT1G54100.1	AT1G54100.2;AT1G54100.1	179	AT1G54100.2 | Symbols: ALDH7B4 | aldehyde dehydrogenase 7B4 | chr1:20195435-20198853 REVERSE LENGTH=508;AT1G54100.1 | Symbols: ALDH7B4 | aldehyde dehydrogenase 7B4 | chr1:20195435-20198853 REVERSE LENGTH=508	Color2 [DarkGray]	1	4					-1		14	14	14	29.1	29.1	29.1	54.208	0	142.33	7.4032e+09	24	76	12	0.0805603	-1.04023	-0.537586	-3.93831	-2.91617	-3.2619	-2.80324	-1.2907	-2.30547	-0.381519	-1.11732	-0.506407	-3.51756	-2.36636	-2.04077	-3.76907	-4.9404	-1.8211	-4.23454	-1.28825	-1.13
+	3.81052	6.08179	AT1G54860.1	AT1G54860.1	182	AT1G54860.1 | Symbols: | Glycoprotein membrane precursor GPI-anchored | chr1:20457522-20458434 REVERSE LENGTH=200	Color2 [DarkGray]	1	4					-1		2	2	2	12	12	12	21.569	0	49.984	21293000000	9	65	6	-3.2082	-3.38973	-4.52907	2.51243	2.08877	2.51717	1.74417	1.00304	-1.1225	-1.43885	-2.31544	-4.1807	1.16394	2.26665	2.70806	1.19572	0.163231	0.826662	-1.85601	-3.12882	-3.55132
+	2.86247	-1.63667	AT1G54870.1	AT1G54870.1	183	AT1G54870.1 | Symbols: | NAD(P)-binding Rossmann-fold superfamily protein | chr1:20459011-20460417 FORWARD LENGTH=335	Color2 [DarkGray]	1	4					-1		26	26	26	68.1	68.1	68.1	36.764	0	323.31	299930000000	16	713	0	3.48846	3.32255	3.31356	1.3768	1.77635	2.06143	2.18048	2.71736	2.94221	3.29385	3.25644	3.56642	1.61529	2.35248	2.39378	2.36444	2.09902	2.62228	3.51857	3.11726	3.35124
+	2.40679	-3.08451	AT1G56070.1;AT3G12915.2	AT1G56070.1	185	AT1G56070.1 | Symbols: LOS1 | Ribosomal protein S5/Elongation factor G/III/V family protein | chr1:20968245-20971077 REVERSE LENGTH=843	Color2 [DarkGray]	1	4					-1		29	29	20	46.1	46.1	28.9	93.89	0	323.31	47464000000	44	261	3	1.00182	1.82323	1.90683	-2.28558	-1.42208	-0.814007	-5.14239	-0.142714	-0.192748	0.510544	2.00768	1.88384	-2.94163	-1.79624	-0.43662	-1.89211	-0.886308	-0.615127	-0.516822	0.846834	1.58237
	0.0583739	-0.104123	AT1G56330.1;AT4G02080.1;AT3G62560.1;AT1G09180.1;AT1G02620.1	AT1G56330.1;AT4G02080.1;AT3G62560.1;AT1G09180.1	186	AT1G56330.1 | Symbols: SAR1, ATSAR1, ATSARA1B, ATSAR1B, SAR1B | secretion-associated RAS 1B | chr1:21086845-21088478 REVERSE LENGTH=193;AT4G02080.1 | Symbols: ASAR1, ATSARA1C, ATSAR2, SAR2 | secretion-associated RAS super family 2 | chr4:921554-922547 FORW	Color2 [DarkGray]	1	4					-1		6	6	6	43	43	43	21.986	0	84.286	3.0953e+09	13	35	13	-1.65611	-3.51162	-1.75967	-2.68579	-2.29004	-2.26394	-4.65453	-2.77416	-1.68982	-1.71171	-2.86813	-1.9908	-3.18173	-4.14615	-2.56068	-4.13952	-4.32842	-5.16311	-1.70083	-0.892534	-0.568666
+	0.99483	-1.77311	AT1G56340.1;AT1G56340.2;AT1G09210.1	AT1G56340.1;AT1G56340.2	187	AT1G56340.1 | Symbols: CRT1, CRT1a, AtCRT1a | calreticulin 1a | chr1:21090059-21092630 REVERSE LENGTH=425;AT1G56340.2 | Symbols: CRT1, CRT1a, AtCRT1a | calreticulin 1a | chr1:21090022-21092630 REVERSE LENGTH=424	Color2 [DarkGray]	1	4					-1		10	10	10	32.7	32.7	32.7	48.527	0	121.04	6.7126e+09	27	60	12	-2.8875	-0.865083	-0.185504	-2.8193	-3.47851	-2.95962	-3.54217	-2.8929	-0.762558	-1.97744	-1.05685	-1.3901	-4.06312	-3.55391	-1.97283	-3.89736	-3.65165	-4.22289	-2.44036	-1.03579	-0.680306
+	1.23981	-1.05704	AT1G57720.2;AT1G57720.1	AT1G57720.2;AT1G57720.1	189	AT1G57720.2 | Symbols: | Translation elongation factor EF1B, gamma chain | chr1:21377873-21380114 FORWARD LENGTH=413;AT1G57720.1 | Symbols: | Translation elongation factor EF1B, gamma chain | chr1:21377873-21380114 FORWARD LENGTH=413	Color2 [DarkGray]	1	4					-1		13	13	9	38	38	26.2	46.4	0	173.15	18574000000	18	147	3	0.500578	-0.490399	0.0113419	-0.705279	-0.839671	-1.60465	-0.673748	-0.678441	-0.949355	0.117634	0.203055	-0.148811	-0.833098	-0.798251	-0.388951	-0.251865	-3.77149	-1.6275	0.0795668	0.15567	0.384708
	0.0797464	-0.0591993	AT1G62290.2;AT1G62290.1	AT1G62290.2;AT1G62290.1	198	AT1G62290.2 | Symbols: | Saposin-like aspartyl protease family protein | chr1:23010107-23012681 REVERSE LENGTH=513;AT1G62290.1 | Symbols: | Saposin-like aspartyl protease family protein | chr1:23010107-23012681 REVERSE LENGTH=513	Color2 [DarkGray]	1	4					-1		15	12	12	40.4	31.8	31.8	55.748	0	205.09	57291000000	23	240	0	1.82033	2.46112	2.33001	1.86301	2.1074	2.46346	1.86702	1.11906	2.15683	1.31109	2.09068	1.77533	1.95989	1.89748	2.52061	1.07983	0.379358	1.41907	2.09256	2.19749	2.27974
+	2.42465	-2.74688	AT1G62710.1	AT1G62710.1	200	AT1G62710.1 | Symbols: BETA-VPE, BETAVPE | beta vacuolar processing enzyme | chr1:23224070-23226857 REVERSE LENGTH=486	Color2 [DarkGray]	1	4					-1		6	6	6	27.6	27.6	27.6	53.827	0	220.46	19251000000	22	103	6	0.872907	0.615951	0.933524	-2.70483	-1.94424	-1.16918	-0.20755	-0.133402	0.15744	0.869323	0.958738	-0.0492804	-2.82884	-1.19772	-1.09649	-0.856659	-3.62499	-4.4566	1.00824	-0.041115	0.589361
+	3.3804	5.90532	AT1G65090.2;AT1G65090.3;AT1G65090.1	AT1G65090.2;AT1G65090.3;AT1G65090.1	205	AT1G65090.2 | Symbols: | unknown protein;FUNCTIONS IN: molecular_function unknown;INVOLVED IN: biological_process unknown;LOCATED IN: cellular_component unknown;BEST Arabidopsis thaliana protein match is: unknown protein (TAIR:AT5G36100.1);Has 1234 B	Color2 [DarkGray]	1	4					-1		11	11	11	39.8	39.8	39.8	41.866	0	323.31	40470000000	20	140	18	-2.63184	-4.4807	-3.86569	2.14715	2.2436	2.34698	-4.55374	-4.13248	-3.87296	-3.97156	-3.52201	-3.35747	1.99582	2.19089	2.32354	-4.35992	-3.97158	-4.7826	-3.53482	-3.84593	-2.81994
+	1.43558	-3.59451	AT1G65930.1;AT1G54340.1	AT1G65930.1	209	AT1G65930.1 | Symbols: cICDH | cytosolic NADP+-dependent isocitrate dehydrogenase | chr1:24539088-24541861 FORWARD LENGTH=410	Color2 [DarkGray]	1	4					-1		20	20	19	54.9	54.9	52.9	45.746	0	291.12	25786000000	25	156	5	0.695667	1.20656	1.1166	-4.87029	-1.74239	-1.15203	-4.92043	-0.768855	-0.266219	0.362092	0.454804	1.46623	-5.14363	-2.10904	-1.24174	-4.379	-2.24376	-1.11778	-0.341739	0.551823	0.404195
+	2.13398	-3.13666	AT1G65980.1;AT1G65980.2;AT1G65970.1;AT1G60740.1	AT1G65980.1;AT1G65980.2	210	AT1G65980.1 | Symbols: TPX1 | thioredoxin-dependent peroxidase 1 | chr1:24559524-24560753 REVERSE LENGTH=162;AT1G65980.2 | Symbols: TPX1 | thioredoxin-dependent peroxidase 1 | chr1:24559595-24560753 REVERSE LENGTH=121	Color2 [DarkGray]	1	4					-1		12	12	12	78.4	78.4	78.4	17.428	0	143.97	16776000000	6	78	6	0.468361	-0.230692	0.560498	-3.97729	-2.56612	-2.06842	-5.40657	-1.82905	0.0547093	0.475996	-0.181313	-0.415973	-3.86426	-2.1567	-1.58871	-0.452905	-4.14833	-2.24595	0.180866	-0.18175	0.355362
+	3.44483	-3.55972	AT1G66430.1	AT1G66430.1	213	AT1G66430.1 | Symbols: | pfkB-like carbohydrate kinase family protein | chr1:24778400-24780393 FORWARD LENGTH=384	Color2 [DarkGray]	1	4					-1		9	9	8	29.2	29.2	26.6	41.471	0	137.94	5325100000	20	29	15	-0.529033	-0.638046	-0.470222	-4.67132	-4.05595	-3.58918	-3.51516	-4.11144	-0.918914	-0.677108	-0.0695912	-0.536983	-3.51408	-4.19439	-2.23638	-2.78296	-4.84985	-4.29365	-1.09659	-0.517444	-0.616923
+	1.69755	-0.769588	AT1G67090.1;AT1G67090.2	AT1G67090.1	214	AT1G67090.1 | Symbols: RBCS1A | ribulose bisphosphate carboxylase small chain 1A | chr1:25048465-25049249 REVERSE LENGTH=180	Color2 [DarkGray]	1	4					-1		9	9	5	53.3	53.3	28.3	20.216	0	206.76	32713000000	12	121	3	1.60404	1.25758	1.30584	0.439161	0.450562	0.968973	1.80664	2.02366	1.37265	1.67333	0.765833	1.48904	-5.50521	0.177269	0.594266	1.71635	1.18587	1.54671	0.342807	0.487945	1.26299
+	2.35613	1.95298	AT1G67730.1	AT1G67730.1	216	AT1G67730.1 | Symbols: YBR159, KCR1, ATKCR1 | beta-ketoacyl reductase 1 | chr1:25391676-25393365 FORWARD LENGTH=318	Color2 [DarkGray]	1	4					-1		8	8	8	33.3	33.3	33.3	35.761	0	70.314	2493400000	18	41	19	-3.0033	-4.11781	-3.67457	-1.7273	-1.74851	-1.46093	-3.47941	-4.16868	-3.86215	-2.58218	-2.95888	-3.54499	-3.17341	-2.17286	-1.96282	-3.54573	-4.72131	-4.45043	-3.26879	-3.78792	-3.94168
+	1.5448	1.79005	AT1G68560.1;AT3G45940.1	AT1G68560.1	217	AT1G68560.1 | Symbols: ATXYL1, XYL1, TRG1 | alpha-xylosidase 1 | chr1:25734435-25737897 REVERSE LENGTH=915	Color2 [DarkGray]	1	4					-1		19	19	18	29.1	29.1	28.3	102.4	0	162.47	11709000000	45	130	6	-3.62769	-4.25625	-2.79035	-2.40432	-1.55581	-1.34403	-0.190801	0.471406	-1.56123	-3.3535	-2.73589	-2.35664	-2.02497	-1.1313	-1.04424	-0.615613	0.525496	0.016139	-2.43927	-4.42994	-2.70341
	0.103742	0.255146	AT1G70770.2;AT1G70770.1;AT1G23170.2;AT1G23170.1	AT1G70770.2;AT1G70770.1	227	AT1G70770.2 | Symbols: | Protein of unknown function DUF2359, transmembrane | chr1:26688622-26691185 REVERSE LENGTH=610;AT1G70770.1 | Symbols: | Protein of unknown function DUF2359, transmembrane | chr1:26688622-26691185 REVERSE LENGTH=610	Color2 [DarkGray]	1	4					-1		7	7	7	15.1	15.1	15.1	66.864	0	47.174	895640000	32	20	20	-2.85395	-2.67024	-3.79059	-4.43747	-2.37179	-1.74008	-3.93099	-3.09347	-3.2946	-2.34586	-3.09294	-3.72732	-4.75517	-2.59111	-2.25483	-3.94889	-4.05734	-4.50452	-2.83878	-3.50149	-2.71563
+	2.1782	-3.42802	AT1G70840.1;AT1G70850.3;AT1G70850.1;AT1G70850.2	AT1G70840.1	229	AT1G70840.1 | Symbols: MLP31 | MLP-like protein 31 | chr1:26713170-26714014 REVERSE LENGTH=171	Color2 [DarkGray]	1	4					-1		9	9	9	45.6	45.6	45.6	19.138	0	126.34	10888000000	12	57	13	-0.0800074	-0.124454	-0.0357732	-3.37226	-2.43533	-4.71671	-3.6995	-3.47342	-0.506428	-0.423466	0.68932	0.36094	-4.23465	-1.42188	-3.03456	-4.37607	-3.19001	-4.35739	-1.52151	0.180695	-0.285352
	0.550453	0.440325	AT1G71695.1	AT1G71695.1	232	AT1G71695.1 | Symbols: | Peroxidase superfamily protein | chr1:26964359-26966557 FORWARD LENGTH=358	Color2 [DarkGray]	1	4					-1		13	13	13	36	36	36	39.559	0	219.62	49568000000	15	233	0	0.129018	0.531311	0.612681	0.234183	1.07552	1.28429	1.75248	2.30171	1.59816	0.565401	0.361415	-0.0707772	0.234229	0.605379	0.81003	1.16303	1.68022	2.04582	-0.209681	-0.410669	0.325104
+	3.42673	3.97829	AT1G72370.2;AT1G72370.1;AT3G04770.2;AT3G04770.1	AT1G72370.2;AT1G72370.1	234	AT1G72370.2 | Symbols: P40, AP40, RP40, RPSAA | 40s ribosomal protein SA | chr1:27243148-27244842 REVERSE LENGTH=294;AT1G72370.1 | Symbols: P40, AP40, RP40, RPSAA | 40s ribosomal protein SA | chr1:27243148-27244842 REVERSE LENGTH=298	Color2 [DarkGray]	1	4					-1		10	10	10	40.5	40.5	40.5	31.981	0	158.38	17479000000	14	116	12	-2.59699	-2.65897	-3.6103	0.739799	1.21389	1.11494	-0.601003	0.00640758	-2.16808	-3.80927	-3.96293	-3.86721	0.732496	0.662464	0.964089	-3.19131	-3.33008	-1.2658	-4.05621	-4.01973	-2.82069
+	2.0066	-2.69805	AT1G74030.1	AT1G74030.1	238	AT1G74030.1 | Symbols: ENO1 | enolase 1 | chr1:27839465-27841901 REVERSE LENGTH=477	Color2 [DarkGray]	1	4					-1		14	14	14	35.8	35.8	35.8	51.474	0	196.65	6.9408e+09	21	59	12	-1.42462	-1.10173	-1.13935	-3.36625	-3.32495	-5.06865	-4.138	-1.76241	-1.83204	-1.72241	-1.51665	-1.59691	-3.86994	-3.69057	-2.84743	-3.85362	-3.33891	-3.46243	-1.34092	-1.735	-0.784329
+	3.04813	3.17707	AT1G74060.1;AT1G74050.1	AT1G74060.1;AT1G74050.1	239	AT1G74060.1 | Symbols: | Ribosomal protein L6 family protein | chr1:27850033-27851299 REVERSE LENGTH=233;AT1G74050.1 | Symbols: | Ribosomal protein L6 family protein | chr1:27847256-27848680 REVERSE LENGTH=233	Color2 [DarkGray]	1	4					-1		12	5	5	51.5	25.3	25.3	26.008	0	84.8	5227100000	11	44	15	-2.77358	-3.96362	-3.46444	-0.389692	-0.227946	-0.0527952	-1.33615	-1.15404	-1.66629	-3.17983	-2.10198	-3.47529	-0.699082	-0.432308	-0.41279	-3.73775	-4.17474	-4.98523	-3.39519	-3.25165	-3.3331
+	2.23985	-1.75511	AT1G77120.1	AT1G77120.1	248	AT1G77120.1 | Symbols: ADH1, ADH, ATADH, ATADH1 | alcohol dehydrogenase 1 | chr1:28975509-28977216 FORWARD LENGTH=379	Color2 [DarkGray]	1	4					-1		18	18	18	54.9	54.9	54.9	41.178	0	152.83	19212000000	20	143	1	0.490336	-0.448632	0.528192	-1.54351	-1.68703	-1.46491	-2.34242	-1.08547	-1.17109	0.121912	-0.381841	-0.0108595	-1.56764	-1.5248	-1.51636	-1.23983	-4.48112	-1.34154	-0.0817753	-0.413914	-0.0775497
+	2.88845	-2.93808	AT1G77510.1	AT1G77510.1	249	AT1G77510.1 | Symbols: ATPDIL1-2, PDI6, ATPDI6, PDIL1-2 | PDI-like 1-2 | chr1:29126742-29129433 FORWARD LENGTH=508	Color2 [DarkGray]	1	4					-1		22	18	18	51	48.8	48.8	56.364	0	323.31	12704000000	33	104	7	-1.2522	-0.813574	-0.159709	-3.93909	-3.76711	-3.33352	-4.08607	-2.28605	-1.58742	-0.408201	0.0494645	-0.253564	-3.60308	-3.36644	-2.21428	-3.04772	-5.66966	-3.65579	-1.4098	-0.751794	0.14656
+	1.6342	-2.34742	AT1G78370.1	AT1G78370.1	253	AT1G78370.1 | Symbols: ATGSTU20, GSTU20 | glutathione S-transferase TAU 20 | chr1:29484428-29485204 REVERSE LENGTH=217	Color2 [DarkGray]	1	4					-1		12	12	12	50.7	50.7	50.7	25.006	0	122.96	11325000000	16	89	8	-0.115465	-0.483312	0.142961	-3.75	-2.0134	-1.73468	-4.87714	-1.42144	-0.811982	-0.412478	-0.205106	-0.291563	-3.90674	-1.83952	-1.64609	-1.51542	-3.65627	-1.55345	-1.09851	-0.746287	-0.540756
+	2.63448	-3.28505	AT1G78380.1;AT1G17170.1;AT1G78320.1	AT1G78380.1	254	AT1G78380.1 | Symbols: ATGSTU19, GST8, GSTU19 | glutathione S-transferase TAU 19 | chr1:29486659-29487819 REVERSE LENGTH=219	Color2 [DarkGray]	1	4					-1		11	11	11	41.6	41.6	41.6	25.65	0	83.998	11340000000	14	88	7	0.0472671	-0.268986	-0.000135271	-4.04899	-2.47097	-3.55706	-4.47496	-1.4122	-0.301081	0.253421	0.00783434	-0.355505	-3.11028	-2.09558	-1.38725	-1.46273	-1.75259	-1.76634	-0.422243	-0.440659	0.514028
+	1.80169	-3.64712	AT1G79550.2;AT1G79550.1	AT1G79550.2;AT1G79550.1	260	AT1G79550.2 | Symbols: PGK | phosphoglycerate kinase | chr1:29924347-29926295 REVERSE LENGTH=401;AT1G79550.1 | Symbols: PGK | phosphoglycerate kinase | chr1:29924347-29926295 REVERSE LENGTH=401	Color2 [DarkGray]	1	4					-1		25	25	21	68.6	68.6	64.3	42.131	0	323.31	73952000000	25	361	0	1.10383	1.46148	1.56597	-4.05789	-1.45347	-1.29872	-2.56296	-0.382067	1.15301	1.22724	1.60307	1.13968	-2.72872	-1.0371	-0.665967	-0.886773	-2.05735	-0.70434	0.644661	1.2876	1.36324
+	3.19441	-4.1852	AT1G79690.1	AT1G79690.1	261	AT1G79690.1 | Symbols: atnudt3, NUDT3 | nudix hydrolase homolog 3 | chr1:29985360-29990171 FORWARD LENGTH=772	Color2 [DarkGray]	1	4					-1		47	47	47	58.9	58.9	58.9	86.856	0	323.31	52293000000	47	276	2	1.78074	0.916686	1.39148	-3.04111	-2.13105	-3.29453	-3.72296	-0.799279	-0.301463	1.85212	0.207651	1.09848	-2.75118	-1.71468	-1.29163	-3.22322	-4.16801	-1.73649	0.979917	0.903947	1.21636
+	2.84206	-2.87584	AT2G01140.1	AT2G01140.1	264	AT2G01140.1 | Symbols: | Aldolase superfamily protein | chr2:95006-96491 REVERSE LENGTH=391	Color2 [DarkGray]	1	4					-1		17	17	14	42.2	42.2	37.3	42.327	0	220.65	16026000000	21	116	4	-0.229881	-0.0366554	-0.000214392	-3.62917	-2.87483	-2.39028	-1.66518	-1.25026	-0.565659	-0.426467	0.12253	0.894139	-5.01759	-1.91765	-1.77819	-1.88286	-1.78201	-2.07848	-0.800878	-0.126717	-0.627687
+	3.11027	3.02542	AT2G01250.1;AT2G01250.2	AT2G01250.1;AT2G01250.2	265	AT2G01250.1 | Symbols: | Ribosomal protein L30/L7 family protein | chr2:132943-134264 REVERSE LENGTH=242;AT2G01250.2 | Symbols: | Ribosomal protein L30/L7 family protein | chr2:133038-134264 REVERSE LENGTH=184	Color2 [DarkGray]	1	4					-1		14	6	6	50.8	29.3	29.3	28.171	0	171.27	5153500000	14	43	17	-2.98581	-3.47527	-4.09991	-0.623267	-0.448426	-0.413049	-3.37092	-1.12288	-3.05338	-3.34789	-4.30755	-3.66805	-1.38035	-0.874218	-0.612616	-3.30099	-3.43117	-4.92437	-3.96654	-2.37673	-3.76198
+	2.52178	3.52482	AT3G10610.1;AT2G05220.2;AT2G05220.1;AT5G04800.4;AT5G04800.3;AT5G04800.2;AT5G04800.1;AT2G04390.1	AT3G10610.1;AT2G05220.2;AT2G05220.1;AT5G04800.4;AT5G04800.3;AT5G04800.2;AT5G04800.1;AT2G04390.1	273	AT3G10610.1 | Symbols: | Ribosomal S17 family protein | chr3:3319459-3319881 FORWARD LENGTH=140;AT2G05220.2 | Symbols: | Ribosomal S17 family protein | chr2:1894757-1895179 REVERSE LENGTH=140;AT2G05220.1 | Symbols: | Ribosomal S17 family protein | chr2:	Color2 [DarkGray]	1	4					-1		4	4	4	24.3	24.3	24.3	16.036	0	29.155	3.9978e+09	4	34	18	-2.75891	-3.62974	-4.57923	-0.128247	-0.401803	0.136643	-3.24338	-3.58306	-3.72428	-2.79236	-3.22223	-2.98923	-0.187308	-0.462576	-0.288088	-3.21091	-3.18384	-3.36389	-3.37443	-2.40646	-4.32485
+	3.15379	-2.71838	AT2G05990.2;AT2G05990.1	AT2G05990.2;AT2G05990.1	281	AT2G05990.2 | Symbols: MOD1, ENR1 | NAD(P)-binding Rossmann-fold superfamily protein | chr2:2322876-2324867 FORWARD LENGTH=390;AT2G05990.1 | Symbols: MOD1, ENR1 | NAD(P)-binding Rossmann-fold superfamily protein | chr2:2322876-2324867 FORWARD LENGTH=390	Color2 [DarkGray]	1	4					-1		19	19	19	67.7	67.7	67.7	41.213	0	323.31	33640000000	22	219	2	0.502278	0.94489	1.22185	-2.21534	-1.70503	-1.56575	-0.414671	-0.351055	0.862951	1.13922	0.275711	0.713219	-1.99113	-1.75975	-1.21382	-0.618607	-1.00081	-0.743542	-0.0500823	0.0341945	0.232136
+	1.77059	2.95947	AT2G07698.1;ATMG01190.1	AT2G07698.1;ATMG01190.1	282	AT2G07698.1 | Symbols: | ATPase, F1 complex, alpha subunit protein | chr2:3361474-3364028 FORWARD LENGTH=777;ATMG01190.1 | Symbols: ATP1 | ATP synthase subunit 1 | chrM:302166-303689 REVERSE LENGTH=507	Color2 [DarkGray]	1	4					-1		19	19	18	27.3	27.3	26.4	85.932	0	323.31	20902000000	32	232	8	-2.11338	-3.46566	-4.46703	-0.994912	-0.235588	0.0628331	-0.613823	-0.00716623	-1.21488	-1.77419	-3.10234	-2.77784	-0.994181	-0.190266	-0.0665023	0.023593	0.486996	0.3667	-3.37517	-2.4257	-3.78603
+	2.1173	-3.78911	AT2G16600.2;AT2G16600.1	AT2G16600.2;AT2G16600.1	289	AT2G16600.2 | Symbols: ROC3 | rotamase CYP 3 | chr2:7200862-7201383 FORWARD LENGTH=151;AT2G16600.1 | Symbols: ROC3 | rotamase CYP 3 | chr2:7200862-7201383 FORWARD LENGTH=173	Color2 [DarkGray]	1	4					-1		6	4	4	41.7	35.8	35.8	15.992	0	58.597	3.6968e+09	9	26	17	-0.683784	-1.26954	-1.11193	-4.6267	-3.62857	-6.17733	-3.80201	-4.15148	-2.11908	-1.81189	-1.35694	-1.31703	-5.03711	-4.34119	-2.61105	-5.29856	-3.80582	-3.2593	-0.774873	-0.977912	-1.38696
+	3.46302	3.86785	AT5G07090.2;AT2G17360.1;AT5G07090.1;AT5G58420.1;AT2G17360.2	AT5G07090.2;AT2G17360.1;AT5G07090.1;AT5G58420.1;AT2G17360.2	291	AT5G07090.2 | Symbols: | Ribosomal protein S4 (RPS4A) family protein | chr5:2202783-2203805 FORWARD LENGTH=244;AT2G17360.1 | Symbols: | Ribosomal protein S4 (RPS4A) family protein | chr2:7546598-7548138 FORWARD LENGTH=261;AT5G07090.1 | Symbols: | Riboso	Color2 [DarkGray]	1	4					-1		14	14	14	57.8	57.8	57.8	27.707	0	183.15	14962000000	16	124	16	-3.18772	-3.37219	-4.1858	0.0754816	0.20804	0.574327	-1.41313	-0.812771	-4.29308	-1.89411	-3.50964	-3.43946	-0.49353	-0.0400211	0.369339	-3.49458	-4.76203	-5.21016	-3.48679	-3.34655	-4.16011
+	3.32709	3.8929	AT2G18020.1;AT3G51190.1	AT2G18020.1	292	AT2G18020.1 | Symbols: EMB2296 | Ribosomal protein L2 family | chr2:7837151-7838160 FORWARD LENGTH=258	Color2 [DarkGray]	1	4					-1		8	8	2	33.7	33.7	14.3	27.859	0	135.77	12325000000	14	104	15	-2.908	-3.75968	-3.95625	-0.00102848	0.421759	0.634028	-0.76486	-0.349698	-3.01294	-2.3996	-3.79479	-3.26035	-0.21675	0.0047955	0.0959347	-3.82026	-4.74028	-1.9836	-2.62876	-3.46408	-2.83526
+	2.74022	2.09835	AT2G18540.1	AT2G18540.1	296	AT2G18540.1 | Symbols: | RmlC-like cupins superfamily protein | chr2:8042382-8045008 REVERSE LENGTH=707	Color2 [DarkGray]	1	4					-1		15	15	14	21.8	21.8	21.6	84.768	0	160.46	10799000000	22	114	4	-1.99535	-2.30407	-2.53005	-0.656836	0.0744036	0.0480213	-3.54483	-2.07498	-2.06895	-2.28412	-1.99981	-2.45353	-0.907036	-1.45735	-0.54274	-3.87154	-3.99055	-3.39503	-2.48307	-1.93448	-2.13866
+	2.27205	2.68337	AT2G19730.3;AT2G19730.2;AT2G19730.1	AT2G19730.3;AT2G19730.2;AT2G19730.1	300	AT2G19730.3 | Symbols: | Ribosomal L28e protein family | chr2:8511752-8512995 FORWARD LENGTH=143;AT2G19730.2 | Symbols: | Ribosomal L28e protein family | chr2:8511752-8512995 FORWARD LENGTH=143;AT2G19730.1 | Symbols: | Ribosomal L28e protein family | ch	Color2 [DarkGray]	1	4					-1		5	5	4	42.7	42.7	33.6	15.895	0	97.119	4.0419e+09	7	37	17	-2.80489	-2.91941	-4.16242	-0.941353	-0.706973	-0.18829	-4.65964	-1.26426	-3.90602	-3.48145	-2.8619	-2.71737	-1.16395	-0.75158	-1.03483	-2.9751	-4.59495	-3.6637	-3.77784	-3.18301	-2.87069
+	2.18225	-3.41491	AT2G19900.1;AT1G79750.1;AT5G25880.1;AT5G11670.1	AT2G19900.1	305	AT2G19900.1 | Symbols: ATNADP-ME1, NADP-ME1 | NADP-malic enzyme 1 | chr2:8592106-8595403 REVERSE LENGTH=581	Color2 [DarkGray]	1	4					-1		26	26	26	56.8	56.8	56.8	64.278	0	323.31	40114000000	31	210	3	1.02083	0.79934	1.1154	-3.73523	-1.87956	-1.69438	-2.73322	-0.380127	-0.920556	1.26344	0.79662	0.882062	-5.22343	-1.19122	-1.41267	-0.802724	-1.29936	-0.945478	0.49936	0.494992	0.592439
+	1.05202	1.14807	AT2G20360.1	AT2G20360.1	308	AT2G20360.1 | Symbols: | NAD(P)-binding Rossmann-fold superfamily protein | chr2:8786070-8789098 FORWARD LENGTH=402	Color2 [DarkGray]	1	4					-1		11	11	11	39.1	39.1	39.1	43.935	0	91.355	2331500000	25	44	15	-3.21967	-3.79298	-3.95814	-3.42659	-1.96739	-2.13259	-2.73372	-1.9408	-4.23783	-3.45427	-3.40594	-2.58484	-4.087	-2.07393	-1.73633	-3.53784	-2.16803	-2.24278	-3.6515	-3.3957	-4.16981
	0.224819	0.516143	AT2G20530.2;AT2G20530.1;AT1G03860.2;AT1G03860.3;AT1G03860.1	AT2G20530.2;AT2G20530.1;AT1G03860.2;AT1G03860.3;AT1G03860.1	311	AT2G20530.2 | Symbols: ATPHB6, PHB6 | prohibitin 6 | chr2:8842300-8843787 FORWARD LENGTH=286;AT2G20530.1 | Symbols: ATPHB6, PHB6 | prohibitin 6 | chr2:8842300-8843787 FORWARD LENGTH=286;AT1G03860.2 | Symbols: ATPHB2, PHB2 | prohibitin 2 | chr1:979611-98087	Color2 [DarkGray]	1	4					-1		3	2	2	14.3	9.1	9.1	31.636	0	15.22	1268500000	13	15	18	-2.77049	-3.89342	-4.0797	-4.63337	-2.54276	-2.01905	-3.84105	-3.015	-3.42766	-3.38389	-3.21656	-2.9438	-2.46469	-2.50257	-2.36994	-4.03723	-4.56362	-4.00963	-4.05977	-3.33291	-3.55337
	0.2324	0.42816	AT2G20990.1;AT2G20990.2;AT2G20990.3;AT2G21010.1	AT2G20990.1;AT2G20990.2;AT2G20990.3	314	AT2G20990.1 | Symbols: SYTA, NTMC2TYPE1.1, ATSYTA, NTMC2T1.1, SYT1 | synaptotagmin A | chr2:9014827-9017829 FORWARD LENGTH=541;AT2G20990.2 | Symbols: SYTA | synaptotagmin A | chr2:9014827-9017829 FORWARD LENGTH=565;AT2G20990.3 | Symbols: SYTA | synaptotagm	Color2 [DarkGray]	1	4					-1		4	4	4	9.8	9.8	9.8	61.743	0	34.488	759380000	34	22	20	-2.90677	-3.66113	-3.73379	-4.35107	-2.36878	-2.29737	-4.06381	-4.71304	-3.37394	-4.27539	-3.56399	-3.46756	-4.08123	-2.97076	-2.61763	-4.15763	-5.40012	-4.82902	-3.58401	-2.71289	-3.92183
+	2.50774	3.83492	AT2G21160.1;AT2G21160.2	AT2G21160.1;AT2G21160.2	315	AT2G21160.1 | Symbols: | Translocon-associated protein (TRAP), alpha subunit | chr2:9068428-9070207 FORWARD LENGTH=258;AT2G21160.2 | Symbols: | Translocon-associated protein (TRAP), alpha subunit | chr2:9068428-9070310 FORWARD LENGTH=188	Color2 [DarkGray]	1	4					-1		6	6	6	24.4	24.4	24.4	28.167	0	72.696	8921900000	6	58	17	-2.37042	-3.36684	-4.34713	0.853622	0.260864	0.305883	-4.08813	-3.65319	-2.13258	-3.52053	-3.36851	-3.02493	1.29545	0.162015	-0.0436153	-4.168	-4.24199	-4.558	-4.10307	-3.0199	-3.5535
+	3.94113	-2.75143	AT2G21170.2;AT2G21170.1	AT2G21170.2;AT2G21170.1	316	AT2G21170.2 | Symbols: TIM, PDTPI | triosephosphate isomerase | chr2:9071047-9073106 REVERSE LENGTH=306;AT2G21170.1 | Symbols: TIM, PDTPI | triosephosphate isomerase | chr2:9071047-9073106 REVERSE LENGTH=315	Color2 [DarkGray]	1	4					-1		6	6	6	34.6	34.6	34.6	32.306	0	77.874	4405700000	16	39	17	-1.51542	-1.79391	-1.69188	-4.27629	-4.74586	-4.23335	-4.33011	-3.94523	-2.53264	-0.956848	-1.16855	-1.58183	-2.91798	-5.63476	-4.21292	-3.46524	-4.55351	-4.98489	-1.81896	-1.58513	-1.78381
+	3.46173	3.98435	AT2G21660.2;AT2G21660.1	AT2G21660.2;AT2G21660.1	320	AT2G21660.2 | Symbols: ATGRP7, CCR2 | cold, circadian rhythm, and rna binding 2 | chr2:9265477-9266316 REVERSE LENGTH=159;AT2G21660.1 | Symbols: ATGRP7, CCR2, GR-RBP7, GRP7 | cold, circadian rhythm, and rna binding 2 | chr2:9265477-9266316 REVERSE LENGTH=1	Color2 [DarkGray]	1	4					-1		3	3	2	23.3	23.3	16.4	15.548	0	57.763	5640100000	11	34	16	-2.83887	-3.46608	-3.83969	0.714969	0.221956	0.871496	-3.65072	-3.75744	-2.08952	-3.2872	-3.24373	-3.47658	-1.32414	-0.129678	-0.0354465	-3.28505	-3.59693	-4.02572	-3.7996	-2.94435	-0.622997
+	0.907831	-1.71489	AT2G22240.1;AT2G22240.2;AT5G10170.1;AT4G39800.1	AT2G22240.1;AT2G22240.2;AT5G10170.1	323	AT2G22240.1 | Symbols: ATMIPS2, MIPS2, ATIPS2 | myo-inositol-1-phosphate synthase 2 | chr2:9451901-9453938 REVERSE LENGTH=510;AT2G22240.2 | Symbols: ATMIPS2, MIPS2, ATIPS2 | myo-inositol-1-phosphate synthase 2 | chr2:9451901-9453375 REVERSE LENGTH=380;AT5G	Color2 [DarkGray]	1	4					-1		3	3	3	7.5	7.5	7.5	56.337	0	22.231	2.1074e+09	24	15	18	-0.828794	-3.28458	-3.15587	-3.97621	-3.58507	-4.85264	-2.18509	-2.68916	-2.21166	-3.20151	-1.29226	-2.04527	-4.81077	-3.93752	-4.90595	-2.71175	-2.91523	-3.74392	-4.25121	-1.49369	-1.97991
+	1.58977	-2.69189	AT2G24200.1;AT2G24200.2;AT2G24200.3	AT2G24200.1;AT2G24200.2;AT2G24200.3	327	AT2G24200.1 | Symbols: | Cytosol aminopeptidase family protein | chr2:10287017-10289450 REVERSE LENGTH=520;AT2G24200.2 | Symbols: | Cytosol aminopeptidase family protein | chr2:10287017-10289450 REVERSE LENGTH=520;AT2G24200.3 | Symbols: | Cytosol aminop	Color2 [DarkGray]	1	4					-1		13	13	9	42.9	42.9	32.3	54.509	0	118.98	10110000000	29	73	11	-1.29873	-0.680785	-0.115777	-4.76677	-2.50123	-2.90297	-4.12187	-0.617324	-0.701907	-2.86766	-0.447345	-0.861726	-3.95884	-4.73008	-2.13293	-3.28789	-1.40469	-1.6897	-3.61195	-0.643074	-0.872864
	0.202819	-0.28526	AT2G27020.1	AT2G27020.1	338	AT2G27020.1 | Symbols: PAG1 | 20S proteasome alpha subunit G1 | chr2:11528515-11530858 REVERSE LENGTH=249	Color2 [DarkGray]	1	4					-1		7	7	7	31.7	31.7	31.7	27.377	0	66.578	5490600000	16	56	5	-0.990614	-2.0519	-2.75611	-2.55192	-2.15033	-1.95214	-0.548275	-0.856233	-2.36711	-1.39112	-1.93771	-1.60371	-3.76454	-1.65037	-2.09488	-0.856761	-1.43704	-1.1208	-1.51577	-1.93757	-2.09992
+	3.22836	1.88673	AT2G27530.2;AT2G27530.1	AT2G27530.2;AT2G27530.1	340	AT2G27530.2 | Symbols: PGY1 | Ribosomal protein L1p/L10e family | chr2:11763443-11764570 REVERSE LENGTH=216;AT2G27530.1 | Symbols: PGY1 | Ribosomal protein L1p/L10e family | chr2:11763443-11764570 REVERSE LENGTH=216	Color2 [DarkGray]	1	4					-1		6	4	4	31	19.9	19.9	24.425	0	33.069	2169600000	11	21	18	-3.54929	-3.40205	-3.39806	-1.81624	-1.66912	-1.20387	-4.25634	-1.76113	-4.44054	-3.2559	-3.75128	-3.47215	-1.8692	-1.56612	-1.35994	-3.64288	-4.51794	-3.04774	-3.4495	-3.54195	-2.92013
+	2.62705	-1.40139	AT2G28490.1	AT2G28490.1	344	AT2G28490.1 | Symbols: | RmlC-like cupins superfamily protein | chr2:12178812-12180983 REVERSE LENGTH=511	Color2 [DarkGray]	1	4					-1		20	20	20	40.1	40.1	40.1	55.704	0	323.31	598590000000	17	859	0	4.16398	4.23202	4.18305	2.41975	2.8357	3.11944	3.35872	3.61014	3.95009	4.47159	4.60135	4.56471	2.87796	3.08557	3.03931	3.46759	3.03905	3.31389	4.01853	4.61146	4.03059
+	3.6687	4.16375	AT2G31610.1	AT2G31610.1	350	AT2G31610.1 | Symbols: | Ribosomal protein S3 family protein | chr2:13450384-13451669 FORWARD LENGTH=250	Color2 [DarkGray]	1	4					-1		14	14	1	50.4	50.4	5.2	27.519	0	118.25	13790000000	16	104	12	-2.72988	-3.77715	-3.57221	0.811799	0.704449	0.895767	-1.1328	-0.0308385	-2.1008	-2.32286	-3.66338	-3.07306	-0.23783	0.642106	0.791931	-3.87558	-2.03209	-1.81898	-4.28524	-3.78311	-2.82301
+	2.32185	2.86555	AT2G33040.1	AT2G33040.1	356	AT2G33040.1 | Symbols: ATP3 | gamma subunit of Mt ATP synthase | chr2:14018978-14021047 REVERSE LENGTH=325	Color2 [DarkGray]	1	4					-1		7	7	7	27.4	27.4	27.4	35.448	0	92.354	3.6185e+09	19	35	15	-3.71529	-3.52727	-4.58381	-1.50543	-1.419	-0.305286	-4.37864	-0.965678	-1.05346	-2.69242	-3.69805	-2.68188	-4.54216	-1.22617	-1.26201	-0.310156	-3.69644	-4.44416	-2.79647	-4.18273	-4.08271
+	1.63917	-0.957124	AT2G33070.1;AT2G33070.2;AT2G33070.3	AT2G33070.1;AT2G33070.2;AT2G33070.3	357	AT2G33070.1 | Symbols: NSP2, ATNSP2 | nitrile specifier protein 2 | chr2:14029350-14030934 REVERSE LENGTH=471;AT2G33070.2 | Symbols: NSP2, ATNSP2 | nitrile specifier protein 2 | chr2:14029350-14030934 REVERSE LENGTH=471;AT2G33070.3 | Symbols: NSP2 | nitril	Color2 [DarkGray]	1	4					-1		29	29	26	68.4	68.4	64.5	51.214	0	323.31	74801000000	31	412	0	0.993193	0.718505	0.852143	-0.588173	0.0083498	0.272292	0.694428	1.02985	0.400128	0.843699	0.414177	0.278151	-0.82646	0.0649131	0.109131	0.290218	0.0140753	0.199219	0.542999	-0.0632378	0.457142
+	2.87649	-2.48501	AT2G33150.1	AT2G33150.1	358	AT2G33150.1 | Symbols: PKT3, PED1, KAT2 | peroxisomal 3-ketoacyl-CoA thiolase 3 | chr2:14047814-14050983 REVERSE LENGTH=462	Color2 [DarkGray]	1	4					-1		12	12	12	41.8	41.8	41.8	48.578	0	323.31	20463000000	23	165	7	-0.754554	-0.30317	-0.54344	-3.19473	-2.46618	-3.39528	-3.2743	-1.86518	-1.36823	-0.928156	-0.191624	0.512656	-3.91718	-3.05424	-2.16655	-3.07981	-3.44656	-2.40328	-0.401286	0.463174	0.0264063
+	0.770423	-2.49018	AT2G33590.1;AT2G33600.1	AT2G33590.1;AT2G33600.1	362	AT2G33590.1 | Symbols: | NAD(P)-binding Rossmann-fold superfamily protein | chr2:14224622-14226365 FORWARD LENGTH=321;AT2G33600.1 | Symbols: | NAD(P)-binding Rossmann-fold superfamily protein | chr2:14226873-14228498 FORWARD LENGTH=321	Color2 [DarkGray]	1	4					-1		12	12	12	38.9	38.9	38.9	35.875	0	105.12	15388000000	13	59	8	0.593128	0.957874	0.463845	-4.59663	-1.32016	0.461106	-4.9214	0.179026	0.603776	0.856938	-1.03922	0.668889	-5.96207	-0.576524	-0.0988889	-3.98848	1.17559	0.0346542	0.351808	0.896352	0.489605
+	1.9109	2.32166	AT2G34480.1;AT3G14600.1;AT1G29965.1;AT1G29970.2	AT2G34480.1;AT3G14600.1;AT1G29965.1;AT1G29970.2	364	AT2G34480.1 | Symbols: | Ribosomal protein L18ae/LX family protein | chr2:14532916-14534161 REVERSE LENGTH=178;AT3G14600.1 | Symbols: | Ribosomal protein L18ae/LX family protein | chr3:4910773-4911933 FORWARD LENGTH=178;AT1G29965.1 | Symbols: | Ribosoma	Color2 [DarkGray]	1	4					-1		7	7	7	26.4	26.4	26.4	21.307	0	47.485	2620100000	8	31	16	-2.35391	-4.1024	-3.59744	-1.23176	-1.06664	-0.790381	-1.11837	-1.70302	-3.62386	-3.68386	-4.81412	-3.429	-1.2388	-0.989237	-0.984131	-4.52321	-3.58568	-4.13381	-2.86166	-3.36013	-3.49715
+	3.99507	-3.5857	AT2G36460.1;AT2G36460.2	AT2G36460.1;AT2G36460.2	369	AT2G36460.1 | Symbols: | Aldolase superfamily protein | chr2:15296929-15298387 REVERSE LENGTH=358;AT2G36460.2 | Symbols: | Aldolase superfamily protein | chr2:15296929-15297732 REVERSE LENGTH=267	Color2 [DarkGray]	1	4					-1		18	8	8	59.8	28.2	28.2	38.386	0	181.49	10118000000	23	63	13	-0.280922	-0.496895	-0.834417	-4.17381	-4.38204	-3.81349	-3.91498	-0.727295	-1.30888	-0.228201	-0.214431	-0.211565	-3.35349	-3.92623	-3.97878	-1.59556	-3.31362	-1.08793	-0.41536	-0.236271	-0.901116
+	3.37264	-2.57795	AT2G36530.1	AT2G36530.1	370	AT2G36530.1 | Symbols: LOS2, ENO2 | Enolase | chr2:15321081-15323786 REVERSE LENGTH=444	Color2 [DarkGray]	1	4					-1		24	24	24	75.7	75.7	75.7	47.719	0	323.31	100750000000	25	333	0	2.19311	1.68352	1.52389	-0.980239	-0.816212	-0.536869	0.597731	0.387159	0.943744	2.0194	1.54707	1.85924	-0.84174	-0.588743	-0.280618	0.409764	0.0865587	-0.182103	1.69159	1.72223	1.58169
	0.238604	0.796888	AT3G53020.1;AT2G36620.1	AT3G53020.1;AT2G36620.1	371	AT3G53020.1 | Symbols: STV1, RPL24B, RPL24 | Ribosomal protein L24e family protein | chr3:19660749-19661912 REVERSE LENGTH=163;AT2G36620.1 | Symbols: RPL24A | ribosomal protein L24 | chr2:15350548-15351819 REVERSE LENGTH=164	Color2 [DarkGray]	1	4					-1		3	3	3	15.3	15.3	15.3	18.632	0	48.169	1.8056e+09	5	27	20	-3.62873	-2.44846	-3.41083	-4.86796	-1.43029	-0.799108	-5.57417	-3.7786	-3.76439	-4.00103	-2.93372	-2.89388	-4.35474	-1.49406	-1.40248	-4.12443	-4.09189	-3.48393	-3.75181	-2.68135	-2.78662
	0.610021	-1.1912	AT2G36640.1	AT2G36640.1	372	AT2G36640.1 | Symbols: ATECP63, ECP63 | embryonic cell protein 63 | chr2:15357019-15358552 REVERSE LENGTH=448	Color2 [DarkGray]	1	4					-1		11	10	10	30.4	28.6	28.6	48.492	0	82.741	3.4705e+09	18	26	19	-3.08432	-2.69213	-1.44632	-4.26886	-4.37443	-2.15309	-2.84562	-3.69474	-4.41844	-1.26937	-1.43027	-1.61322	-3.9226	-3.93132	-4.02583	-3.71969	-4.77552	-4.91335	-1.64094	-1.41753	-1.2374
+	6.23713	3.31955	AT2G37270.2;AT2G37270.1	AT2G37270.2;AT2G37270.1	374	AT2G37270.2 | Symbols: ATRPS5B, RPS5B | ribosomal protein 5B | chr2:15647883-15649042 REVERSE LENGTH=207;AT2G37270.1 | Symbols: ATRPS5B, RPS5B | ribosomal protein 5B | chr2:15647883-15649042 REVERSE LENGTH=207	Color2 [DarkGray]	1	4					-1		8	8	3	33.3	33.3	15.9	22.99	0	250.26	7.5571e+09	11	77	14	-3.35573	-3.38732	-3.49336	-0.0944971	-0.0203425	-0.162917	-2.37536	-1.50555	-4.81809	-2.3349	-3.1209	-3.04649	-0.130898	-0.835806	-0.606289	-4.47359	-4.15123	-2.2503	-4.46277	-3.85167	-2.99642
+	1.16174	0.800242	AT2G39990.1	AT2G39990.1	384	AT2G39990.1 | Symbols: EIF2, AteIF3f, eIF3F | eukaryotic translation initiation factor 2 | chr2:16698332-16699929 REVERSE LENGTH=293	Color2 [DarkGray]	1	4					-1		5	5	5	27.6	27.6	27.6	31.862	0	52.618	733130000	16	15	18	-2.58661	-3.55612	-3.04853	-2.3622	-2.48303	-1.9453	-3.84862	-4.66123	-3.58493	-3.94019	-4.16106	-4.12489	-2.68367	-2.69244	-2.40446	-3.84915	-4.01434	-4.97768	-2.77038	-3.65325	-3.13413
+	1.89388	2.56927	AT2G41840.1	AT2G41840.1	390	AT2G41840.1 | Symbols: | Ribosomal protein S5 family protein | chr2:17460016-17461398 REVERSE LENGTH=285	Color2 [DarkGray]	1	4					-1		9	9	3	35.1	35.1	14.4	30.878	0	156.16	6.8305e+09	16	87	17	-2.01243	-4.04949	-3.33775	-0.647211	-0.578389	-0.466283	-3.80616	-1.73926	-3.75973	-3.09529	-3.94984	-3.34748	-1.13715	-1.1013	-0.635987	-3.61588	-4.19929	-4.04706	-4.94434	-3.55426	-1.87921
+	1.72258	-1.31665	AT2G42560.1	AT2G42560.1	394	AT2G42560.1 | Symbols: | late embryogenesis abundant domain-containing protein / LEA domain-containing protein | chr2:17714813-17716821 REVERSE LENGTH=635	Color2 [DarkGray]	1	4					-1		35	35	35	61.7	61.7	61.7	67.195	0	323.31	72611000000	40	463	0	0.356419	1.2635	1.04913	-0.780041	-0.450485	-0.0503687	-1.39715	-1.43864	0.868326	1.91776	1.45304	1.11348	-0.654955	-0.146535	-0.402761	-0.777642	-2.81228	-2.03333	1.07727	1.38457	1.5988
+	2.96835	3.3204	AT5G45775.1;AT5G45775.2;AT4G18730.1;AT3G58700.1;AT2G42740.1	AT5G45775.1;AT5G45775.2;AT4G18730.1;AT3G58700.1;AT2G42740.1	396	AT5G45775.1 | Symbols: | Ribosomal L5P family protein | chr5:18565281-18566377 REVERSE LENGTH=172;AT5G45775.2 | Symbols: | Ribosomal L5P family protein | chr5:18565281-18566496 REVERSE LENGTH=182;AT4G18730.1 | Symbols: RPL16B | ribosomal protein L16B | c	Color2 [DarkGray]	1	4					-1		10	10	10	50.6	50.6	50.6	19.775	0	102.51	10897000000	7	81	13	-2.55147	-3.45909	-2.19355	0.377398	0.762916	0.616785	0.588858	0.382268	-2.2069	-2.77769	-1.59471	-3.71139	-0.092621	0.575389	0.928332	-4.18968	-4.6383	-1.10322	-2.97339	-4.34224	-3.66453
+	3.06746	1.97128	AT3G59540.1;AT2G43460.1	AT3G59540.1;AT2G43460.1	401	AT3G59540.1 | Symbols: | Ribosomal L38e protein family | chr3:21995897-21996742 REVERSE LENGTH=69;AT2G43460.1 | Symbols: | Ribosomal L38e protein family | chr2:18046285-18047292 REVERSE LENGTH=69	Color2 [DarkGray]	1	4					-1		4	4	4	56.5	56.5	56.5	8.1216	0	40.701	1.8168e+09	3	22	18	-3.57098	-2.87459	-3.36612	-1.38706	-1.36097	-1.14982	-4.94519	-1.7854	-4.10065	-3.2273	-3.9706	-3.7203	-4.56672	-2.00635	-1.75013	-3.57814	-5.08366	-3.98368	-3.55505	-3.38633	-1.95813
+	3.52466	3.77584	AT2G44120.1;AT2G44120.2;AT3G13580.3;AT3G13580.2;AT3G13580.1	AT2G44120.1;AT2G44120.2;AT3G13580.3;AT3G13580.2;AT3G13580.1	409	AT2G44120.1 | Symbols: | Ribosomal protein L30/L7 family protein | chr2:18249227-18250402 REVERSE LENGTH=242;AT2G44120.2 | Symbols: | Ribosomal protein L30/L7 family protein | chr2:18249227-18250417 REVERSE LENGTH=247;AT3G13580.3 | Symbols: | Ribosomal	Color2 [DarkGray]	1	4					-1		14	14	6	46.7	46.7	25.2	27.939	0	204.5	9291700000	14	96	14	-3.12233	-3.80234	-4.19764	-0.000946129	0.201256	0.00488686	-2.9451	-1.02943	-3.37815	-3.2212	-3.7428	-4.14251	-0.854764	0.0370398	0.308833	-2.69942	-4.9529	-2.61686	-4.36873	-2.97389	-2.7897
+	1.17314	-0.615647	AT2G45470.1	AT2G45470.1	418	AT2G45470.1 | Symbols: FLA8, AGP8 | FASCICLIN-like arabinogalactan protein 8 | chr2:18742797-18744059 REVERSE LENGTH=420	Color2 [DarkGray]	1	4					-1		6	6	4	21.9	21.9	20	43.074	0	76.511	4.1956e+09	15	54	6	-1.49203	-1.46664	-0.857396	-1.666	-2.12775	-1.86926	-3.17308	-1.9238	-2.6551	-3.52946	-1.24676	-3.0118	-2.29473	-2.20392	-1.68709	-2.14988	-4.88034	-1.81678	-3.83873	-2.29381	-1.70569
+	3.40755	2.27899	AT2G45710.1;AT3G61110.1;AT3G61111.1	AT2G45710.1;AT3G61110.1;AT3G61111.1	420	AT2G45710.1 | Symbols: | Zinc-binding ribosomal protein family protein | chr2:18831243-18831999 FORWARD LENGTH=84;AT3G61110.1 | Symbols: ARS27A, RS27A | ribosomal protein S27 | chr3:22611710-22612632 FORWARD LENGTH=86;AT3G61111.1 | Symbols: | Zinc-bindin	Color2 [DarkGray]	1	4					-1		4	4	3	46.4	46.4	31	9.405	0	27.279	1.8265e+09	3	22	19	-3.14831	-3.40971	-3.50039	-1.412	-1.00521	-0.804231	-3.54826	-3.89873	-3.61739	-2.19081	-3.1296	-2.47442	-4.52185	-1.55939	-1.2911	-3.54527	-3.24693	-3.27369	-3.90926	-3.9173	-3.16593
+	1.37398	-1.9546	AT2G47470.1;AT2G47470.3;AT2G47470.4;AT2G47470.2	AT2G47470.1;AT2G47470.3;AT2G47470.4;AT2G47470.2	427	AT2G47470.1 | Symbols: ATPDIL2-1, UNE5, MEE30, PDI11, ATPDI11 | thioredoxin family protein | chr2:19481503-19483683 FORWARD LENGTH=361;AT2G47470.3 | Symbols: ATPDIL2-1, UNE5, MEE30, PDI11, ATPDI11 | thioredoxin family protein | chr2:19481503-19483571 FORWA	Color2 [DarkGray]	1	4					-1		12	12	12	36.3	36.3	36.3	39.496	0	213.78	12624000000	20	91	9	-1.266	-1.08805	-0.750634	-4.28256	-2.31318	-2.37274	-3.51826	-2.3504	-0.420038	-1.57003	0.0415774	-0.40477	-4.52567	-3.05607	-2.06895	-2.56662	-4.48324	-3.2264	-1.87136	-0.378315	-0.808752
+	3.18778	3.75199	AT3G01280.1	AT3G01280.1	430	AT3G01280.1 | Symbols: VDAC1, ATVDAC1 | voltage dependent anion channel 1 | chr3:85754-87612 FORWARD LENGTH=276	Color2 [DarkGray]	1	4					-1		15	15	11	52.9	52.9	48.2	29.425	0	323.31	24124000000	14	154	7	-2.49759	-3.47569	-3.76111	0.386766	0.496913	0.637906	-4.78524	-0.88366	-2.7413	-2.7601	-2.41738	-3.41589	0.308779	0.291799	0.664762	-3.55276	-2.49882	-1.86274	-4.10558	-4.24174	-2.7128
+	3.53537	7.76196	AT3G01570.1	AT3G01570.1	432	AT3G01570.1 | Symbols: | Oleosin family protein | chr3:222152-222778 REVERSE LENGTH=183	Color2 [DarkGray]	1	4					-1		11	11	11	36.1	36.1	36.1	19.754	0	323.31	707740000000	5	650	0	-1.45609	-2.86643	-0.65483	6.28781	5.90856	6.11218	2.0085	2.43315	1.28515	-0.306523	-2.26208	-2.43779	6.19314	5.73033	5.6211	1.33081	2.05952	1.29316	1.62399	1.53433	1.15403
+	2.51457	2.66505	AT3G02090.1;AT3G02090.2	AT3G02090.1;AT3G02090.2	435	AT3G02090.1 | Symbols: MPPBETA | Insulinase (Peptidase family M16) protein | chr3:365624-368526 FORWARD LENGTH=531;AT3G02090.2 | Symbols: MPPBETA | Insulinase (Peptidase family M16) protein | chr3:365624-368534 FORWARD LENGTH=535	Color2 [DarkGray]	1	4					-1		15	15	15	39.4	39.4	39.4	59.159	0	323.31	11218000000	27	160	9	-3.55428	-3.12925	-4.33088	-1.44789	-0.835416	-0.735939	-3.24123	-1.30997	-4.43207	-3.54107	-3.55941	-3.64661	-1.6354	-0.891254	-0.505347	-1.73737	-1.70886	-1.36124	-3.33544	-2.92382	-3.63445
+	1.76699	-1.15868	AT3G02230.1;AT5G50750.1;AT3G08900.1	AT3G02230.1	437	AT3G02230.1 | Symbols: RGP1, ATRGP1 | reversibly glycosylated polypeptide 1 | chr3:415463-417304 FORWARD LENGTH=357	Color2 [DarkGray]	1	4					-1		15	15	7	55.5	55.5	29.4	40.629	0	177.55	22997000000	24	160	1	-0.705052	-0.225185	-0.0171253	-1.88148	-1.38067	-1.16125	-0.778385	0.491342	0.49498	-0.220993	-0.398446	0.12543	-1.82353	-1.27915	-1.36828	-0.618864	-0.461085	-0.422166	-1.45714	-0.878457	-0.218739
+	2.59184	-1.61909	AT3G04120.1	AT3G04120.1	453	AT3G04120.1 | Symbols: GAPC, GAPC-1, GAPC1 | glyceraldehyde-3-phosphate dehydrogenase C subunit 1 | chr3:1081077-1083131 FORWARD LENGTH=338	Color2 [DarkGray]	1	4					-1		28	28	3	85.5	85.5	13.6	36.914	0	323.31	216800000000	21	599	0	3.08082	2.83601	2.84766	0.94989	1.22947	1.72786	3.3715	2.38364	2.81444	2.59739	1.74839	2.00045	0.81475	1.41375	1.74641	2.46779	1.49287	2.09473	2.67482	1.97669	2.14347
+	0.931715	-1.39664	AT3G04790.1	AT3G04790.1	454	AT3G04790.1 | Symbols: | Ribose 5-phosphate isomerase, type A protein | chr3:1313365-1314195 FORWARD LENGTH=276	Color2 [DarkGray]	1	4					-1		2	2	2	11.2	11.2	11.2	29.305	0	13.926	2322500000	17	14	19	-3.89195	-1.66042	-2.08306	-3.68853	-3.92759	-4.20921	-3.89279	-2.87519	-2.03223	-1.56291	-1.10023	-3.29037	-4.41661	-4.37009	-4.27349	-3.84537	-4.44565	-3.53142	-1.76155	-1.01737	-1.41772
+	3.407	3.83057	AT3G04840.1	AT3G04840.1	455	AT3G04840.1 | Symbols: | Ribosomal protein S3Ae | chr3:1329751-1331418 FORWARD LENGTH=262	Color2 [DarkGray]	1	4					-1		9	9	6	39.7	39.7	28.6	29.85	0	100.12	6.1801e+09	15	63	15	-3.35917	-3.76003	-2.6757	0.773545	0.281385	0.641902	-0.592904	-0.774306	-2.09189	-3.19834	-3.47824	-3.58494	-0.196875	0.0630767	0.226385	-4.04852	-4.66693	-3.77848	-3.8564	-3.52194	-3.68916
+	3.92923	3.23199	AT3G04920.1	AT3G04920.1	456	AT3G04920.1 | Symbols: | Ribosomal protein S24e family protein | chr3:1360989-1362065 FORWARD LENGTH=133	Color2 [DarkGray]	1	4					-1		4	4	2	30.8	30.8	21.8	15.372	0	51.147	5400100000	4	57	18	-3.62459	-3.07569	-3.58775	-0.321322	-0.32299	0.0522554	-3.18213	-3.74054	-4.04228	-2.54028	-4.25123	-2.68037	-0.203832	-0.621718	-0.671048	-3.13114	-5.65527	-4.37221	-3.63514	-3.24603	-3.58821
+	2.25633	-1.82532	AT3G05260.1	AT3G05260.1	459	AT3G05260.1 | Symbols: | NAD(P)-binding Rossmann-fold superfamily protein | chr3:1497665-1498919 REVERSE LENGTH=289	Color2 [DarkGray]	1	4					-1		15	15	15	77.9	77.9	77.9	31.451	0	323.31	39248000000	14	164	0	0.88854	0.660526	0.808921	-1.69154	-0.785994	-0.640447	-0.173629	0.376458	0.65841	0.675454	0.955534	0.897739	-1.82688	-0.218514	-0.122113	-0.0648444	-0.317111	-0.31043	0.495604	0.464997	0.471301
+	0.820449	-1.70761	AT3G06050.1	AT3G06050.1	464	AT3G06050.1 | Symbols: PRXIIF, ATPRXIIF | peroxiredoxin IIF | chr3:1826311-1827809 REVERSE LENGTH=201	Color2 [DarkGray]	1	4					-1		7	7	7	60.2	60.2	60.2	21.445	0	72.769	3.0832e+09	12	23	16	-2.51743	-4.20669	-1.11323	-4.13227	-3.812	-5.01593	-2.95168	-3.91259	-1.08599	-1.45141	-0.511909	-1.62185	-4.90826	-3.47797	-3.61546	-4.52278	-3.32013	-3.36568	-4.43338	-0.581341	-0.842699
+	2.4956	3.31216	AT3G08580.2;AT3G08580.1	AT3G08580.2;AT3G08580.1	473	AT3G08580.2 | Symbols: AAC1 | ADP/ATP carrier 1 | chr3:2605706-2607030 REVERSE LENGTH=381;AT3G08580.1 | Symbols: AAC1 | ADP/ATP carrier 1 | chr3:2605706-2607030 REVERSE LENGTH=381	Color2 [DarkGray]	1	4					-1		16	16	10	31.5	31.5	22.8	41.475	0	201.49	15599000000	22	163	9	-3.04941	-2.78555	-4.19419	-0.618715	0.21428	0.311754	-0.371265	-0.215985	-2.39107	-3.481	-3.0513	-3.85984	-1.06029	-0.132744	0.200455	-0.39498	0.311457	0.044772	-3.78403	-2.60232	-2.90229
+	2.78301	-3.44519	AT3G08590.1;AT3G08590.2;AT1G09780.1	AT3G08590.1;AT3G08590.2	474	AT3G08590.1 | Symbols: | Phosphoglycerate mutase, 2,3-bisphosphoglycerate-independent | chr3:2608683-2611237 REVERSE LENGTH=560;AT3G08590.2 | Symbols: | Phosphoglycerate mutase, 2,3-bisphosphoglycerate-independent | chr3:2608683-2611237 REVERSE LENGTH=56	Color2 [DarkGray]	1	4					-1		10	10	10	31.8	31.8	31.8	60.763	0	105.39	5246600000	32	39	13	-0.787581	-0.919724	-1.17798	-4.0473	-5.28541	-3.88816	-2.94053	-1.78757	-1.63409	-1.00371	-0.710589	-1.48947	-3.93232	-3.23091	-3.35207	-4.87008	-5.41036	-4.33161	-1.92227	-1.35296	-1.20602
+	3.30822	4.18527	AT3G09200.1;AT3G09200.2;AT3G11250.1;AT2G40010.1	AT3G09200.1;AT3G09200.2;AT3G11250.1	476	AT3G09200.1 | Symbols: | Ribosomal protein L10 family protein | chr3:2823364-2825020 REVERSE LENGTH=320;AT3G09200.2 | Symbols: | Ribosomal protein L10 family protein | chr3:2823364-2825020 REVERSE LENGTH=287;AT3G11250.1 | Symbols: | Ribosomal protein L1	Color2 [DarkGray]	1	4					-1		14	14	14	86.2	86.2	86.2	34.133	0	323.31	16276000000	9	143	11	-3.75896	-2.71752	-3.00993	0.504718	1.30323	1.26144	-0.0348932	0.0316174	-1.3415	-2.84116	-3.26411	-4.35477	0.21637	0.376157	0.902984	-1.39551	-0.443361	-0.315867	-4.74258	-3.7406	-4.28353
+	3.00006	4.0865	AT3G09630.1;AT3G09630.2	AT3G09630.1;AT3G09630.2	478	AT3G09630.1 | Symbols: | Ribosomal protein L4/L1 family | chr3:2953813-2955444 FORWARD LENGTH=406;AT3G09630.2 | Symbols: | Ribosomal protein L4/L1 family | chr3:2953813-2955444 FORWARD LENGTH=405	Color2 [DarkGray]	1	4					-1		16	16	6	44.6	44.6	17.7	44.702	0	280.62	14754000000	19	142	13	-2.82981	-4.01348	-3.62491	1.2417	0.268725	0.280886	-5.08607	-0.714663	-2.73246	-3.51075	-2.53573	-3.21271	0.285775	0.210417	0.174509	-4.47208	-3.72866	-2.94128	-4.5167	-2.46353	-2.64052
+	3.16571	-2.87558	AT3G09820.1;AT3G09820.2;AT5G03300.1	AT3G09820.1;AT3G09820.2;AT5G03300.1	481	AT3G09820.1 | Symbols: ADK1, ATADK1 | adenosine kinase 1 | chr3:3012122-3014624 FORWARD LENGTH=344;AT3G09820.2 | Symbols: ADK1 | adenosine kinase 1 | chr3:3012645-3014624 FORWARD LENGTH=302;AT5G03300.1 | Symbols: ADK2 | adenosine kinase 2 | chr5:796573-798	Color2 [DarkGray]	1	4					-1		13	13	13	54.9	54.9	54.9	37.836	0	163.57	6.4994e+09	17	51	12	-1.08385	-0.877091	-0.676488	-4.28687	-3.63176	-3.34552	-3.45126	-2.40243	-1.53796	-1.63294	-1.22202	-0.289446	-3.16711	-3.31105	-2.62079	-3.97608	-3.84924	-5.21261	-1.67395	-2.17931	-1.04043
+	2.44933	-3.2674	AT3G10920.2;AT3G10920.1	AT3G10920.2;AT3G10920.1	487	AT3G10920.2 | Symbols: MSD1 | manganese superoxide dismutase 1 | chr3:3418015-3419581 FORWARD LENGTH=230;AT3G10920.1 | Symbols: MSD1, MEE33, ATMSD1 | manganese superoxide dismutase 1 | chr3:3418015-3419581 FORWARD LENGTH=231	Color2 [DarkGray]	1	4					-1		7	7	7	38.3	38.3	38.3	25.344	0	100.12	5718200000	9	38	16	-0.472331	-0.730116	-0.545627	-4.0104	-2.86945	-4.67041	-3.92513	-3.30269	-1.09443	-1.03458	-1.22556	-1.5328	-4.14201	-4.43886	-4.49744	-4.08595	-4.6947	-3.86716	-1.54151	-1.07415	-1.09105
+	1.19036	1.36527	AT3G11050.1;AT3G61010.1	AT3G11050.1	489	AT3G11050.1 | Symbols: ATFER2, FER2 | ferritin 2 | chr3:3463651-3465294 FORWARD LENGTH=253	Color2 [DarkGray]	1	4					-1		12	12	12	47	47	47	28.378	0	323.31	33074000000	13	191	1	-1.35085	-2.41212	-0.72889	-0.49022	-0.179725	0.273899	2.10869	1.59973	0.648676	-1.14806	-1.62089	-1.75637	-0.389127	0.434083	0.614834	2.07523	1.31512	1.97359	-2.49108	-2.08933	-1.75918
+	3.81465	3.53891	AT3G11510.1	AT3G11510.1	492	AT3G11510.1 | Symbols: | Ribosomal protein S11 family protein | chr3:3623757-3624866 REVERSE LENGTH=150	Color2 [DarkGray]	1	4					-1		7	7	1	41.3	41.3	7.3	16.273	0	98.621	5224000000	6	44	16	-3.94583	-4.30911	-3.49477	-0.549874	-0.358267	-0.224846	-4.39174	-1.57866	-3.92122	-4.40059	-3.14393	-3.14965	-1.06365	-0.361795	-0.195005	-4.5622	-3.26017	-4.18762	-3.40553	-3.24418	-3.54588
	0.328373	-1.28617	AT3G11630.1;AT5G06290.1	AT3G11630.1;AT5G06290.1	493	AT3G11630.1 | Symbols: | Thioredoxin superfamily protein | chr3:3672189-3673937 FORWARD LENGTH=266;AT5G06290.1 | Symbols: 2-Cys Prx B, 2CPB | 2-cysteine peroxiredoxin B | chr5:1919380-1921211 FORWARD LENGTH=273	Color2 [DarkGray]	1	4					-1		8	8	8	45.1	45.1	45.1	29.092	0	221.07	12592000000	15	97	6	-2.77922	0.0147457	-0.115863	-4.902	-1.03938	-0.797463	-3.5645	-0.913222	0.134074	-1.62765	-0.783268	-0.499049	-1.98912	-1.39207	-1.13372	-4.30805	-1.59971	-1.15628	-0.858651	-0.523784	-0.0940046
+	1.88276	-3.07094	AT3G12203.1	AT3G12203.1	499	AT3G12203.1 | Symbols: scpl17 | serine carboxypeptidase-like 17 | chr3:3891357-3893956 REVERSE LENGTH=437	Color2 [DarkGray]	1	4					-1		7	7	7	23.3	23.3	23.3	49.504	0	63.597	8743300000	27	51	12	-0.624263	-0.249238	-0.868016	-4.47824	-2.26217	-4.21392	-3.8695	-1.23904	-0.333991	-0.816681	-0.144432	-0.689326	-5.09176	-1.89719	-3.66254	-5.13993	-4.78616	-1.61647	-0.935816	-0.562199	-0.325171
+	3.40111	-0.525163	AT3G12580.1	AT3G12580.1	502	AT3G12580.1 | Symbols: HSP70, ATHSP70 | heat shock protein 70 | chr3:3991487-3993689 REVERSE LENGTH=650	Color2 [DarkGray]	1	4					-1		32	32	9	48.8	48.8	16.5	71.101	0	323.31	112050000000	37	573	0	1.90438	1.77676	1.86001	1.27243	1.31685	1.37638	0.508098	0.893661	0.830515	2.07437	2.04456	2.48931	0.92287	1.04526	1.26951	0.703338	-0.0730296	0.406671	1.62904	2.1166	1.7118
+	2.0733	-3.0132	AT3G12780.1	AT3G12780.1	503	AT3G12780.1 | Symbols: PGK1 | phosphoglycerate kinase 1 | chr3:4061127-4063140 REVERSE LENGTH=481	Color2 [DarkGray]	1	4					-1		19	17	8	49.7	46.2	28.3	50.111	0	193.24	19437000000	33	121	5	-0.264485	-0.412639	-0.595673	-4.6688	-2.86421	-2.7794	-4.86697	-2.25551	-0.547334	-0.264359	-0.559215	-1.09441	-4.47271	-2.97765	-2.54568	-3.39778	-1.66603	-1.41858	-0.623002	-0.553897	-0.0689137
+	1.79258	1.21753	AT3G13920.1;AT3G13920.3;AT3G13920.4;AT3G13920.2;AT1G54270.1;AT1G54270.2;AT1G72730.1	AT3G13920.1;AT3G13920.3;AT3G13920.4;AT3G13920.2;AT1G54270.1;AT1G54270.2	507	AT3G13920.1 | Symbols: EIF4A1, RH4, TIF4A1 | eukaryotic translation initiation factor 4A1 | chr3:4592635-4594128 REVERSE LENGTH=412;AT3G13920.3 | Symbols: EIF4A1, RH4, TIF4A1 | eukaryotic translation initiation factor 4A1 | chr3:4592635-4594094 REVERSE LEN	Color2 [DarkGray]	1	4					-1		13	13	13	38.3	38.3	38.3	46.704	0	136.12	7.7681e+09	23	91	7	-2.24752	-1.49842	-1.89066	-1.04111	-0.300284	-0.642623	-2.93937	-2.29133	-1.54775	-2.82453	-1.86768	-1.56227	-0.930225	-0.802151	-0.383474	-4.44961	-3.94792	-2.25609	-3.77784	-1.172	-1.25452
+	2.2502	2.23739	AT3G14360.1	AT3G14360.1	512	AT3G14360.1 | Symbols: | alpha/beta-Hydrolases superfamily protein | chr3:4791596-4793534 FORWARD LENGTH=518	Color2 [DarkGray]	1	4					-1		11	11	11	25.3	25.3	25.3	59.606	0	86.174	2727700000	31	57	19	-3.75188	-4.70112	-4.84897	-2.65185	-2.00833	-1.92961	-4.54804	-3.65683	-3.52905	-2.99587	-2.27936	-2.9063	-3.92599	-2.17661	-2.05628	-3.57146	-4.48506	-3.69989	-3.86006	-2.56603	-3.78748
+	2.67204	-3.66692	AT3G15260.2;AT3G15260.1;AT4G28400.1;AT2G20630.1;AT2G20630.2;AT5G10740.1	AT3G15260.2;AT3G15260.1	517	AT3G15260.2 | Symbols: | Protein phosphatase 2C family protein | chr3:5138842-5140242 FORWARD LENGTH=289;AT3G15260.1 | Symbols: | Protein phosphatase 2C family protein | chr3:5138842-5140242 FORWARD LENGTH=289	Color2 [DarkGray]	1	4					-1		13	13	13	46.4	46.4	46.4	31.63	0	151.23	14068000000	15	106	8	0.266329	-0.252827	0.229646	-3.04642	-3.14279	-4.56841	-4.45364	-2.49895	-0.187303	0.0454061	-0.0425272	-1.33178	-2.80004	-2.87641	-3.06211	-1.55659	-4.20755	-3.14575	-0.352099	-0.869379	-0.342703
+	1.80294	-1.11238	AT3G15670.1	AT3G15670.1	520	AT3G15670.1 | Symbols: | Late embryogenesis abundant protein (LEA) family protein | chr3:5310141-5310901 REVERSE LENGTH=225	Color2 [DarkGray]	1	4					-1		17	17	15	59.6	59.6	50.7	24.186	0	323.31	52942000000	18	289	0	1.26062	0.436289	0.975147	-0.193409	-0.465641	-0.0060262	-0.521597	-1.25191	0.714189	2.11646	0.965675	0.723784	0.00840092	0.0784233	-0.0813701	-0.500017	-3.22998	-1.28261	1.31042	1.12466	1.02902
[truncated: 152 more rows]
[truncated: 6 more columns]

## Sheet: ltp6 45 microsomes
Significant	#NAME?	Difference	Protein IDs	Majority protein IDs	id	Fasta headers	Symbol color	Symbol type	Symbol size	Show label	Only identified by site	Reverse	Potential contaminant	Taxonomy IDs	Taxonomy names	Peptides	Razor + unique peptides	Unique peptides	Sequence coverage [%]	Unique + razor sequence coverage [%]	Unique sequence coverage [%]	Mol. weight [kDa]	Q-value	Score	Intensity	iBAQ peptides	MS/MS count	Number Of Imputations	LFQ intensity 4c	LFQ intensity 4c1	LFQ intensity 4c2	LFQ intensity 4l	LFQ intensity 4l1	LFQ intensity 4l2	LFQ intensity 4m	LFQ intensity 4m1	LFQ intensity 4m2	LFQ intensity ac	LFQ intensity ac1	LFQ intensity ac2	LFQ intensity al	LFQ intensity al1	LFQ intensity al2	LFQ intensity am	LFQ intensity am1	LFQ intensity am2	LFQ intensity cc	LFQ intensity cc1	LFQ intensity cc2
[truncated: 302 more rows]
[truncated: 6 more columns]

[truncated: 2 more sheets: ltp6 a ld, ltp6 a microsomes]
